# Supplementary material for: Type-I Hemins and Free Porphyrins from a Western Australian Sponge Isabela sp
Source: Mar Drugs. 2023 Jan 3;21(1):41. doi: 10.3390/md21010041 (PMC9865862; doi:10.3390/md21010041)
Supplement: Supplementary file 1 [file marinedrugs-21-00041-s001.zip]

Archive with 7 entries (5 files):
- marinedrugs-2123876-supplementary/
- marinedrugs-2123876-supplementary/Isabela_SI_11122022/
- marinedrugs-2123876-supplementary/Isabela_SI_11122022/Isabellihemin_A.cif
- marinedrugs-2123876-supplementary/Isabela_SI_11122022/Isabellihemin_A.pdf
- marinedrugs-2123876-supplementary/Isabela_SI_11122022/Isabellin_A.cif
- marinedrugs-2123876-supplementary/Isabela_SI_11122022/isabellin_A.pdf
- marinedrugs-2123876-supplementary/Isabela_SI_11122022/Supporting_Information_Isabela_11122022.pdf
