# Supplementary material for: Type-I Hemins and Free Porphyrins from a Western Australian Sponge Isabela sp
Source: Mar Drugs. 2023 Jan 3;21(1):41. doi: 10.3390/md21010041 (PMC9865862; doi:10.3390/md21010041)
Supplement: Supplementary file 1 [file marinedrugs-21-00041-s001.zip › marinedrugs-2123876-supplementary/Isabela_SI_11122022/Isabellihemin_A.cif]

data_ss290419_2
_audit_creation_date               2021-11-17
_audit_creation_method
;
Olex2 1.5
(compiled 2021.10.07 svn.r9718050b for OlexSys, GUI svn.r6410)
;
_shelx_SHELXL_version_number       '2018/3'
_audit_contact_author_address      ?
_audit_contact_author_email        ?
_audit_contact_author_name         ''
_audit_contact_author_phone        ?
_publ_contact_author_id_orcid      ?
_publ_section_references
;
D. Kratzert, I. Krossing, (2018), J. Appl. Cryst. 51, 928-934.

Dolomanov, O.V., Bourhis, L.J., Gildea, R.J, Howard, J.A.K. & Puschmann, H.
 (2009), J. Appl. Cryst. 42, 339-341.

Kratzert, D., Holstein, J.J. & Krossing, I. (2015). J. Appl. Cryst. 48, 933-938.

Sheldrick, G.M. (2008). Acta Cryst. A64, 112-122.

Sheldrick, G.M. (2015). Acta Cryst. A71, 3-8.
;
_chemical_name_common              ?
_chemical_name_systematic          ?
_chemical_formula_moiety           'C25 H20 F1.5 Fe N4 O1.5, 3[OH2]'
_chemical_formula_sum              'C25 H20 F1.50 Fe N4 O1.50'
_chemical_formula_weight           484.80
_chemical_melting_point            ?
_chemical_oxdiff_formula           'C24 H20 N4 Fe1'
loop_
  _atom_type_symbol
  _atom_type_description
  _atom_type_scat_dispersion_real
  _atom_type_scat_dispersion_imag
  _atom_type_scat_source
 'C' 'C' 0.0181 0.0091 'International Tables Vol C Tables 4.2.6.8 and 6.1.1.4'
 'H' 'H' 0.0000 0.0000 'International Tables Vol C Tables 4.2.6.8 and 6.1.1.4'
 'F' 'F' 0.0727 0.0534 'International Tables Vol C Tables 4.2.6.8 and 6.1.1.4'
 'Fe' 'Fe' -1.1336 3.1974
 'International Tables Vol C Tables 4.2.6.8 and 6.1.1.4'
 'N' 'N' 0.0311 0.0180 'International Tables Vol C Tables 4.2.6.8 and 6.1.1.4'
 'O' 'O' 0.0492 0.0322 'International Tables Vol C Tables 4.2.6.8 and 6.1.1.4'

_shelx_space_group_comment
;
The symmetry employed for this shelxl refinement is uniquely defined
by the following loop, which should always be used as a source of
symmetry information in preference to the above space-group names.
They are only intended as comments.
;
_space_group_crystal_system        'monoclinic'
_space_group_IT_number             14
_space_group_name_H-M_alt          'P 1 21/c 1'
_space_group_name_Hall             '-P 2ybc'
loop_
  _space_group_symop_operation_xyz
 'x, y, z'
 '-x, y+1/2, -z+1/2'
 '-x, -y, -z'
 'x, -y-1/2, z-1/2'

_cell_length_a                     9.6505(10)
_cell_length_b                     15.664(2)
_cell_length_c                     17.1896(19)
_cell_angle_alpha                  90
_cell_angle_beta                   100.170(10)
_cell_angle_gamma                  90
_cell_volume                       2557.7(5)
_cell_formula_units_Z              4
_cell_measurement_reflns_used      2221
_cell_measurement_temperature      120.00(14)
_cell_measurement_theta_max        41.0530
_cell_measurement_theta_min        3.8140
_shelx_estimated_absorpt_T_max     0.856
_shelx_estimated_absorpt_T_min     0.647
_exptl_absorpt_coefficient_mu      5.029
_exptl_absorpt_correction_T_max    1.00000
_exptl_absorpt_correction_T_min    0.61237
_exptl_absorpt_correction_type     multi-scan
_exptl_absorpt_process_details
;
CrysAlisPro 1.171.41.103a (Rigaku Oxford Diffraction, 2021)
Empirical absorption correction using spherical harmonics,
implemented in SCALE3 ABSPACK scaling algorithm.
;
_exptl_absorpt_special_details     ?
_exptl_crystal_colour              'clear light colourless'
_exptl_crystal_colour_lustre       clear
_exptl_crystal_colour_modifier     light
_exptl_crystal_colour_primary      colourless
_exptl_crystal_density_diffrn      1.259
_exptl_crystal_density_meas        ?
_exptl_crystal_density_method      ?
_exptl_crystal_description         block
_exptl_crystal_F_000               998
_exptl_crystal_size_max            0.095
_exptl_crystal_size_mid            0.052
_exptl_crystal_size_min            0.032
_exptl_transmission_factor_max     ?
_exptl_transmission_factor_min     ?
_diffrn_reflns_av_R_equivalents    0.1153
_diffrn_reflns_av_unetI/netI       0.0750
_diffrn_reflns_Laue_measured_fraction_full  0.981
_diffrn_reflns_Laue_measured_fraction_max  0.981
_diffrn_reflns_limit_h_max         8
_diffrn_reflns_limit_h_min         -8
_diffrn_reflns_limit_k_max         13
_diffrn_reflns_limit_k_min         -13
_diffrn_reflns_limit_l_max         14
_diffrn_reflns_limit_l_min         -14
_diffrn_reflns_number              13005
_diffrn_reflns_point_group_measured_fraction_full  0.981
_diffrn_reflns_point_group_measured_fraction_max  0.981
_diffrn_reflns_theta_full          41.048
_diffrn_reflns_theta_max           41.048
_diffrn_reflns_theta_min           3.846
_diffrn_ambient_environment        N~2~
_diffrn_ambient_temperature        120.00(14)
_diffrn_detector                   'Hybrid Pixel Array Detector'
_diffrn_detector_area_resol_mean   10.0000
_diffrn_detector_type              HyPix
_diffrn_measured_fraction_theta_full  0.981
_diffrn_measured_fraction_theta_max  0.981
_diffrn_measurement_details
;
List of Runs (angles in degrees, time in seconds):

  # Type    Start    End  Width  t~exp~   \w     \q     \k     \f   Frames
--------------------------------------------------------------------------
  1  \w     11.00 100.00   0.50    5.00    --   28.99  72.00 -87.00  178
  2  \w     39.00 100.00   0.50    5.00    --   28.99 178.00-180.00  122
  3  \w     22.00 101.00   0.50    5.00    --   28.99  19.00-120.00  158
  4  \w      8.00 100.00   0.50    5.00    --   28.99  77.00  90.00  184
  5  \w     39.00 100.00   0.50    5.00    --   28.99 178.00 150.00  122
  6  \w    -39.00  41.00   0.50    5.00    --  -31.09  37.00-120.00  160
  7  \w    -49.00  41.00   0.50    5.00    --  -31.09  72.00 -87.00  180
  8  \w    -42.00  47.00   0.50    5.00    --   28.99 -72.00 142.00  178
  9  \w    -26.00  17.00   0.50    5.00    --   28.99 -99.00  60.00   86
 10  \w     36.00 100.00   0.50    5.00    --   28.99-178.00  60.00  128
 11  \w    -26.00  60.00   0.50    5.00    --   28.99 -99.00-120.00  172
 12  \w   -102.00 -13.00   0.50    5.00    --  -31.09 -72.00 142.00  178
 13  \w   -102.00 -10.00   0.50    5.00    --  -31.09 -77.00  30.00  184
 14  \w   -102.00 -23.00   0.50    5.00    --  -31.09 -37.00 -90.00  158
;
_diffrn_measurement_device         'four-circle diffractometer'
_diffrn_measurement_device_type   
 'XtaLAB Synergy, Single source at home/near, HyPix'
_diffrn_measurement_method         '\w scans'
_diffrn_orient_matrix_type        
 'CrysAlisPro convention (1999,Acta A55,543-557)'
_diffrn_orient_matrix_UB_11        0.0459963000
_diffrn_orient_matrix_UB_12        0.0762629000
_diffrn_orient_matrix_UB_13        0.0551755000
_diffrn_orient_matrix_UB_21        0.0921363000
_diffrn_orient_matrix_UB_22        0.0332286000
_diffrn_orient_matrix_UB_23        -0.0581041000
_diffrn_orient_matrix_UB_31        -0.1250581000
_diffrn_orient_matrix_UB_32        0.0526480000
_diffrn_orient_matrix_UB_33        -0.0432336000
_diffrn_radiation_monochromator    mirror
_diffrn_radiation_probe            x-ray
_diffrn_radiation_type             'Cu K\a'
_diffrn_radiation_wavelength       1.54184
_diffrn_source                     'micro-focus sealed X-ray tube'
_diffrn_source_type                'PhotonJet (Cu) X-ray Source'
_reflns_Friedel_coverage           0.000
_reflns_Friedel_fraction_full      .
_reflns_Friedel_fraction_max       .
_reflns_number_gt                  1237
_reflns_number_total               1627
_reflns_special_details
;
 Reflections were merged by SHELXL according to the crystal
 class for the calculation of statistics and refinement.
 
 Structure factors included contributions from the .fab file.
 
 _reflns_Friedel_fraction is defined as the number of unique
 Friedel pairs measured divided by the number that would be
 possible theoretically, ignoring centric projections and
 systematic absences.
;
_reflns_threshold_expression       'I > 2\s(I)'
_computing_cell_refinement         'CrysAlisPro 1.171.41.103a (Rigaku OD, 2021)'
_computing_data_collection         'CrysAlisPro 1.171.41.103a (Rigaku OD, 2021)'
_computing_data_reduction          'CrysAlisPro 1.171.41.103a (Rigaku OD, 2021)'
_computing_molecular_graphics      'Olex2 1.5 (Dolomanov et al., 2009)'
_computing_publication_material    'Olex2 1.5 (Dolomanov et al., 2009)'
_computing_structure_refinement    'XL  (Sheldrick, 2008)'
_computing_structure_solution      'SHELXT 2018/2 (Sheldrick, 2018)'
_refine_diff_density_max           0.676
_refine_diff_density_min           -0.523
_refine_diff_density_rms           0.106
_refine_ls_extinction_coef         .
_refine_ls_extinction_method       none
_refine_ls_goodness_of_fit_ref     1.125
_refine_ls_hydrogen_treatment      constr
_refine_ls_matrix_type             full
_refine_ls_number_parameters       165
_refine_ls_number_reflns           1627
_refine_ls_number_restraints       119
_refine_ls_R_factor_all            0.1416
_refine_ls_R_factor_gt             0.1147
_refine_ls_restrained_S_all        1.096
_refine_ls_shift/su_max            0.001
_refine_ls_shift/su_mean           0.000
_refine_ls_structure_factor_coef   Fsqd
_refine_ls_weighting_details      
 'w=1/[\s^2^(Fo^2^)+(0.1970P)^2^+11.2371P] where P=(Fo^2^+2Fc^2^)/3'
_refine_ls_weighting_scheme        calc
_refine_ls_wR_factor_gt            0.3090
_refine_ls_wR_factor_ref           0.3316
_refine_special_details            ?
_olex2_refinement_description
;
1. Fixed Uiso
 At 1.2 times of:
  All C(H) groups, All C(H,H) groups
 At 1.5 times of:
  All C(H,H,H) groups
2. Restrained distances
 F4-C8
 1.33 with sigma of 0.02
 F1-C8 = F6-C8
 1.34 with sigma of 0.02
 O5-C7
 1.25 with sigma of 0.02
 C7-C8
 1.55 with sigma of 0.02
 O6-C7
 1.24 with sigma of 0.02
 F1-C7
 2.37 with sigma of 0.04
 F1-F4 = F4-F6
 2.16 with sigma of 0.04
 O5-C8
 2.38 with sigma of 0.04
 F6-C7
 2.39 with sigma of 0.04
 F1-F6
 2.15 with sigma of 0.04
 F4-C7
 2.42 with sigma of 0.04
 O5-O6
 2.25 with sigma of 0.04
 O6-C8
 2.35 with sigma of 0.04
 C7-F1 \\sim C7-F4 \\sim C7-F6
 with sigma of 0.04
 F1-F4 \\sim F4-F6 \\sim F6-F1
 with sigma of 0.04
 C7-O6 \\sim C7-O5
 with sigma of 0.02
 C8-F1 \\sim C8-F4 \\sim C8-F6
 with sigma of 0.02
 F4-C8 \\sim F4A-C8 \\sim F1-C8 \\sim F1A-C8 \\sim F6-C8 \\sim F6A-C8
 with sigma of 0.02
3. Restrained planarity
 C7, C8, O5, O6
 with sigma of 0.1
4. Uiso/Uaniso restraints and constraints
F1 \\sim F4 \\sim F6 \\sim O5 \\sim O6 \\sim C7 \\sim C8: within 2A with sigma
of 0.04 and sigma for terminal atoms of 0.08 within 2A
Uanis(N003) = Uanis(N004) = Uanis(N005) = Uanis(N006) = Uanis(C007) =
Uanis(C008) = Uanis(C009) = Uanis(C00B) = Uanis(C00C) = Uanis(C00D) =
Uanis(C00E) = Uanis(C00F) = Uanis(C00G) = Uanis(C00H) = Uanis(C00K) =
Uanis(C00L) = Uanis(C00M) = Uanis(C00N) = Uanis(C00O) = Uanis(C00P) =
Uanis(C00Q) = Uanis(C00R) = Uanis(C00S) = Uanis(C00V) = Uanis(C010) =
Uanis(C00J) = Uanis(C00I) = Uanis(C00T)
Uanis(F6) = Uanis(F1A) = Uanis(F6A) = Uanis(F4) = Uanis(F4A) = Uanis(F1)
5. Rigid body (RIGU) restrains
 F1, F4, F6, O5, O6, C7, C8
 with sigma for 1-2 distances of 0.004 and sigma for 1-3 distances of 0.004
6. Others
 Sof(F4A)=Sof(F1A)=Sof(F6A)=0.5*(1-FVAR(2))
 Sof(F1)=Sof(F4)=Sof(F6)=0.5*FVAR(2)
 Fixed Sof: O6(0.5) C7(0.5) C8(0.5)
7.a Secondary CH2 refined with riding coordinates:
 C00R(H00D,H00E)
7.b Aromatic/amide H refined with riding coordinates:
 C00F(H00F), C00G(H00G), C00H(H00H), C00M(H00M), C00O(H00O), C00P(H00P)
7.c Idealised Me refined as rotating group:
 C00Q(H00A,H00B,H00C), C00T(H00I,H00J,H00K), C00V(H00L,H00N,H00Q), C010(H01A,
 H01B,H01C)
;
_atom_sites_solution_hydrogens     geom
_atom_sites_solution_primary       dual
_atom_sites_solution_secondary     ?
loop_
  _atom_site_label
  _atom_site_type_symbol
  _atom_site_fract_x
  _atom_site_fract_y
  _atom_site_fract_z
  _atom_site_U_iso_or_equiv
  _atom_site_adp_type
  _atom_site_occupancy
  _atom_site_site_symmetry_order
  _atom_site_calc_flag
  _atom_site_refinement_flags_posn
  _atom_site_refinement_flags_adp
  _atom_site_refinement_flags_occupancy
  _atom_site_disorder_assembly
  _atom_site_disorder_group
 Fe01 Fe 0.3913(3) 0.51613(17) 0.60802(14) 0.0682(14) Uani 1 1 d . . . . .
 N003 N 0.5613(14) 0.4393(11) 0.6483(8) 0.0850(17) Uani 1 1 d . . . . .
 N004 N 0.3296(15) 0.4281(11) 0.5217(8) 0.0850(17) Uani 1 1 d . . . . .
 N005 N 0.2662(14) 0.6033(10) 0.5392(8) 0.0850(17) Uani 1 1 d . . . . .
 N006 N 0.5020(14) 0.6149(10) 0.6638(8) 0.0850(17) Uani 1 1 d . . . . .
 C007 C 0.1584(19) 0.5834(15) 0.4763(11) 0.0850(17) Uani 1 1 d . . . . .
 C008 C 0.5739(18) 0.3547(13) 0.6281(11) 0.0850(17) Uani 1 1 d . . . . .
 C009 C 0.3736(19) 0.3463(14) 0.5197(11) 0.0850(17) Uani 1 1 d . . . . .
 C00B C 0.6182(19) 0.6109(14) 0.7234(10) 0.0850(17) Uani 1 1 d . . . . .
 C00C C 0.2133(19) 0.4302(14) 0.4618(10) 0.0850(17) Uani 1 1 d . . . . .
 C00D C 0.2575(19) 0.6889(14) 0.5541(11) 0.0850(17) Uani 1 1 d . . . . .
 C00E C 0.6713(19) 0.4578(14) 0.7130(11) 0.0850(17) Uani 1 1 d . . . . .
 C00F C 0.6919(19) 0.5391(13) 0.7425(10) 0.0850(17) Uani 1 1 d . . . . .
 H00F H 0.771621 0.545507 0.783209 0.102 Uiso 1 1 calc R U . . .
 C00G C 0.4919(17) 0.3118(13) 0.5704(10) 0.0850(17) Uani 1 1 d . . . . .
 H00G H 0.514781 0.253810 0.562741 0.102 Uiso 1 1 calc R U . . .
 C00H C 0.138(2) 0.5071(13) 0.4456(11) 0.0850(17) Uani 1 1 d . . . . .
 H00H H 0.057780 0.502638 0.404954 0.102 Uiso 1 1 calc R U . . .
 C00I C 0.6960(18) 0.3194(14) 0.6837(10) 0.0850(17) Uani 1 1 d . . . . .
 C00J C 0.2910(18) 0.2944(13) 0.4586(10) 0.0850(17) Uani 1 1 d . . . . .
 C00K C 0.4638(19) 0.7011(14) 0.6595(11) 0.0850(17) Uani 1 1 d . . . . .
 C00L C 0.1883(19) 0.3523(13) 0.4219(11) 0.0850(17) Uani 1 1 d . . . . .
 C00M C 0.3511(18) 0.7326(13) 0.6094(10) 0.0850(17) Uani 1 1 d . . . . .
 H00M H 0.334774 0.792194 0.613056 0.102 Uiso 1 1 calc R U . . .
 C00N C 0.6477(18) 0.6953(13) 0.7560(10) 0.0850(17) Uani 1 1 d . . . . .
 C00O C 0.7491(19) 0.3823(13) 0.7317(11) 0.0850(17) Uani 1 1 d . . . . .
 H00O H 0.828482 0.377138 0.772786 0.102 Uiso 1 1 calc R U . . .
 C00P C 0.0791(19) 0.6593(13) 0.4568(10) 0.0850(17) Uani 1 1 d . . . . .
 H00P H -0.002371 0.664150 0.417019 0.102 Uiso 1 1 calc R U . . .
 C00Q C 0.0694(16) 0.3301(12) 0.3528(9) 0.0850(17) Uani 1 1 d . . . . .
 H00A H -0.021671 0.335548 0.370083 0.127 Uiso 1 1 calc R U . . .
 H00B H 0.081427 0.271296 0.335653 0.127 Uiso 1 1 calc R U . . .
 H00C H 0.072805 0.369239 0.308742 0.127 Uiso 1 1 calc R U . . .
 C00R C 0.5532(18) 0.7498(12) 0.7171(10) 0.0850(17) Uani 1 1 d . . . . .
 H00D H 0.601022 0.795097 0.691508 0.102 Uiso 1 1 calc R U . . .
 H00E H 0.498362 0.777023 0.753893 0.102 Uiso 1 1 calc R U . . .
 C00S C 0.1372(18) 0.7226(14) 0.5031(10) 0.0850(17) Uani 1 1 d . . . . .
 C00T C 0.7422(17) 0.2299(11) 0.6843(10) 0.0850(17) Uani 1 1 d . . . . .
 H00I H 0.694958 0.196885 0.720423 0.127 Uiso 1 1 calc R U . . .
 H00J H 0.844331 0.227053 0.702089 0.127 Uiso 1 1 calc R U . . .
 H00K H 0.718129 0.206217 0.630898 0.127 Uiso 1 1 calc R U . . .
 C00V C 0.7687(16) 0.7170(12) 0.8219(10) 0.0850(17) Uani 1 1 d . . . . .
 H00L H 0.764310 0.680601 0.867764 0.127 Uiso 1 1 calc R U . . .
 H00N H 0.761891 0.777061 0.836877 0.127 Uiso 1 1 calc R U . . .
 H00Q H 0.858177 0.707520 0.803753 0.127 Uiso 1 1 calc R U . . .
 C010 C 0.0863(17) 0.8166(12) 0.5014(10) 0.0850(17) Uani 1 1 d . . . . .
 H01A H 0.010888 0.821892 0.532518 0.127 Uiso 1 1 calc R U . . .
 H01B H 0.050651 0.833593 0.446622 0.127 Uiso 1 1 calc R U . . .
 H01C H 0.165043 0.853625 0.523828 0.127 Uiso 1 1 calc R U . . .
 F1 F 0.065(3) 0.5156(15) 0.7874(19) 0.073(5) Uani 0.313(9) 1 d D U P A 1
 F4 F 0.091(3) 0.3864(16) 0.7505(15) 0.073(5) Uani 0.313(9) 1 d D U P A 1
 F6 F 0.188(3) 0.4275(19) 0.8638(11) 0.073(5) Uani 0.313(9) 1 d D U P A 1
 O5 O 0.2543(10) 0.4826(7) 0.6843(6) 0.070(3) Uani 1 1 d D U . . .
 O6 O 0.396(2) 0.4911(16) 0.8007(13) 0.101(8) Uani 0.5 1 d D U P . .
 C7 C 0.285(2) 0.4793(12) 0.7553(9) 0.063(7) Uani 0.5 1 d D U P A .
 C8 C 0.155(2) 0.4521(12) 0.7898(11) 0.074(6) Uani 0.5 1 d D U P . .
 F4A F 0.040(3) 0.443(4) 0.738(2) 0.073(5) Uani 0.187(9) 1 d D . P A 2
 F1A F 0.132(6) 0.514(2) 0.837(3) 0.073(5) Uani 0.187(9) 1 d D . P A 2
 F6A F 0.179(5) 0.382(2) 0.830(3) 0.073(5) Uani 0.187(9) 1 d D . P A 2

loop_
  _atom_site_aniso_label
  _atom_site_aniso_U_11
  _atom_site_aniso_U_22
  _atom_site_aniso_U_33
  _atom_site_aniso_U_23
  _atom_site_aniso_U_13
  _atom_site_aniso_U_12
 Fe01 0.047(2) 0.105(2) 0.050(2) 0.0017(16) 0.0020(15) -0.0082(16)
 N003 0.063(3) 0.128(4) 0.064(3) 0.000(3) 0.008(2) -0.009(3)
 N004 0.063(3) 0.128(4) 0.064(3) 0.000(3) 0.008(2) -0.009(3)
 N005 0.063(3) 0.128(4) 0.064(3) 0.000(3) 0.008(2) -0.009(3)
 N006 0.063(3) 0.128(4) 0.064(3) 0.000(3) 0.008(2) -0.009(3)
 C007 0.063(3) 0.128(4) 0.064(3) 0.000(3) 0.008(2) -0.009(3)
 C008 0.063(3) 0.128(4) 0.064(3) 0.000(3) 0.008(2) -0.009(3)
 C009 0.063(3) 0.128(4) 0.064(3) 0.000(3) 0.008(2) -0.009(3)
 C00B 0.063(3) 0.128(4) 0.064(3) 0.000(3) 0.008(2) -0.009(3)
 C00C 0.063(3) 0.128(4) 0.064(3) 0.000(3) 0.008(2) -0.009(3)
 C00D 0.063(3) 0.128(4) 0.064(3) 0.000(3) 0.008(2) -0.009(3)
 C00E 0.063(3) 0.128(4) 0.064(3) 0.000(3) 0.008(2) -0.009(3)
 C00F 0.063(3) 0.128(4) 0.064(3) 0.000(3) 0.008(2) -0.009(3)
 C00G 0.063(3) 0.128(4) 0.064(3) 0.000(3) 0.008(2) -0.009(3)
 C00H 0.063(3) 0.128(4) 0.064(3) 0.000(3) 0.008(2) -0.009(3)
 C00I 0.063(3) 0.128(4) 0.064(3) 0.000(3) 0.008(2) -0.009(3)
 C00J 0.063(3) 0.128(4) 0.064(3) 0.000(3) 0.008(2) -0.009(3)
 C00K 0.063(3) 0.128(4) 0.064(3) 0.000(3) 0.008(2) -0.009(3)
 C00L 0.063(3) 0.128(4) 0.064(3) 0.000(3) 0.008(2) -0.009(3)
 C00M 0.063(3) 0.128(4) 0.064(3) 0.000(3) 0.008(2) -0.009(3)
 C00N 0.063(3) 0.128(4) 0.064(3) 0.000(3) 0.008(2) -0.009(3)
 C00O 0.063(3) 0.128(4) 0.064(3) 0.000(3) 0.008(2) -0.009(3)
 C00P 0.063(3) 0.128(4) 0.064(3) 0.000(3) 0.008(2) -0.009(3)
 C00Q 0.063(3) 0.128(4) 0.064(3) 0.000(3) 0.008(2) -0.009(3)
 C00R 0.063(3) 0.128(4) 0.064(3) 0.000(3) 0.008(2) -0.009(3)
 C00S 0.063(3) 0.128(4) 0.064(3) 0.000(3) 0.008(2) -0.009(3)
 C00T 0.063(3) 0.128(4) 0.064(3) 0.000(3) 0.008(2) -0.009(3)
 C00V 0.063(3) 0.128(4) 0.064(3) 0.000(3) 0.008(2) -0.009(3)
 C010 0.063(3) 0.128(4) 0.064(3) 0.000(3) 0.008(2) -0.009(3)
 F1 0.058(10) 0.087(13) 0.079(12) 0.012(10) 0.025(9) 0.007(9)
 F4 0.058(10) 0.087(13) 0.079(12) 0.012(10) 0.025(9) 0.007(9)
 F6 0.058(10) 0.087(13) 0.079(12) 0.012(10) 0.025(9) 0.007(9)
 O5 0.041(7) 0.109(9) 0.052(7) 0.000(7) -0.008(6) -0.007(6)
 O6 0.067(13) 0.17(2) 0.059(13) 0.015(15) -0.016(10) -0.033(14)
 C7 0.051(11) 0.080(17) 0.053(9) -0.005(12) -0.003(8) 0.006(11)
 C8 0.062(13) 0.094(16) 0.069(13) -0.001(12) 0.017(11) 0.014(10)
 F4A 0.058(10) 0.087(13) 0.079(12) 0.012(10) 0.025(9) 0.007(9)
 F1A 0.058(10) 0.087(13) 0.079(12) 0.012(10) 0.025(9) 0.007(9)
 F6A 0.058(10) 0.087(13) 0.079(12) 0.012(10) 0.025(9) 0.007(9)

_geom_special_details
;
 All esds (except the esd in the dihedral angle between two l.s. planes)
 are estimated using the full covariance matrix.  The cell esds are taken
 into account individually in the estimation of esds in distances, angles
 and torsion angles; correlations between esds in cell parameters are only
 used when they are defined by crystal symmetry.  An approximate (isotropic)
 treatment of cell esds is used for estimating esds involving l.s. planes.
;
loop_
  _geom_bond_atom_site_label_1
  _geom_bond_atom_site_label_2
  _geom_bond_distance
  _geom_bond_site_symmetry_2
  _geom_bond_publ_flag
 Fe01 N003 2.054(15) . ?
 Fe01 N004 2.037(16) . ?
 Fe01 N005 2.054(15) . ?
 Fe01 N006 2.023(15) . ?
 Fe01 O5 2.087(11) . ?
 N003 C008 1.38(2) . ?
 N003 C00E 1.43(2) . ?
 N004 C009 1.35(2) . ?
 N004 C00C 1.38(2) . ?
 N005 C007 1.40(2) . ?
 N005 C00D 1.37(2) . ?
 N006 C00B 1.38(2) . ?
 N006 C00K 1.40(2) . ?
 C007 C00H 1.31(2) . ?
 C007 C00P 1.42(2) . ?
 C008 C00G 1.33(2) . ?
 C008 C00I 1.49(2) . ?
 C009 C00G 1.42(2) . ?
 C009 C00J 1.45(2) . ?
 C00B C00F 1.34(2) . ?
 C00B C00N 1.44(2) . ?
 C00C C00H 1.41(2) . ?
 C00C C00L 1.40(2) . ?
 C00D C00M 1.37(2) . ?
 C00D C00S 1.43(2) . ?
 C00E C00F 1.37(2) . ?
 C00E C00O 1.41(2) . ?
 C00F H00F 0.9500 . ?
 C00G H00G 0.9500 . ?
 C00H H00H 0.9500 . ?
 C00I C00O 1.33(2) . ?
 C00I C00T 1.47(2) . ?
 C00J C00L 1.41(2) . ?
 C00K C00M 1.36(2) . ?
 C00K C00R 1.42(2) . ?
 C00L C00Q 1.54(2) . ?
 C00M H00M 0.9500 . ?
 C00N C00R 1.34(2) . ?
 C00N C00V 1.52(2) . ?
 C00O H00O 0.9500 . ?
 C00P H00P 0.9500 . ?
 C00P C00S 1.33(2) . ?
 C00Q H00A 0.9800 . ?
 C00Q H00B 0.9800 . ?
 C00Q H00C 0.9800 . ?
 C00R H00D 0.9900 . ?
 C00R H00E 0.9900 . ?
 C00S C010 1.55(2) . ?
 C00T H00I 0.9800 . ?
 C00T H00J 0.9800 . ?
 C00T H00K 0.9800 . ?
 C00V H00L 0.9800 . ?
 C00V H00N 0.9800 . ?
 C00V H00Q 0.9800 . ?
 C010 H01A 0.9800 . ?
 C010 H01B 0.9800 . ?
 C010 H01C 0.9800 . ?
 F1 C8 1.317(12) . ?
 F4 C8 1.323(13) . ?
 F6 C8 1.314(12) . ?
 O5 C7 1.206(13) . ?
 O6 C7 1.218(13) . ?
 C7 C8 1.543(17) . ?
 C8 F4A 1.299(17) . ?
 C8 F1A 1.313(17) . ?
 C8 F6A 1.297(17) . ?

loop_
  _geom_angle_atom_site_label_1
  _geom_angle_atom_site_label_2
  _geom_angle_atom_site_label_3
  _geom_angle
  _geom_angle_site_symmetry_1
  _geom_angle_site_symmetry_3
  _geom_angle_publ_flag
 N003 Fe01 N005 159.6(5) . . ?
 N003 Fe01 O5 101.4(5) . . ?
 N004 Fe01 N003 87.8(6) . . ?
 N004 Fe01 N005 88.0(6) . . ?
 N004 Fe01 O5 98.7(5) . . ?
 N005 Fe01 O5 99.0(5) . . ?
 N006 Fe01 N003 88.0(6) . . ?
 N006 Fe01 N004 157.7(5) . . ?
 N006 Fe01 N005 88.4(6) . . ?
 N006 Fe01 O5 103.6(5) . . ?
 C008 N003 Fe01 125.3(12) . . ?
 C008 N003 C00E 107.8(17) . . ?
 C00E N003 Fe01 125.8(14) . . ?
 C009 N004 Fe01 127.4(13) . . ?
 C009 N004 C00C 102.8(17) . . ?
 C00C N004 Fe01 128.4(15) . . ?
 C007 N005 Fe01 125.4(14) . . ?
 C00D N005 Fe01 126.3(13) . . ?
 C00D N005 C007 107.5(17) . . ?
 C00B N006 Fe01 127.5(14) . . ?
 C00B N006 C00K 104.7(17) . . ?
 C00K N006 Fe01 127.0(13) . . ?
 N005 C007 C00P 107.0(19) . . ?
 C00H C007 N005 124(2) . . ?
 C00H C007 C00P 129(2) . . ?
 N003 C008 C00I 106.8(17) . . ?
 C00G C008 N003 127.0(18) . . ?
 C00G C008 C00I 126(2) . . ?
 N004 C009 C00G 124.7(18) . . ?
 N004 C009 C00J 114.4(17) . . ?
 C00G C009 C00J 121(2) . . ?
 N006 C00B C00N 109.0(19) . . ?
 C00F C00B N006 123(2) . . ?
 C00F C00B C00N 127.9(19) . . ?
 N004 C00C C00H 119.3(19) . . ?
 N004 C00C C00L 113.0(19) . . ?
 C00L C00C C00H 127.7(19) . . ?
 N005 C00D C00M 124.3(18) . . ?
 N005 C00D C00S 108.5(17) . . ?
 C00M C00D C00S 127(2) . . ?
 C00F C00E N003 121.1(19) . . ?
 C00F C00E C00O 131.2(19) . . ?
 C00O C00E N003 107.5(18) . . ?
 C00B C00F C00E 131(2) . . ?
 C00B C00F H00F 114.6 . . ?
 C00E C00F H00F 114.6 . . ?
 C008 C00G C009 125(2) . . ?
 C008 C00G H00G 117.5 . . ?
 C009 C00G H00G 117.5 . . ?
 C007 C00H C00C 132(2) . . ?
 C007 C00H H00H 114.1 . . ?
 C00C C00H H00H 114.1 . . ?
 C00O C00I C008 107.3(19) . . ?
 C00O C00I C00T 128.3(18) . . ?
 C00T C00I C008 124.3(18) . . ?
 C00L C00J C009 102.6(18) . . ?
 N006 C00K C00R 111.2(17) . . ?
 C00M C00K N006 124.0(18) . . ?
 C00M C00K C00R 125(2) . . ?
 C00C C00L C00J 107.2(17) . . ?
 C00C C00L C00Q 128.0(18) . . ?
 C00J C00L C00Q 124.8(18) . . ?
 C00D C00M H00M 116.1 . . ?
 C00K C00M C00D 128(2) . . ?
 C00K C00M H00M 116.1 . . ?
 C00B C00N C00V 124.7(18) . . ?
 C00R C00N C00B 108.7(17) . . ?
 C00R C00N C00V 126.6(19) . . ?
 C00E C00O H00O 124.7 . . ?
 C00I C00O C00E 110.5(19) . . ?
 C00I C00O H00O 124.7 . . ?
 C007 C00P H00P 125.4 . . ?
 C00S C00P C007 109.2(19) . . ?
 C00S C00P H00P 125.4 . . ?
 C00L C00Q H00A 109.5 . . ?
 C00L C00Q H00B 109.5 . . ?
 C00L C00Q H00C 109.5 . . ?
 H00A C00Q H00B 109.5 . . ?
 H00A C00Q H00C 109.5 . . ?
 H00B C00Q H00C 109.5 . . ?
 C00K C00R H00D 110.5 . . ?
 C00K C00R H00E 110.5 . . ?
 C00N C00R C00K 106.4(18) . . ?
 C00N C00R H00D 110.5 . . ?
 C00N C00R H00E 110.5 . . ?
 H00D C00R H00E 108.6 . . ?
 C00D C00S C010 125.8(18) . . ?
 C00P C00S C00D 108(2) . . ?
 C00P C00S C010 126.6(17) . . ?
 C00I C00T H00I 109.5 . . ?
 C00I C00T H00J 109.5 . . ?
 C00I C00T H00K 109.5 . . ?
 H00I C00T H00J 109.5 . . ?
 H00I C00T H00K 109.5 . . ?
 H00J C00T H00K 109.5 . . ?
 C00N C00V H00L 109.5 . . ?
 C00N C00V H00N 109.5 . . ?
 C00N C00V H00Q 109.5 . . ?
 H00L C00V H00N 109.5 . . ?
 H00L C00V H00Q 109.5 . . ?
 H00N C00V H00Q 109.5 . . ?
 C00S C010 H01A 109.5 . . ?
 C00S C010 H01B 109.5 . . ?
 C00S C010 H01C 109.5 . . ?
 H01A C010 H01B 109.5 . . ?
 H01A C010 H01C 109.5 . . ?
 H01B C010 H01C 109.5 . . ?
 C7 O5 Fe01 125.1(11) . . ?
 O5 C7 O6 132(2) . . ?
 O5 C7 C8 109.1(14) . . ?
 O6 C7 C8 118.4(16) . . ?
 F1 C8 F4 108.9(17) . . ?
 F1 C8 C7 111.0(15) . . ?
 F4 C8 C7 111.1(15) . . ?
 F6 C8 F1 107.5(16) . . ?
 F6 C8 F4 106.2(16) . . ?
 F6 C8 C7 112.0(15) . . ?
 F4A C8 C7 115(2) . . ?
 F4A C8 F1A 106(3) . . ?
 F1A C8 C7 106(3) . . ?
 F6A C8 C7 111(3) . . ?
 F6A C8 F4A 109(3) . . ?
 F6A C8 F1A 109(3) . . ?

loop_
  _geom_torsion_atom_site_label_1
  _geom_torsion_atom_site_label_2
  _geom_torsion_atom_site_label_3
  _geom_torsion_atom_site_label_4
  _geom_torsion
  _geom_torsion_site_symmetry_1
  _geom_torsion_site_symmetry_2
  _geom_torsion_site_symmetry_3
  _geom_torsion_site_symmetry_4
  _geom_torsion_publ_flag
 Fe01 N003 C008 C00G 12(3) . . . . ?
 Fe01 N003 C008 C00I -167.4(10) . . . . ?
 Fe01 N003 C00E C00F -16(2) . . . . ?
 Fe01 N003 C00E C00O 167.6(11) . . . . ?
 Fe01 N004 C009 C00G -13(3) . . . . ?
 Fe01 N004 C009 C00J 168.4(11) . . . . ?
 Fe01 N004 C00C C00H 13(2) . . . . ?
 Fe01 N004 C00C C00L -168.7(12) . . . . ?
 Fe01 N005 C007 C00H -11(2) . . . . ?
 Fe01 N005 C007 C00P 167.1(11) . . . . ?
 Fe01 N005 C00D C00M 13(2) . . . . ?
 Fe01 N005 C00D C00S -166.8(10) . . . . ?
 Fe01 N006 C00B C00F 14(2) . . . . ?
 Fe01 N006 C00B C00N -169.4(11) . . . . ?
 Fe01 N006 C00K C00M -7(2) . . . . ?
 Fe01 N006 C00K C00R 169.3(11) . . . . ?
 Fe01 O5 C7 O6 -2(3) . . . . ?
 Fe01 O5 C7 C8 180.0(9) . . . . ?
 N003 C008 C00G C009 -1(3) . . . . ?
 N003 C008 C00I C00O -0.8(19) . . . . ?
 N003 C008 C00I C00T 177.6(16) . . . . ?
 N003 C00E C00F C00B 4(3) . . . . ?
 N003 C00E C00O C00I 0(2) . . . . ?
 N004 C009 C00G C008 2(3) . . . . ?
 N004 C009 C00J C00L 0(2) . . . . ?
 N004 C00C C00H C007 2(3) . . . . ?
 N004 C00C C00L C00J 2(2) . . . . ?
 N004 C00C C00L C00Q 179.6(15) . . . . ?
 N005 C007 C00H C00C -3(3) . . . . ?
 N005 C007 C00P C00S 1.8(19) . . . . ?
 N005 C00D C00M C00K -2(3) . . . . ?
 N005 C00D C00S C00P -2(2) . . . . ?
 N005 C00D C00S C010 178.7(15) . . . . ?
 N006 C00B C00F C00E -2(3) . . . . ?
 N006 C00B C00N C00R -1(2) . . . . ?
 N006 C00B C00N C00V -179.2(14) . . . . ?
 N006 C00K C00M C00D -2(3) . . . . ?
 N006 C00K C00R C00N 1(2) . . . . ?
 C007 N005 C00D C00M -176.5(16) . . . . ?
 C007 N005 C00D C00S 3.6(19) . . . . ?
 C007 C00P C00S C00D 0(2) . . . . ?
 C007 C00P C00S C010 179.1(15) . . . . ?
 C008 N003 C00E C00F 175.3(15) . . . . ?
 C008 N003 C00E C00O -0.7(19) . . . . ?
 C008 C00I C00O C00E 0(2) . . . . ?
 C009 N004 C00C C00H -179.8(15) . . . . ?
 C009 N004 C00C C00L -1.8(19) . . . . ?
 C009 C00J C00L C00C -0.7(19) . . . . ?
 C009 C00J C00L C00Q -178.8(15) . . . . ?
 C00B N006 C00K C00M -178.1(16) . . . . ?
 C00B N006 C00K C00R -1.5(19) . . . . ?
 C00B C00N C00R C00K 0(2) . . . . ?
 C00C N004 C009 C00G 179.7(16) . . . . ?
 C00C N004 C009 C00J 1.3(19) . . . . ?
 C00D N005 C007 C00H 178.5(17) . . . . ?
 C00D N005 C007 C00P -3.3(18) . . . . ?
 C00E N003 C008 C00G -179.8(17) . . . . ?
 C00E N003 C008 C00I 0.9(18) . . . . ?
 C00F C00B C00N C00R 176.2(18) . . . . ?
 C00F C00B C00N C00V -2(3) . . . . ?
 C00F C00E C00O C00I -175.3(18) . . . . ?
 C00G C008 C00I C00O 179.9(17) . . . . ?
 C00G C008 C00I C00T -2(3) . . . . ?
 C00G C009 C00J C00L -178.8(15) . . . . ?
 C00H C007 C00P C00S 179.9(19) . . . . ?
 C00H C00C C00L C00J 179.4(17) . . . . ?
 C00H C00C C00L C00Q -3(3) . . . . ?
 C00I C008 C00G C009 177.9(16) . . . . ?
 C00J C009 C00G C008 180.0(16) . . . . ?
 C00K N006 C00B C00F -175.7(16) . . . . ?
 C00K N006 C00B C00N 1.2(18) . . . . ?
 C00L C00C C00H C007 -175.5(19) . . . . ?
 C00M C00D C00S C00P 177.6(17) . . . . ?
 C00M C00D C00S C010 -1(3) . . . . ?
 C00M C00K C00R C00N 177.7(17) . . . . ?
 C00N C00B C00F C00E -178.6(17) . . . . ?
 C00O C00E C00F C00B 178.8(19) . . . . ?
 C00P C007 C00H C00C 179.2(18) . . . . ?
 C00R C00K C00M C00D -177.8(17) . . . . ?
 C00S C00D C00M C00K 178.3(17) . . . . ?
 C00T C00I C00O C00E -177.9(17) . . . . ?
 C00V C00N C00R C00K 178.2(15) . . . . ?
 O5 C7 C8 F1 -75(2) . . . . ?
 O5 C7 C8 F4 46(2) . . . . ?
 O5 C7 C8 F6 165(2) . . . . ?
 O5 C7 C8 F4A -4(3) . . . . ?
 O5 C7 C8 F1A -121(3) . . . . ?
 O5 C7 C8 F6A 121(3) . . . . ?
 O6 C7 C8 F1 106(2) . . . . ?
 O6 C7 C8 F4 -132(2) . . . . ?
 O6 C7 C8 F6 -14(2) . . . . ?
 O6 C7 C8 F4A 178(3) . . . . ?
 O6 C7 C8 F1A 61(3) . . . . ?
 O6 C7 C8 F6A -58(3) . . . . ?

_smtbx_masks_special_details
;
A solvent mask was calculated and 114 electrons were 
found in a volume of 364\%A^3^ in 1 void per unit cell. 
This is consistent with the presence of 
3[OH2] per Asymmetric Unit 
which account for 120 electrons 
per unit cell.
;
loop_
  _smtbx_masks_void_nr
  _smtbx_masks_void_average_x
  _smtbx_masks_void_average_y
  _smtbx_masks_void_average_z
  _smtbx_masks_void_volume
  _smtbx_masks_void_count_electrons
  _smtbx_masks_void_content
 1 0.235 0.000 0.500 182.5 56.6 '6 OH2'
 2 0.431 0.500 0.000 182.5 56.6 '6 OH2'

_smtbx_masks_void_probe_radius     1.2
_smtbx_masks_void_truncation_radius  1.2
_shelx_res_file
;
TITL ss290419_2_a.res in P2(1)/c
    ss290419_2.res
    created by SHELXL-2018/3 at 14:31:55 on 17-Nov-2021
REM Old TITL SS290419_2 in P2(1)/c
REM SHELXT solution in P2(1)/c: R1 0.211, Rweak 0.046, Alpha 0.105
REM <I/s> 0.828 for 98 systematic absences, Orientation as input
REM Formula found by SHELXT: C27 N9 Fe
CELL 1.54184 9.6505 15.6642 17.1896 90 100.17 90
ZERR 4 0.001 0.0022 0.0019 0 0.01 0
LATT 1
SYMM -X,0.5+Y,0.5-Z
SFAC C H F Fe N O
UNIT 100 80 6 4 16 6
EADP N003 N004 N005 N006 C007 C008 C009 C00B C00C C00D C00E C00F C00G C00H =
 C00K C00L C00M C00N C00O C00P C00Q C00R C00S C00V C010 C00J C00I C00T
DANG 2.37 F1 C7
DFIX 1.33 F4 C8
DFIX 1.34 F1 C8 F6 C8
DFIX 1.25 O5 C7
DANG 2.16 F1 F4 F4 F6
DANG 2.38 O5 C8
DANG 2.39 F6 C7
DFIX 1.55 C7 C8
FLAT C7 C8 O5 O6
DFIX 1.24 O6 C7
RIGU F1 F4 F6 O5 O6 C7 C8
DANG 2.15 F1 F6
SADI 0.04 C7 F1 C7 F4 C7 F6
DANG 2.42 F4 C7
SADI 0.04 F1 F4 F4 F6 F6 F1
DANG 2.25 O5 O6
DANG 2.35 O6 C8
SADI C7 O6 C7 O5
SIMU F1 F4 F6 O5 O6 C7 C8
SADI C8 F1 C8 F4 C8 F6
EADP F6 F1A F6A F4 F4A F1
SADI F4 C8 F4A C8 F1 C8 F1A C8 F6 C8 F6A C8

L.S. 4 0 0
PLAN  7
SIZE 0.032 0.052 0.095
TEMP -153
CONF
BOND
list 4
fmap 2 53
MORE -1
BOND $H
ACTA
ABIN
REM <olex2.extras>
REM <HklSrc "%.\\SS290419_2.hkl">
REM </olex2.extras>

WGHT    0.197000   11.237100
FVAR       0.32532   0.62613
FE01  4    0.391329    0.516128    0.608023    11.00000    0.04698    0.10490 =
         0.05026    0.00174    0.00205   -0.00815
N003  5    0.561271    0.439286    0.648303    11.00000    0.06267    0.12770 =
         0.06353    0.00039    0.00822   -0.00864
N004  5    0.329592    0.428051    0.521668    11.00000    0.06267    0.12770 =
         0.06353    0.00039    0.00822   -0.00864
N005  5    0.266245    0.603345    0.539233    11.00000    0.06267    0.12770 =
         0.06353    0.00039    0.00822   -0.00864
N006  5    0.501956    0.614896    0.663820    11.00000    0.06267    0.12770 =
         0.06353    0.00039    0.00822   -0.00864
C007  1    0.158404    0.583444    0.476331    11.00000    0.06267    0.12770 =
         0.06353    0.00039    0.00822   -0.00864
C008  1    0.573865    0.354661    0.628052    11.00000    0.06267    0.12770 =
         0.06353    0.00039    0.00822   -0.00864
C009  1    0.373621    0.346308    0.519704    11.00000    0.06267    0.12770 =
         0.06353    0.00039    0.00822   -0.00864
C00B  1    0.618206    0.610937    0.723372    11.00000    0.06267    0.12770 =
         0.06353    0.00039    0.00822   -0.00864
C00C  1    0.213329    0.430196    0.461756    11.00000    0.06267    0.12770 =
         0.06353    0.00039    0.00822   -0.00864
C00D  1    0.257520    0.688852    0.554091    11.00000    0.06267    0.12770 =
         0.06353    0.00039    0.00822   -0.00864
C00E  1    0.671321    0.457764    0.712992    11.00000    0.06267    0.12770 =
         0.06353    0.00039    0.00822   -0.00864
C00F  1    0.691883    0.539054    0.742469    11.00000    0.06267    0.12770 =
         0.06353    0.00039    0.00822   -0.00864
AFIX  43
H00F  2    0.771621    0.545507    0.783209    11.00000   -1.20000
AFIX   0
C00G  1    0.491930    0.311847    0.570367    11.00000    0.06267    0.12770 =
         0.06353    0.00039    0.00822   -0.00864
AFIX  43
H00G  2    0.514781    0.253810    0.562741    11.00000   -1.20000
AFIX   0
C00H  1    0.138074    0.507051    0.445616    11.00000    0.06267    0.12770 =
         0.06353    0.00039    0.00822   -0.00864
AFIX  43
H00H  2    0.057780    0.502638    0.404954    11.00000   -1.20000
AFIX   0
C00I  1    0.695976    0.319365    0.683741    11.00000    0.06267    0.12770 =
         0.06353    0.00039    0.00822   -0.00864
C00J  1    0.291019    0.294441    0.458583    11.00000    0.06267    0.12770 =
         0.06353    0.00039    0.00822   -0.00864
C00K  1    0.463801    0.701146    0.659517    11.00000    0.06267    0.12770 =
         0.06353    0.00039    0.00822   -0.00864
C00L  1    0.188337    0.352283    0.421917    11.00000    0.06267    0.12770 =
         0.06353    0.00039    0.00822   -0.00864
C00M  1    0.351071    0.732632    0.609441    11.00000    0.06267    0.12770 =
         0.06353    0.00039    0.00822   -0.00864
AFIX  43
H00M  2    0.334774    0.792194    0.613056    11.00000   -1.20000
AFIX   0
C00N  1    0.647694    0.695282    0.755978    11.00000    0.06267    0.12770 =
         0.06353    0.00039    0.00822   -0.00864
C00O  1    0.749069    0.382342    0.731656    11.00000    0.06267    0.12770 =
         0.06353    0.00039    0.00822   -0.00864
AFIX  43
H00O  2    0.828482    0.377138    0.772786    11.00000   -1.20000
AFIX   0
C00P  1    0.079144    0.659328    0.456817    11.00000    0.06267    0.12770 =
         0.06353    0.00039    0.00822   -0.00864
AFIX  43
H00P  2   -0.002371    0.664150    0.417019    11.00000   -1.20000
AFIX   0
C00Q  1    0.069434    0.330076    0.352829    11.00000    0.06267    0.12770 =
         0.06353    0.00039    0.00822   -0.00864
AFIX 137
H00A  2   -0.021671    0.335548    0.370083    11.00000   -1.50000
H00B  2    0.081427    0.271296    0.335653    11.00000   -1.50000
H00C  2    0.072805    0.369239    0.308742    11.00000   -1.50000
AFIX   0
C00R  1    0.553244    0.749847    0.717097    11.00000    0.06267    0.12770 =
         0.06353    0.00039    0.00822   -0.00864
AFIX  23
H00D  2    0.601022    0.795097    0.691508    11.00000   -1.20000
H00E  2    0.498362    0.777023    0.753893    11.00000   -1.20000
AFIX   0
C00S  1    0.137209    0.722569    0.503131    11.00000    0.06267    0.12770 =
         0.06353    0.00039    0.00822   -0.00864
C00T  1    0.742199    0.229930    0.684337    11.00000    0.06267    0.12770 =
         0.06353    0.00039    0.00822   -0.00864
AFIX 137
H00I  2    0.694958    0.196885    0.720423    11.00000   -1.50000
H00J  2    0.844331    0.227053    0.702089    11.00000   -1.50000
H00K  2    0.718129    0.206217    0.630898    11.00000   -1.50000
AFIX   0
C00V  1    0.768711    0.717039    0.821920    11.00000    0.06267    0.12770 =
         0.06353    0.00039    0.00822   -0.00864
AFIX 137
H00L  2    0.764310    0.680601    0.867764    11.00000   -1.50000
H00N  2    0.761891    0.777061    0.836877    11.00000   -1.50000
H00Q  2    0.858177    0.707520    0.803753    11.00000   -1.50000
AFIX   0
C010  1    0.086258    0.816572    0.501362    11.00000    0.06267    0.12770 =
         0.06353    0.00039    0.00822   -0.00864
AFIX 137
H01A  2    0.010888    0.821892    0.532518    11.00000   -1.50000
H01B  2    0.050651    0.833593    0.446622    11.00000   -1.50000
H01C  2    0.165043    0.853625    0.523828    11.00000   -1.50000
AFIX   0
PART 1
F1    3    0.064763    0.515633    0.787356    20.50000    0.05839    0.08686 =
         0.07860    0.01237    0.02510    0.00713
F4    3    0.090610    0.386430    0.750546    20.50000    0.05839    0.08686 =
         0.07860    0.01237    0.02510    0.00713
F6    3    0.188375    0.427540    0.863775    20.50000    0.05839    0.08686 =
         0.07860    0.01237    0.02510    0.00713
PART 0
O5    6    0.254253    0.482595    0.684282    11.00000    0.04104    0.10950 =
         0.05244    0.00041   -0.00789   -0.00707
O6    6    0.395680    0.491074    0.800704    10.50000    0.06664    0.16845 =
         0.05925    0.01492   -0.01614   -0.03251
C7    1    0.285298    0.479253    0.755300    10.50000    0.05091    0.07983 =
         0.05266   -0.00516   -0.00273    0.00553
C8    1    0.154861    0.452109    0.789772    10.50000    0.06200    0.09380 =
         0.06906   -0.00106    0.01663    0.01369
PART 2
F4A   3    0.039573    0.443256    0.738474   -20.50000    0.05839    0.08686 =
         0.07860    0.01237    0.02510    0.00713
F1A   3    0.131725    0.514305    0.837097   -20.50000    0.05839    0.08686 =
         0.07860    0.01237    0.02510    0.00713
F6A   3    0.179315    0.382226    0.830399   -20.50000    0.05839    0.08686 =
         0.07860    0.01237    0.02510    0.00713
HKLF 4


REM  ss290419_2_a.res in P2(1)/c
REM wR2 = 0.331642, GooF = S = 1.12485, Restrained GooF = 1.09633 for all data
REM R1 = 0.114710 for 1237 Fo > 4sig(Fo) and 0.141605 for all 1627 data
REM 165 parameters refined using 119 restraints

END

WGHT      0.1970     11.2363

REM Highest difference peak  0.676,  deepest hole -0.523,  1-sigma level  0.106
Q1    1   0.2036  0.4996  0.8796  11.00000  0.05    0.68
Q2    1   0.1053  0.5593  0.8149  11.00000  0.05    0.64
Q3    1   0.2555  0.5127  0.7152  11.00000  0.05    0.62
Q4    1   0.1001  0.4154  0.8200  11.00000  0.05    0.61
Q5    1   0.2581  0.4098  0.8379  11.00000  0.05    0.53
Q6    1   0.1788  0.4769  0.7802  11.00000  0.05    0.50
Q7    1   0.2570  0.4289  0.6999  11.00000  0.05    0.46
;
_shelx_res_checksum                7353
_shelx_hkl_file
;
   0   0   1    1.44    2.44
   0   0  -1    0.81    2.96
   0   0   1    1.43    2.58
   0   0  -1    4.14    3.18
   0   0   1    2.05    2.19
   0   0  -1   -1.53    3.49
   0   0  -2   86.53   10.72
   0   0  -2   96.35   10.40
   0   0   2   79.94    9.86
   0   0   2   80.80   10.22
   0   0  -2   84.25    9.99
   0   0  -2   60.32    8.36
   0   0  -2   79.81    8.28
   0   0   2   81.17    9.40
   0   0   2   96.20    9.59
   0   0   2   73.61    8.97
   0   0  -3   -2.95   11.31
   0   0   3    0.44    8.78
   0   0  -3   11.34    9.56
   0   0   3    1.69    9.76
   0   0  -3    4.43    9.41
   0   0   3   -4.17    7.77
   0   0   3   -5.58    8.02
   0   0  -3   -7.75    7.11
   0   0   3    9.27    6.82
   0   0  -3    7.41    4.36
   0   0  -3   -2.43    4.86
   0   0  -4 1201.16  117.13
   0   0   4 1121.04  117.66
   0   0  -4 1167.13  117.82
   0   0   4 1091.11  118.12
   0   0  -4 1242.10  118.31
   0   0  -4 1154.22  117.07
   0   0  -4 1089.59  117.47
   0   0  -5   -1.07    8.86
   0   0  -5    0.85    5.21
   0   0   5   -1.14    9.44
   0   0   5   -7.93   11.54
   0   0  -5    2.82    4.85
   0   0  -5   -2.74   12.30
   0   0  -6  219.35   24.91
   0   0   6  261.93   26.92
   0   0   6  277.63   28.06
   0   0  -6  285.43   28.66
   0   0  -6  268.19   26.56
   0   0  -6  235.58   26.47
   0   0  -7   -4.52    9.55
   0   0   7  -12.16   10.02
   0   0   7    4.49   12.20
   0   0  -7    1.54    9.20
   0   0  -7    3.79   12.59
   0   0  -7    4.60    3.64
   0   0  -8   68.83   13.31
   0   0  -8   93.39   16.41
   0   0   8  100.09   16.17
   0   0  -8   78.12   13.31
   0   0   8   61.72   14.13
   0   0   9    0.76   13.47
   0   0  -9    1.10   10.37
   0   0  -9    5.73   13.32
   0   0  -9   -8.46   10.00
   0   0   9   12.80   12.46
   0   0 -10   -5.02   10.14
   0   0  10   19.69   12.20
   0   0  10    3.53   13.45
   0   0 -10   -0.81   10.19
   0   0 -11    2.98   10.81
   0   0 -11   -8.50   10.30
   0   0  11   -2.32   12.80
   0   0  11   18.41   13.99
   0   0  12   18.10   13.55
   0   0  12   43.53   16.53
   0   0  13    7.58   14.55
   0   0  13   -6.69   17.02
   0   0  14   51.41   18.56
   0   0  14  127.39   22.61
   0   1   0    0.96    1.95
   0  -1   0    1.03    2.90
   0   1   0    2.59    2.33
   0   1   0   -0.15    3.42
   0  -1   0    4.06    1.97
   0   1   0   -0.89    2.55
   0  -1   0   -0.63    1.41
   0  -1  -1 3064.52  312.95
   0  -1   1 3218.69  312.94
   0   1  -1 3171.03  312.96
   0   1   1 2852.30  312.96
   0  -1  -1 3237.55  312.96
   0  -1   1 3079.80  312.89
   0  -1  -1 3237.48  312.94
   0  -1   1 3147.98  312.90
   0  -1  -1 2940.43  312.92
   0  -1   1 2949.40  312.94
   0   1  -1 3202.21  312.92
   0   1  -1 3151.61  312.94
   0  -1   1 3140.43  312.93
   0  -1  -1 3002.68  312.88
   0  -1  -2  148.10   15.57
   0   1  -2  136.36   14.89
   0   1   2  146.09   14.75
   0  -1   2  119.11   14.73
   0  -1  -2  134.23   14.81
   0  -1   2  153.98   14.80
   0  -1   2  137.78   14.67
   0  -1  -2  122.07   15.02
   0  -1   2  114.50   14.13
   0  -1  -2  131.29   14.26
   0  -1   2  117.39   13.60
   0  -1  -2  109.65   14.94
   0   1  -2  143.55   14.55
   0   1  -3  427.22   40.82
   0  -1   3  390.44   40.26
   0  -1  -3  359.47   41.84
   0  -1   3  414.61   41.29
   0  -1  -3  374.78   41.05
   0   1  -3  386.41   40.93
   0  -1   3  343.73   40.66
   0  -1   3  436.71   41.44
   0  -1  -3  405.78   40.97
   0   1   3  355.67   41.23
   0   1  -3  433.42   41.41
   0  -1  -3  442.21   42.20
   0  -1   3  417.06   41.56
   0  -1  -3  412.25   41.65
   0  -1  -4  168.98   22.23
   0   1   4  173.86   20.37
   0  -1   4  178.46   20.65
   0  -1  -4  189.40   20.08
   0   1  -4  159.07   19.89
   0  -1   4  141.70   19.42
   0  -1  -4  176.25   20.39
   0   1  -4  170.20   19.26
   0  -1   4  139.63   21.21
   0   1  -4  164.31   20.71
   0  -1   4  201.86   18.51
   0  -1   5  361.25   35.87
   0   1   5  366.13   35.66
   0   1  -5  358.98   35.74
   0  -1   5  329.18   36.24
   0  -1   5  285.43   35.06
   0   1  -5  312.36   35.24
   0  -1  -5  328.13   35.67
   0   1  -5  347.14   34.66
   0  -1  -5  297.93   35.09
   0  -1  -5  424.80   37.22
   0  -1  -6   56.76   13.67
   0  -1   6   29.69   11.05
   0  -1   6   25.97   11.84
   0   1  -6   42.35    9.80
   0  -1  -6   31.53    8.13
   0  -1  -6   38.64   11.36
   0   1   6   47.70   11.06
   0   1  -6   35.49    7.62
   0   1  -6   27.95   11.33
   0  -1  -7    7.59    8.87
   0   1  -7    1.00   10.69
   0   1   7   -0.58   13.01
   0  -1   7   19.97   11.79
   0  -1  -7   18.80    6.94
   0   1   7    9.42   10.87
   0  -1   7    5.91   10.29
   0  -1  -7   14.07   10.58
   0  -1  -7   -1.10   12.58
   0   1  -7   15.34    6.73
   0   1  -7    3.97    9.28
   0  -1   8  -16.05   10.95
   0   1   8    5.84   12.35
   0   1   8   11.50   13.15
   0  -1   8   15.85   12.87
   0  -1  -8    5.67   13.19
   0   1  -8   -3.03   11.17
   0  -1  -8    9.70    9.33
   0  -1  -8    1.61   10.52
   0   1  -8   -3.95    9.77
   0  -1  -8    6.09    5.75
   0  -1   9   36.95   12.11
   0   1   9   34.64   13.23
   0  -1   9   41.59   13.62
   0   1   9   40.70   13.87
   0  -1  -9   48.50   14.28
   0  -1  -9   38.81    9.65
   0   1  -9   59.54   12.15
   0  -1  -9   53.28   11.32
   0   1  -9   58.89   10.90
   0  -1 -10   14.80   13.71
   0  -1 -10    0.97   10.61
   0   1  10   13.34   13.49
   0  -1  10   -2.62   11.41
   0   1  10   15.36   13.76
   0  -1  10    6.95   14.01
   0   1 -10    6.63   10.84
   0   1 -10    6.16   11.26
   0  -1 -10    3.08    9.11
   0   1 -11   10.95   13.99
   0  -1 -11   22.33   15.08
   0  -1 -11   15.41   11.09
   0  -1  11    9.11   14.55
   0   1  11   12.47   14.95
   0   1 -11    8.27   11.39
   0   1  11   20.46   13.30
   0  -1  11    8.36   12.51
   0  -1  12   33.29   14.53
   0   1  12   28.33   14.85
   0   1  12   24.94   15.89
   0  -1  12    9.38   15.58
   0   1 -12   38.12   15.88
   0  -1 -12   50.45   16.64
   0   1  13   35.83   16.32
   0  -1  13   89.29   17.58
   0  -1  13   65.76   19.14
   0   1  13   83.17   20.14
   0   1 -13   73.76   18.47
   0  -1 -13   49.82   18.01
   0  -1  14   26.79   16.87
   0  -1 -14    9.93   17.80
   0   1 -14    2.43   16.40
   0  -1  14    1.51   19.54
   0   1  14   14.92   18.98
   0   2   0 2600.01  257.06
   0  -2   0 2688.23  257.09
   0   2   0 2574.52  257.10
   0   2   0 2584.74  256.95
   0  -2   0 2600.99  257.03
   0  -2   0 2333.63  256.93
   0  -2   1   -5.41    3.03
   0   2  -1    4.70    8.03
   0   2   1    1.40    5.03
   0  -2  -1   -2.65    4.81
   0   2  -1    2.26    4.23
   0   2  -1    9.65    6.00
   0  -2   1    6.20    3.99
   0  -2   1    3.66    2.99
   0  -2   1    6.88    6.95
   0  -2   1   -8.12    5.76
   0   2  -1    1.05    4.13
   0  -2  -1    0.67    4.87
   0  -2  -1    6.01    6.34
   0   2   1   -1.37    4.66
   0  -2  -1   -4.04    4.05
   0   2  -1    1.95    3.54
   0  -2   1    0.85    3.60
   0  -2  -1    2.63    4.92
   0   2   1    1.84    4.27
   0   2   1    5.33    3.14
   0   2  -2   65.55   11.45
   0   2   2   59.94    8.61
   0  -2   2   49.91    8.37
   0  -2   2   84.21    9.15
   0   2   2   58.31   10.74
   0  -2  -2   52.81    9.63
   0   2  -2   82.09    9.37
   0  -2  -2   57.00    9.87
   0   2  -2   68.98   10.62
   0  -2  -2   67.92   10.99
   0  -2   2   54.25   10.77
   0  -2  -2   50.48   10.87
   0   2   2   62.48    9.20
   0  -2  -2   67.81    9.20
   0  -2   2   77.56    8.99
   0   2  -2   51.14   11.52
   0   2   2   38.85    8.98
   0  -2   2   64.37   10.31
   0   2  -3  174.42   18.32
   0   2   3  131.79   15.73
   0   2  -3  162.44   19.19
   0  -2   3  157.12   17.86
   0  -2  -3  149.55   19.33
   0   2  -3  180.99   18.80
   0  -2  -3  151.44   17.79
   0  -2   3  174.97   18.48
   0  -2   3  135.25   16.64
   0   2   3   90.21   17.35
   0  -2   3  177.45   17.56
   0  -2   3  148.04   17.53
   0   2   3  142.78   17.56
   0  -2  -3  179.36   17.43
   0  -2  -3  184.34   18.74
   0   2   3  152.80   18.96
   0  -2   3  161.42   18.05
   0   2  -3  137.30   17.92
   0  -2  -3  152.04   18.29
   0  -2  -4    2.59   11.44
   0   2  -4   -3.04   11.59
   0  -2   4   16.47   10.55
   0  -2  -4   -2.97   10.44
   0  -2   4   14.81    9.70
   0  -2   4    9.07    7.76
   0  -2   4   11.49    5.29
   0  -2  -4   14.62    8.59
   0   2  -4   14.64    9.06
   0   2  -4    7.03   11.19
   0   2   4    2.71   10.91
   0  -2   5    6.54    4.80
   0   2  -5    0.38   11.61
   0  -2  -5    2.00   12.15
   0  -2   5    5.25   11.07
   0   2  -5    0.82   10.42
   0  -2   5   -4.69   10.26
   0  -2  -5   -2.37    9.18
   0  -2   5   15.44    7.88
   0   2   5   13.64   10.79
   0   2  -5    9.75   11.42
   0   2  -5   -3.20    8.36
   0   2  -6  160.59   19.40
   0  -2  -6  164.07   20.00
   0  -2   6  149.64   18.87
   0  -2   6  141.34   18.65
   0  -2  -6  145.63   18.19
   0   2  -6  173.54   18.48
   0  -2  -6  121.85   17.90
   0  -2   6  134.60   15.49
   0   2   6  127.66   18.61
   0   2  -6  145.56   16.96
   0   2  -6  142.46   18.63
   0   2  -7    5.41    7.92
   0   2  -7    2.63   12.00
   0  -2  -7   31.05   13.36
   0  -2   7   -5.75   10.75
   0  -2  -7   -0.38   10.40
   0  -2  -7    5.18    7.46
   0   2  -7    8.54   11.49
   0  -2   7    3.15   11.40
   0   2   7   -2.78   11.64
   0   2  -7    7.00   10.71
   0  -2  -7    1.86    8.74
   0  -2   8  126.63   17.26
   0  -2  -8  121.51   16.32
   0  -2  -8   69.00   13.95
   0  -2  -8  103.85   18.10
   0   2  -8  145.21   17.67
   0   2  -8  119.85   13.67
   0  -2   8  110.34   16.58
   0   2   8   95.81   17.50
   0   2  -8  111.72   16.34
   0   2  -8  107.60   16.75
   0  -2  -8   83.08   13.64
   0  -2   9    7.82   11.99
   0   2   9   13.17   12.62
   0  -2  -9   21.84    7.03
   0  -2   9   13.17   12.87
   0  -2  -9   14.23   11.67
   0   2  -9    3.36   12.35
   0  -2  -9   11.84    8.26
   0  -2  -9   14.52   13.56
   0   2  -9    4.89   13.58
   0   2  -9   13.54    7.78
   0   2 -10   87.61   15.72
   0  -2 -10   75.25   14.90
   0  -2  10   94.61   16.95
   0  -2 -10   99.65   17.21
   0   2 -10  114.62   17.09
   0   2  10   55.91   16.27
   0  -2  10   95.98   15.87
   0   2 -11   46.11   13.33
   0  -2 -11   33.66   12.24
   0  -2  11   25.96   13.02
   0   2  11   41.44   14.50
   0  -2 -11   31.89   14.93
   0   2 -11   40.83   14.62
   0  -2  11   42.37   15.17
   0  -2  12   85.26   17.08
   0   2 -12   60.85   17.11
   0  -2 -12   71.27   17.43
   0  -2  12   50.41   17.96
   0   2 -12   75.85   15.34
   0  -2  13   16.59   15.98
   0  -2  13  -13.54   17.61
   0   2 -13   37.07   16.40
   0  -2 -13    9.30   16.19
   0  -2  14   51.48   18.69
   0   2 -14   65.74   18.36
   0   3   0    1.10    8.22
   0   3   0   -3.64    5.38
   0  -3   0    2.28    4.81
   0   3   0   -1.74    8.62
   0  -3   0   -6.99    8.24
   0   3   0   -1.81    6.26
   0  -3   0    8.65    8.56
   0  -3   0   -2.83    6.19
   0   3   0   -7.34    7.65
   0   3  -1  610.60   51.72
   0  -3   1  533.48   51.67
   0   3   1  484.53   51.29
   0  -3  -1  489.19   51.24
   0  -3   1  509.05   51.79
   0  -3  -1  472.20   51.09
   0   3  -1  425.29   50.63
   0  -3  -1  480.48   50.82
   0  -3   1  531.20   51.04
   0   3  -1  518.72   50.94
   0  -3   1  482.42   50.58
   0   3   1  535.27   50.63
   0   3  -1  488.57   51.14
   0  -3   1  523.91   51.09
   0  -3  -1  517.97   51.60
   0  -3   1  539.69   51.71
   0   3   1  545.70   50.83
   0   3   1  455.09   51.01
   0   3  -1  523.32   52.26
   0   3   1  588.44   51.86
   0  -3   2   31.60    6.89
   0   3   2   49.35    9.45
   0   3  -2   38.11   12.32
   0  -3   2   30.32   10.09
   0  -3   2   44.46    7.40
   0   3  -2   30.51   10.11
   0   3  -2   41.97   12.05
   0  -3  -2   60.11    9.02
   0   3  -2   35.41    8.03
   0   3   2   41.60    7.67
   0  -3  -2   42.68    7.88
   0   3  -2   30.80    7.35
   0   3   2   48.91    9.05
   0  -3  -2   27.70   10.78
   0  -3   2   38.03    6.99
   0  -3  -2   35.62    8.86
   0   3   2   47.03    8.29
   0  -3   2   56.70    6.72
   0   3   2   30.34    6.64
   0   3  -3  144.01   16.37
   0   3   3  133.96   13.47
   0  -3   3  133.42   14.01
   0   3  -3  108.33   14.14
   0   3   3  131.64   15.58
   0  -3  -3   92.49   14.34
   0  -3   3   84.34   13.55
   0  -3  -3  116.22   13.21
   0   3  -3  118.11   15.04
   0  -3  -3  125.15   15.38
   0  -3   3  130.42   13.64
   0   3  -3  124.08   16.30
   0   3   3   65.20   13.58
   0  -3   3  103.00   13.95
   0  -3   3  147.58   15.79
   0  -3   3  112.05   13.39
   0  -3   3   98.81   15.97
   0  -3  -3  129.72   15.93
   0   3   3  124.34   14.41
   0  -3  -3  123.53   14.30
   0  -3   4   31.12    8.52
   0  -3   4   34.49    9.51
   0  -3   4   54.47   11.91
   0  -3  -4   62.81   11.80
   0   3  -4   52.69   11.24
   0  -3  -4   35.68   11.46
   0   3  -4   51.72   12.50
   0  -3  -4   59.18    9.72
   0   3   4   34.90   11.38
   0   3  -4   41.39    9.79
   0   3  -4   47.97   11.01
   0   3   4   38.69    6.65
   0  -3   4   44.08   10.18
   0  -3   5  333.53   30.87
   0  -3  -5  269.34   30.46
   0  -3   5  216.85   28.41
   0   3  -5  271.00   29.62
   0   3  -5  270.67   30.57
   0  -3  -5  296.82   30.59
   0   3  -5  331.85   30.42
   0  -3   5  309.57   29.65
   0   3   5  267.29   30.43
   0  -3  -5  263.29   29.71
   0   3  -6   21.23    9.25
   0  -3   6   15.65   12.38
   0   3  -6   12.22   12.13
   0  -3  -6   22.77   10.11
   0   3  -6   13.20   11.24
   0  -3  -6   13.44   12.51
   0   3   6    9.19   12.07
   0  -3   6   11.42    5.61
   0  -3   6   13.34   10.00
   0  -3  -7   15.38   11.22
   0  -3   7   24.36   11.90
   0   3   7   29.51   12.61
   0   3  -7   24.33    9.96
   0   3  -7   13.43   13.09
   0  -3  -7   28.52   13.38
   0   3  -7   14.60   12.42
   0  -3   7   27.91   13.01
   0  -3   7   19.93    5.82
   0  -3  -8   31.61   11.58
   0  -3  -8   15.52   13.79
   0   3  -8   31.45   12.75
   0  -3  -8   13.74   10.38
   0  -3  -8   17.61    7.12
   0   3  -8   16.80   13.15
   0   3  -8   18.70    9.53
   0   3   8    9.84   13.66
   0  -3   8   22.83   12.19
   0  -3   8   32.85   13.58
   0   3  -9  282.71   28.05
   0  -3   9  271.48   28.40
   0   3  -9  279.01   25.95
   0  -3  -9  253.39   27.06
   0   3   9  243.47   28.69
   0  -3   9  307.08   28.17
   0   3  -9  332.04   28.60
   0  -3  -9  318.11   28.86
   0   3 -10   70.14   14.94
   0  -3  10   82.56   15.38
   0  -3 -10   50.98   13.80
   0  -3  10   52.45   14.85
   0   3  10   61.93   15.97
   0  -3 -10   50.88   15.47
   0   3 -10   79.95   15.60
   0   3 -11   93.48   18.74
   0  -3  11  115.18   19.19
   0  -3 -11  117.45   18.14
   0   3  11  101.20   20.15
   0  -3  11  119.86   19.79
   0   3 -11  137.53   19.92
   0  -3 -11  168.29   20.74
   0  -3  12    9.72   14.54
   0  -3  12    2.36   15.50
   0   3  12   12.22   15.88
   0   3 -12    9.90   13.51
   0  -3 -12    8.42   15.10
   0   3 -12   13.19   14.57
   0   3 -13   46.36   16.53
   0  -3 -13   32.11   16.79
   0  -3  13   60.62   17.51
   0   3  13   28.92   18.81
   0  -3  13   63.16   19.52
   0   4   0 1292.57  115.49
   0  -4   0 1071.23  115.65
   0   4   0 1108.31  115.72
   0  -4   0 1175.13  115.41
   0  -4   0 1086.18  115.34
   0   4   0 1062.48  115.41
   0  -4   0 1177.30  115.74
   0  -4  -1  525.64   53.98
   0  -4  -1  521.01   55.15
   0  -4   1  579.13   55.10
   0   4  -1  606.66   55.75
   0   4   1  658.12   55.45
   0  -4  -1  611.86   54.84
   0   4   1  519.74   54.74
   0   4   1  469.66   53.90
   0   4   1  581.85   54.00
   0   4  -1  586.01   55.30
   0   4   1  630.25   54.89
   0   4  -1  535.03   54.55
   0  -4  -1  506.66   54.41
   0   4  -1  483.56   54.30
   0  -4   1  542.39   54.43
   0   4   1  499.74   54.45
   0   4  -2  328.47   31.56
   0   4  -2  284.27   29.88
   0  -4  -2  315.41   30.22
   0   4   2  314.37   30.22
   0  -4   2  329.52   29.82
   0  -4   2  308.66   31.16
   0  -4  -2  285.74   31.68
   0  -4  -2  306.00   30.60
   0   4   2  305.04   30.50
   0  -4   2  306.79   30.22
   0   4   2  295.47   30.42
   0   4   2  295.48   29.79
   0  -4   2  277.48   29.70
   0  -4   2  311.23   30.29
   0  -4  -2  281.53   30.46
   0   4  -2  313.71   32.14
   0   4   2  299.43   31.21
   0  -4  -3  130.03   16.19
   0  -4   3  154.73   16.13
   0   4   3  165.35   17.07
   0  -4  -3  121.64   17.15
   0   4  -3  127.79   16.68
   0  -4  -3  154.13   16.92
   0  -4   3  145.58   18.26
   0   4   3  146.31   16.03
   0   4  -3  141.38   18.93
   0  -4   3  160.21   15.97
   0   4   3  150.55   16.76
   0  -4  -3  122.92   18.19
   0  -4   3  135.52   16.30
   0   4   3  153.96   16.95
   0   4  -3  134.77   18.99
   0  -4  -4  398.13   39.35
   0  -4  -4  400.58   38.32
   0  -4   4  396.61   38.12
   0   4   4  375.76   38.57
   0   4   4  327.92   38.15
   0   4   4  325.07   37.56
   0   4  -4  336.03   38.89
   0  -4  -4  348.67   37.40
   0   4  -4  354.89   39.15
   0  -4   4  436.36   39.32
   0   4  -4  377.75   38.41
   0  -4  -4  373.74   38.75
   0   4  -5  113.58   16.20
   0   4   5  114.72   16.47
   0  -4  -5   87.52   13.34
   0  -4  -5  135.64   16.85
   0   4  -5  125.23   15.75
   0  -4   5  163.06   17.95
   0   4  -5  121.29   17.86
   0  -4  -5  147.88   15.75
   0  -4   5  137.01   15.56
   0  -4  -5  118.29   17.12
   0  -4   6  216.88   22.60
   0   4   6  182.73   21.01
   0  -4   6  162.58   20.05
   0  -4  -6  165.18   21.79
   0  -4  -6  176.95   20.29
   0  -4   6  163.11   18.62
   0   4  -6  156.19   20.05
   0   4  -6  182.43   20.82
   0  -4  -6  168.52   21.19
   0  -4  -6  149.52   17.73
   0   4  -6  166.00   21.61
   0   4  -7   68.51   15.77
   0  -4   7   48.25   15.47
   0  -4  -7   75.36   14.65
   0   4  -7   43.78   13.50
   0  -4  -7   59.36   13.05
   0   4  -7   51.51   12.08
   0   4   7   54.81   13.80
   0  -4   7   61.03   12.28
   0   4  -8    2.84   13.68
   0  -4   8    6.23   11.01
   0   4   8   17.49   12.83
   0  -4   8   33.47   15.08
   0   4  -8   -6.09   12.05
   0  -4  -8   22.32   12.94
   0  -4  -8   14.70   11.30
   0   4  -8   12.31   10.63
   0  -4  -8   20.24   12.00
   0   4  -9   25.44   13.98
   0   4  -9   42.99   13.29
   0  -4  -9   56.01   14.02
   0  -4   9   47.34   14.78
   0   4   9   59.50   14.18
   0  -4   9   28.73   13.23
   0   4  -9   34.68   10.83
   0  -4  -9    3.08   10.89
   0  -4  -9   31.73   12.15
   0  -4  10  252.38   25.58
   0  -4 -10  233.56   24.27
   0   4  10  211.16   25.87
   0   4 -10  246.78   25.92
   0  -4  10  297.78   26.78
   0   4 -10  270.19   23.27
   0  -4 -10  269.86   25.95
   0   4 -10  265.56   25.88
   0  -4 -11   30.23   13.26
   0   4 -11   49.32   15.22
   0   4  11   27.05   15.78
   0  -4  11   42.60   15.03
   0  -4  11   46.20   15.85
   0  -4 -11   20.86   14.82
   0   4 -11   67.76   15.47
   0   4 -12   22.84   15.64
   0   4  12    8.61   15.90
   0  -4  12   34.99   16.73
   0  -4  12   21.15   15.73
   0   4 -12    9.10   14.90
   0  -4 -12   21.12   15.23
   0   4 -13   -6.65   15.88
   0   4 -13   29.78   16.84
   0  -4 -13    2.28   16.38
   0  -4  13   16.52   17.62
   0   4  13   17.99   18.18
   0  -4  13   27.78   17.35
   0  -5   0   -2.35    9.10
   0   5   0    2.19    7.44
   0   5   0    6.66   10.37
   0   5   0   -1.60    6.00
   0  -5   0    2.91    7.20
   0   5  -1  384.85   40.32
   0   5  -1  367.20   39.44
   0   5   1  335.72   39.61
   0   5   1  403.85   39.88
   0   5  -1  391.66   40.37
   0   5   1  381.74   40.55
   0   5   1  404.55   39.44
   0   5  -1  370.61   39.11
   0  -5  -1  398.13   40.28
   0  -5   1  378.82   40.35
   0  -5  -1  374.47   39.26
   0  -5  -2    9.54    7.41
   0   5   2   10.86    5.30
   0   5   2    3.20   10.43
   0   5  -2    7.64   12.13
   0  -5   2   12.35    9.17
   0   5  -2    8.13    6.83
   0   5  -2    2.91    9.84
   0  -5   2   21.58    7.00
   0   5  -2   10.16    3.07
   0   5   2   14.76    9.90
   0  -5   2   10.77    3.34
   0  -5  -2   13.28    5.36
   0  -5  -2    8.12    8.10
   0  -5  -2   12.89    9.66
   0   5   2   11.26    6.42
   0   5   2   11.12    4.02
   0  -5   2   17.49    3.60
   0   5   2   13.35    4.70
   0  -5   2   11.70    3.77
   0   5   3   10.89    7.05
   0  -5   3   19.69    5.34
   0   5   3   29.53    5.73
   0  -5   3   18.71    6.98
   0  -5  -3   23.54    7.92
   0  -5  -3   18.17   10.86
   0  -5  -3   21.12    7.62
   0   5  -3   18.54    5.87
   0  -5  -3    5.93    7.36
   0   5   3   23.60    7.52
   0  -5   3   30.90    6.03
   0  -5   3    8.61    9.90
   0   5  -3   24.59   11.96
   0   5   3   24.58    8.86
   0  -5   3   12.59    5.95
   0   5   4  152.82   18.56
   0  -5   4  186.72   18.10
   0  -5   4  147.91   20.20
   0   5   4  164.73   18.80
   0  -5  -4  127.31   17.68
   0   5  -4  148.46   20.88
   0  -5  -4  169.44   18.79
   0   5   4  149.39   18.44
   0   5  -4  167.32   20.63
   0  -5  -4  174.79   20.64
   0   5  -4  162.90   18.25
   0  -5  -4  189.25   19.12
   0   5   5  563.21   59.53
   0  -5   5  635.74   59.40
   0   5   5  588.84   59.55
   0  -5   5  778.03   60.89
   0   5  -5  577.82   60.47
   0  -5  -5  476.85   58.51
   0  -5  -5  662.91   60.58
   0  -5  -5  668.26   59.92
   0   5  -5  605.87   59.40
   0   5  -5  572.88   60.05
   0   5   5  504.46   58.78
   0  -5  -5  658.44   59.59
   0  -5  -6   83.55   16.95
   0  -5   6   94.18   17.52
   0  -5  -6  106.43   14.73
   0  -5   6  117.45   14.91
   0   5   6  103.13   15.09
   0   5  -6   94.10   14.55
   0  -5  -6  122.73   16.11
   0   5  -6   76.41   15.23
   0   5   6   93.38   14.23
   0   5  -6   77.85   17.63
   0  -5   7   -6.23   15.05
   0  -5   7    3.71   10.41
   0   5   7    8.22   10.90
   0   5  -7   -1.91   11.29
   0   5  -7    2.32   14.15
   0   5   7   -1.73    9.84
   0  -5  -7    2.88   12.14
   0   5  -7   19.67   10.96
   0  -5  -8  126.09   18.06
   0   5  -8  121.37   17.58
   0   5  -8   83.80   16.67
   0  -5  -8  102.69   17.45
   0  -5   8  124.80   17.11
   0   5   8  105.75   17.41
   0  -5   8  141.12   19.98
   0   5   8  130.61   16.93
   0   5  -8  107.21   19.19
   0  -5  -9   29.18   13.48
   0   5  -9   14.88   12.62
   0   5  -9   38.29   11.49
   0   5  -9    7.76   14.14
   0   5   9   16.28   11.01
   0  -5  -9   37.92   12.36
   0   5   9   24.24   12.85
   0  -5   9    8.95   12.02
   0  -5   9   35.14   15.69
   0  -5  -9   11.34   11.86
   0   5 -10  145.88   17.78
   0  -5 -10  106.76   17.36
   0  -5 -10   89.17   16.15
   0   5 -10  110.22   14.95
   0   5  10  102.07   17.22
   0  -5  10   93.61   17.00
   0  -5  10  147.23   19.24
   0   5 -10   88.41   17.94
   0   5  10   71.27   15.30
   0  -5 -11   55.42   14.21
   0   5  11   34.37   13.59
   0   5 -11   43.74   16.22
   0   5  11   47.41   15.83
   0  -5  11   51.29   15.16
   0  -5  11   29.16   16.82
   0   5 -11   25.70   14.69
   0  -5 -11   30.79   14.85
   0   5 -12    7.90   16.20
   0   5  12   14.63   13.80
   0   5  12   18.48   16.43
   0  -5  12   21.76   15.54
   0  -5  12    1.16   16.80
   0   5 -12    7.12   15.31
   0  -5 -12    5.23   15.14
   0   5 -13   20.01   17.11
   0   5  13   23.14   15.01
   0  -5 -13   12.31   15.72
   0   5 -13   30.35   15.68
   0  -5  13   36.68   19.06
   0   5  13   16.45   17.53
   0  -5  13    7.60   16.09
   0  -6   0  371.54   39.04
   0   6   0  384.39   38.89
   0   6   0  350.59   38.02
   0   6   0  353.69   39.47
   0   6   0  375.43   37.81
   0  -6   0  347.13   37.76
   0   6  -1  108.27   12.74
   0   6   1  116.84   13.47
   0   6  -1   77.29   15.88
   0   6   1   98.72   14.20
   0   6  -1  110.95   13.76
   0   6  -1  114.88   16.26
   0   6   1  106.33   14.98
   0   6   1  110.27   15.95
   0  -6  -1  105.27   15.48
   0  -6   1   89.82   15.47
   0  -6   1  102.65   13.82
   0  -6  -1  122.13   13.36
   0   6  -2    5.49   12.24
   0   6   2    9.08   10.45
   0   6  -2    9.06   11.18
   0   6  -2   -0.48    6.89
   0   6   2   -0.87   10.61
   0  -6  -2    3.72    3.51
   0   6   2    8.12    4.56
   0  -6  -2   12.14   11.29
   0   6   2    0.35    3.25
   0   6   2    8.49    9.89
   0   6  -2    9.30   10.43
   0  -6   2  -14.08   10.83
   0   6   2    7.11    2.67
   0   6   2   16.59    7.12
   0  -6  -2    6.30    7.10
   0   6   3   53.47    7.12
   0  -6   3   55.70    6.62
   0   6  -3   46.44   12.25
   0   6   3   75.05   11.33
   0   6  -3   39.35   13.42
   0  -6  -3   46.09   13.02
   0   6   3   64.33   12.83
   0   6  -3   48.71    6.31
   0  -6  -3   65.36    8.17
   0   6   3   67.27    9.57
   0  -6   3   24.81    6.45
   0   6   3   60.24    8.76
   0   6   3   44.77    7.37
   0  -6   3   43.73    6.84
   0  -6  -3   57.84    9.72
   0  -6  -4  499.17   47.45
   0   6  -4  464.80   46.86
   0  -6  -4  490.72   47.68
   0  -6  -4  488.02   48.82
   0   6   4  444.34   47.58
   0   6  -4  428.32   48.76
   0   6   4  425.11   48.56
   0   6   4  461.57   47.55
   0  -6   4  410.97   46.95
   0   6   4  467.57   47.80
   0  -6   4  448.98   48.61
   0   6  -5    9.82    7.70
   0  -6  -5   29.79    9.71
   0   6   5   16.29    8.38
   0   6  -5    7.66   12.24
   0  -6  -5   29.94    9.27
   0  -6   5   20.12   12.92
   0  -6  -5    1.86   11.62
   0   6   5   23.93    9.42
   0  -6   5   21.01    8.09
   0   6   5   25.57    9.52
   0   6  -5   -4.18   14.05
   0   6  -6  228.48   26.13
   0   6   6  194.57   25.00
   0  -6   6  229.84   24.67
   0  -6  -6  224.85   27.25
   0  -6  -6  232.77   25.45
   0   6  -6  202.88   24.33
   0   6  -6  206.28   27.32
   0  -6   6  240.01   27.38
   0  -6  -6  199.64   25.02
   0   6   6  224.98   25.11
   0  -6  -7   44.44   16.07
   0   6  -7   78.57   17.78
   0   6   7   84.92   13.69
   0  -6   7   94.21   17.40
   0  -6   7  100.16   14.04
   0   6   7   80.83   14.21
   0   6  -7   77.25   15.01
   0   6  -7   81.13   13.61
   0  -6  -7   89.59   14.85
   0  -6   8   23.04   15.41
   0   6   8   41.53   11.96
   0  -6   8   -5.77   10.92
   0   6  -8   10.24   15.24
   0   6   8    7.75   10.19
   0  -6  -8   20.28   12.96
   0   6  -8   24.37   11.15
   0  -6  -8  -14.26   12.36
   0   6  -8    6.63   12.00
   0  -6   9   68.08   17.54
   0  -6   9   53.42   13.36
   0   6   9   51.58   13.50
   0   6  -9   31.38   16.20
   0   6   9   69.76   12.97
   0  -6  -9    5.96   13.55
   0  -6  -9   55.32   14.43
   0  -6  -9   40.51   14.26
   0   6  -9   60.28   13.70
   0   6  -9   52.70   13.34
   0  -6  10   58.83   17.08
   0  -6  10   12.13   12.85
   0   6  10   13.97   13.55
   0   6  10   32.74   12.32
   0   6 -10   20.85   16.88
   0  -6 -10   -9.87   12.28
   0  -6 -10   26.00   14.21
   0   6 -10   14.48   13.16
   0   6 -10   49.13   12.72
   0  -6 -10   30.53   13.89
   0  -6  11    7.05   17.09
   0  -6 -11   -4.71   13.97
   0  -6 -11   15.36   14.55
   0   6 -11   17.98   13.80
   0   6 -11   34.37   16.91
   0   6  11   21.45   12.96
   0   6  11    7.51   14.71
   0  -6  11   -2.95   13.44
   0   6 -12    8.86   14.78
   0  -6 -12   15.50   15.03
   0  -6  12   -1.24   17.55
   0   6 -12  -19.51   17.52
   0   6  12  -22.52   13.36
   0   6  12    1.22   16.25
   0  -7   0   -0.84    7.86
   0   7   0   -3.06   11.51
   0   7   0    1.97   12.83
   0   7   0    2.28    6.45
   0   7   0    0.35    8.61
   0  -7   0    6.88   12.38
   0  -7  -1   79.77   14.84
   0  -7   1   80.78   14.78
   0   7   1   88.42   14.81
   0   7   1   66.22   13.32
   0   7  -1   70.62   14.67
   0   7  -1   62.23   11.35
   0  -7  -1   65.79   10.99
   0  -7   1   87.37   11.46
   0   7   1   65.09   14.11
   0   7   1   62.82   12.25
   0   7   1   66.36   10.68
   0   7  -1   80.68   10.04
   0   7   2   22.18    8.06
   0   7  -2   10.72    7.73
   0   7  -2   22.71   11.58
   0   7   2   29.95   10.78
   0   7   2   14.89   12.12
   0  -7  -2   11.49   12.91
   0  -7   2   31.22   11.88
   0  -7  -2   18.68    8.17
   0   7   2   13.31   12.20
   0   7  -2   16.18   12.79
   0  -7  -3  177.70   14.62
   0   7   3  178.15   14.64
   0   7   3  110.88   16.73
   0   7   3   89.22   11.73
   0   7   3  169.23   12.92
   0   7  -3  135.79   17.94
   0  -7  -3  112.42   17.31
   0  -7  -3  135.74   12.02
   0   7   3  187.05   18.08
   0   7  -3  116.40   18.10
   0   7   3  153.69   16.22
   0  -7  -4   80.83    9.58
   0   7  -4   76.30   16.11
   0   7   4   65.47   12.51
   0  -7  -4   99.46   11.31
   0   7   4   74.33   14.99
   0   7   4   81.80   11.32
   0  -7  -4   42.73   14.89
   0   7   4  102.98   10.73
   0  -7   4   49.11    7.75
   0   7   4  119.54   15.80
   0   7  -4   49.86    7.56
   0  -7  -5  122.36   14.15
   0   7   5  130.74   18.21
   0   7  -5  104.84   12.61
   0  -7   5   62.20   12.89
   0  -7   5   75.59   12.88
   0   7   5  128.01   15.09
   0  -7  -5  151.81   15.00
   0  -7  -5  134.00   18.30
   0   7  -5  140.34   18.10
   0   7   5  118.33   14.73
   0   7   5  141.24   15.50
   0  -7   5  116.44   18.06
   0   7   6  215.90   22.35
   0  -7  -6  195.80   22.14
   0   7   6  173.46   22.28
   0  -7   6  164.64   20.79
   0   7  -6  170.36   23.69
   0  -7  -6  169.27   24.41
   0  -7   6  223.56   24.77
   0   7  -6  200.75   20.58
   0  -7  -6  186.54   21.78
   0   7   6  134.66   23.81
   0   7  -6  180.82   24.88
   0  -7   7  -14.89   13.95
   0   7   7    8.03   10.22
   0  -7   7   16.37    9.16
   0   7   7    6.24    9.63
   0   7  -7   38.41   15.70
   0   7   7   20.10   12.39
   0   7  -7    8.65   12.94
   0   7  -7   19.04    8.73
   0  -7  -7    9.37   10.29
   0  -7   7   -7.35   14.62
   0  -7  -7   11.33   13.81
   0  -7  -8   55.95   13.31
   0   7  -8   58.65   11.55
   0   7  -8   38.63   13.74
   0   7   8   53.16   13.16
   0   7   8   81.70   12.65
   0   7  -8   35.06   17.25
   0  -7   8   72.87   17.23
   0  -7   8   23.38   15.29
   0   7   8   31.85   13.62
   0  -7  -8   48.07   15.18
   0  -7  -9   25.89   12.93
   0   7  -9   27.28   11.52
   0  -7   9   25.02   16.16
   0   7  -9   13.95   13.31
   0   7   9   33.04   12.76
   0   7  -9   24.64   16.95
   0   7   9   17.71   11.40
   0  -7   9   18.24   15.29
   0  -7  -9   25.22   14.19
   0   7   9   43.22   13.12
   0  -7 -10   17.85   13.63
   0   7 -10   18.31   12.06
   0  -7  10   32.78   17.93
   0   7 -10   15.08   13.57
   0   7  10    7.53   13.18
   0  -7 -10   -7.39   13.53
   0  -7  10   19.96   16.49
   0  -7 -10   24.18   14.54
   0   7  10   11.26   12.02
   0   7 -10   21.66   18.33
   0   7  10   23.59   12.46
   0  -7  11   11.33   17.93
   0  -7  11  -14.07   17.34
   0  -7 -11   15.52   15.08
   0  -7 -11   23.38   14.46
   0   7 -11   31.24   18.61
   0   7  11   10.36   12.87
   0   7  11   -5.34   14.30
   0   7 -12   13.94   19.98
   0   7  12   13.01   15.27
   0   8   0    4.59   13.29
   0   8   0   25.47   12.39
   0  -8   0   20.36    8.38
   0   8   0   10.55    7.06
   0   8   0   11.45    9.46
   0   8  -1   19.92   13.99
   0   8   1   22.36   12.71
   0   8  -1   16.32   13.27
   0  -8  -1    6.21    8.47
   0  -8   1   24.64    8.67
   0   8   1   18.62    7.86
   0   8  -1   24.09    6.93
   0   8   1   15.26   12.95
   0   8   1   17.00    9.91
   0   8  -1   27.92    8.94
   0  -8   1   21.25   13.71
   0  -8  -1   23.35   13.73
   0  -8  -2  137.04   15.24
   0  -8   2  120.09   15.47
   0  -8   2  102.29   18.14
   0  -8  -2  128.83   18.93
   0   8   2  148.93   18.19
   0   8  -2  142.98   19.15
   0   8   2  193.47   15.91
   0   8  -2   43.43   14.73
   0   8   2  107.80   16.90
   0   8  -2  118.69   18.51
   0   8   2  125.50   18.79
   0  -8  -3   51.67    9.79
   0   8   3   63.28   10.31
   0  -8  -3   35.44   14.57
   0   8  -3   51.80   14.76
   0   8   3   63.25   13.15
   0   8  -3   39.65   14.97
   0   8   3   28.98   14.22
   0   8   3   28.25   12.60
   0  -8  -4   90.79   11.91
   0   8   4  121.51   12.70
   0  -8  -4   72.54   15.47
   0   8  -4   88.31   16.43
   0   8   4   72.05   13.44
   0   8  -4   94.87   16.56
   0   8   4  106.67   15.96
   0   8   4   33.89    8.72
   0   8   4   94.32    9.99
   0   8   4   81.73   15.40
   0   8   5    7.55    9.53
   0  -8  -5   -0.47    9.20
   0  -8  -5   18.90   12.57
   0   8  -5   24.96   13.95
   0   8   5   12.95    9.69
   0   8   5   28.55   13.47
   0   8   5   12.84    7.04
   0   8   5   16.05    8.46
   0   8   5   32.27   13.56
   0  -8   6   71.79   17.60
   0  -8  -6  103.00   17.28
   0   8   6   86.69   14.41
   0  -8  -6   87.06   14.38
   0   8   6  101.76   14.12
   0   8   6  106.76   17.33
   0   8   6   69.68   17.33
   0   8  -6   95.29   17.45
   0   8   7  141.40   17.80
   0   8  -7  127.25   19.79
   0  -8  -7  112.77   20.54
   0   8  -7  125.99   21.89
   0  -8   7   83.87   20.68
   0   8   7  123.47   17.35
   0  -8   7  143.13   20.05
   0   8   7  114.36   19.12
   0   8   8  -10.12   11.30
   0   8  -8   19.44   14.54
   0  -8  -8  -12.52   15.00
   0  -8   8    6.33   14.62
   0   8   8   21.79   11.61
   0   8   8  -11.85   13.01
   0   8  -8   14.23   16.90
   0  -8   8   -1.14   15.98
   0  -8  -9   -0.87   14.77
   0   8   9   15.55   12.02
   0   8  -9    3.35   14.18
   0  -8   9    2.29   15.39
   0   8   9    4.27   12.48
   0   8  -9    7.24   17.98
   0  -8   9    4.92   16.79
   0   8   9   24.56   12.98
   0   8  10   45.10   15.24
   0   8 -10   64.87   20.80
   0   8  10   89.34   15.16
   0   8 -10   64.61   16.08
   0  -8  10   49.17   17.69
   0  -8  10   59.72   19.64
   0  -8 -10   51.06   16.78
   0   8  11   -6.44   12.53
   0   8 -11  -21.85   20.21
   0  -8 -11    6.57   15.28
   0  -8  11   11.87   17.17
   0  -8  11   21.23   17.75
   0   9   0    3.85    6.99
   0   9   0   12.08   12.75
   0  -9   0    0.77   13.33
   0  -9   0   11.18    8.39
   0   9   0    2.66   13.34
   0   9   0    5.47    8.89
   0   9  -1    9.97    8.61
   0   9   1   20.26   10.07
   0   9   1    8.89    7.96
   0   9   1   13.28   13.07
   0   9  -1   13.31   14.18
   0   9   1   17.80   13.48
   0  -9  -1   21.23   14.95
   0  -9   1   14.60   12.38
   0  -9  -1   11.34    8.38
   0  -9   1   22.96    9.00
   0   9  -1    5.71   13.04
   0  -9   2   34.99   13.29
   0   9   2   17.33   13.86
   0   9   2   17.77   10.73
   0   9  -2   21.76   13.22
   0   9   2   30.53    8.71
   0   9   2   47.48   13.12
   0  -9   2   27.00   13.23
   0  -9  -2    8.86   14.66
   0  -9  -2   24.13    8.85
   0  -9   2   21.66    8.88
   0   9  -2   21.33   13.92
   0  -9   3    3.21   12.89
   0  -9  -3    0.81   13.83
   0   9   3   28.66   11.44
   0   9   3  -12.91   14.34
   0   9  -3   14.91   13.91
   0   9  -3   18.58   14.41
   0   9   3   19.85   11.97
   0   9   3   -3.46    8.62
   0  -9   3    7.29    8.95
   0  -9  -3    5.97    8.43
   0   9   4   18.37   14.51
   0  -9  -4    2.51   13.17
   0   9   4   -4.25   12.03
   0  -9  -4   33.71    8.98
   0   9  -4   21.96   14.48
   0   9   4   13.04    9.29
   0   9   4    1.64   11.13
   0   9  -4   11.30   14.29
   0   9   5   41.03   14.94
   0  -9  -5   68.39   15.42
   0   9   5   27.72   13.88
   0  -9  -5   30.38   10.48
   0   9   5   42.26   11.27
   0   9  -5   46.03   15.86
   0   9  -5   31.98   16.04
   0   9   5   32.00   11.17
   0   9   6   79.71   13.80
   0   9   6   41.03   16.15
   0   9   6   63.72   16.19
   0   9  -6   74.03   17.41
   0  -9  -6   70.63   17.32
   0   9  -7   14.42   15.21
   0   9   7   25.97   11.66
   0   9   7   -4.96   14.88
   0  -9  -7    7.44   14.55
   0  -9   7   34.70   17.72
   0   9   7   11.47   14.39
   0  -9   7   40.16   16.15
   0  -9   8   76.49   18.37
   0   9  -8   70.45   17.69
   0   9   8   81.85   14.53
   0   9   8   56.75   18.29
   0  -9  -8   54.39   16.91
   0   9   8   57.55   16.02
   0   9  -8   77.49   21.11
   0  -9   8   58.22   19.82
   0  -9  -9   42.85   16.88
   0   9  -9   49.96   16.65
   0   9   9   31.28   12.87
   0   9   9   38.92   14.70
   0   9  -9   29.89   20.50
   0  -9   9   31.71   18.24
   0   9   9   35.87   17.82
   0  -9   9   45.62   19.75
   0  -9  10   19.46   18.91
   0  -9  10   28.37   17.93
   0   9 -10   25.56   21.12
   0  -9 -10    3.91   16.06
   0   9  10   24.47   18.73
   0   9 -10   11.30   16.40
   0   9  10   10.33   12.31
   0 -10   0  121.29   20.47
   0  10   0  119.72   19.80
   0  10   0  117.28   20.06
   0  10   0  125.67   14.95
   0  10   0  107.20   15.83
   0  10  -1   50.30   15.46
   0  10   1   29.23   14.20
   0  10  -1   42.00   14.62
   0  10   1   33.78    8.95
   0  10   1   26.61   14.98
   0  10   1   26.10   11.06
   0 -10  -1   45.47   16.26
   0 -10   1   55.99   15.88
   0 -10   2   23.52   14.80
   0 -10  -2   10.24   15.23
   0  10   2    3.52   12.98
   0  10  -2    1.72   15.16
   0  10  -2   14.50   14.16
   0  10   2   25.72    8.75
   0  10   2   16.95   15.05
   0 -10   2   30.75   13.88
   0  10   2    9.18   11.30
   0  10   3   95.99   16.12
   0 -10   3  109.91   18.05
   0 -10  -3   54.25   17.70
   0  10   3   63.54   15.66
   0  10   3   77.39   18.19
   0  10  -3   85.55   17.77
   0  10   3  104.76   13.82
   0  10  -4    1.89   15.98
   0  10   4   -9.53   12.31
   0 -10   4   12.34   15.76
   0 -10  -4   43.01   14.57
   0  10   4   15.01   12.71
   0  10   4  -10.78   15.66
   0  10  -4   13.64   15.26
   0  10   4   12.38   10.21
   0  10  -5   12.77   16.22
   0  10   5   17.03   11.51
   0 -10   5    5.64   15.29
   0 -10  -5   21.65   14.89
   0  10   5    1.97   15.55
   0  10   5    9.45   13.48
   0  10   5   12.51   11.12
   0  10  -5   21.95   16.40
   0  10  -6    0.97   16.95
   0 -10  -6   30.16   14.72
   0  10   6   20.71   14.80
   0  10   6  -11.94   15.60
   0  10   6   -9.02   11.70
   0  10  -6    9.12   16.11
   0  10  -7   33.14   16.88
   0 -10   7   18.77   17.28
   0  10   7   13.51   12.28
   0  10   7    9.22   15.03
   0  10   7    9.90   15.43
   0 -10  -7    1.17   15.85
   0 -10  -8   -1.22   16.88
   0  10  -8    1.05   17.05
   0 -10   8    2.81   19.34
   0  10   8    5.82   14.47
   0  10   8  -10.06   16.26
   0  10   8   14.02   12.40
   0 -10   8  -18.57   17.88
   0 -10   9  -18.98   19.81
   0  10   9    4.85   16.84
   0 -10   9   -3.89   18.33
   0  10   9   -8.29   12.52
   0  10  -9   27.38   21.79
   0 -10  -9   11.33   16.23
   0  10  -9   22.14   16.89
   0  11   0  -16.75   15.24
   0 -11   0    7.41   15.29
   0  11   0   16.64   15.27
   0  11   1   -5.83   14.35
   0  11  -1    4.63   14.89
   0 -11  -1   16.30   17.31
   0 -11   1   29.23   15.44
   0 -11   1   19.79   13.48
   0  11   1    4.30   15.76
   0  11   1   -3.35    8.05
   0  11  -2   35.44   18.15
   0  11   2   24.76   14.95
   0 -11  -2   67.01   18.33
   0 -11   2   75.15   17.45
   0 -11   2   40.65   15.62
   0  11  -2   56.62   16.36
   0  11   2   53.64   17.75
   0  11   2   53.91   10.84
   0  11   3    3.83   13.46
   0 -11  -3   -3.26   16.19
   0 -11   3    2.14   14.56
   0  11  -3   14.84   15.30
   0  11   3   -2.23   16.77
   0  11   3   12.23    9.58
   0  11  -4   33.92   18.23
   0  11   4   14.48   13.26
   0 -11  -4   39.45   16.81
   0 -11   4   20.95   16.15
   0  11  -4   23.15   16.61
   0  11   4   36.11   17.27
   0  11   4    7.03   13.77
   0  11   4   12.99   10.20
   0  11  -5   -9.07   17.57
   0 -11  -5    5.92   15.50
   0 -11   5   10.20   17.23
   0  11  -5   10.67   17.03
   0  11   5  -16.77   14.39
   0  11   5   32.46   16.69
   0  11   5    1.71   10.89
   0  11  -6    9.27   18.40
   0 -11  -6   22.45   16.69
   0  11   6    0.94   11.75
   0  11  -6   11.67   18.91
   0  11   6  -20.78   15.25
   0  11   6   15.57   16.63
   0 -11   6  -17.76   18.49
   0  11  -7   28.10   18.76
   0 -11   7   15.36   18.45
   0 -11  -7   -6.39   17.34
   0  11  -7   50.79   20.99
   0  11   7   -4.23   15.00
   0  11   7   -1.09   16.33
   0  11   7   11.22   12.94
   0  11   8  -11.27   16.14
   0  12   0    2.36   16.46
   0  12   0    6.87   16.22
   0 -12   0   24.11   14.43
   0 -12   0   43.40   18.43
   0  12   1   17.01   17.08
   0  12  -1   29.21   16.89
   0  12   1   22.33   15.68
   0 -12   1   22.95   14.32
   0 -12  -1    3.58   17.43
   0 -12   1   -5.92   17.68
   0  12   2   45.45   18.20
   0  12   2   24.86   15.85
   0  12  -2   44.45   19.54
   0 -12   2   39.00   15.77
   0 -12  -2   50.19   18.65
   0 -12   2   44.91   18.30
   0  12   3   -6.25   17.82
   0  12  -3   34.15   19.01
   0  12   3   42.64   15.62
   0 -12   3   28.80   16.66
   0 -12  -3   29.56   17.98
   0  12  -4   -4.81   17.23
   0  12   4   -5.01   17.31
   0 -12   4   10.43   17.15
   0 -12  -4   13.97   16.45
   0  12  -5   -9.41   18.30
   0  12   5   -1.24   17.48
   0 -12   5   23.67   19.02
   0 -12  -5  -23.71   17.65
   0  12  -5   14.02   20.26
   0  12   6   30.22   18.22
   0 -13   0   -1.09   14.93
   0  13   0    1.07   17.14
   0 -13   1   35.63   16.50
   0 -13  -1   13.81   14.70
   0  13   1   -1.02   16.65
   0  13  -1   29.69   18.97
   0 -13   2   20.36   16.39
   0  13   2    6.75   15.63
   0  13   2   13.23   18.59
  -1   0  14   18.20   18.38
  -1   0  14    7.55   16.34
  -1   0  13   -6.82   17.15
  -1   0  13    6.11   15.47
  -1   0  12  362.67   37.92
   1   0 -12  269.31   36.01
   1   0 -12  380.15   37.07
  -1   0  12  294.50   39.07
  -1   0  11   -5.29   15.44
   1   0 -11    3.65   11.76
   1   0 -11   -3.38   12.54
  -1   0  11    8.43   13.81
  -1   0  10   36.76   15.52
   1   0 -10   32.66   12.72
   1   0 -10   47.95   13.63
   1   0  -9    3.95   13.11
   1   0  -9   14.89   15.22
  -1   0   9   -1.31   12.92
  -1   0   9    6.40   14.26
  -1   0   8  123.79   17.67
   1   0  -8   76.55   10.06
   1   0  -8   54.50   16.48
   1   0  -8  139.71   16.85
  -1   0   8  129.40   16.54
   1   0  -8  135.33   18.12
  -1   0   7   12.35   12.58
   1   0  -7    0.33    5.00
   1   0  -7    7.99   11.79
   1   0  -7   -8.98   13.45
  -1   0   7   26.63   11.81
   1   0  -7   -0.44   11.73
   1   0  -6  134.73   14.56
  -1   0   6  181.29   14.51
   1   0  -6  129.85   14.31
  -1   0   6  154.38   15.14
  -1   0   5    7.73   10.34
   1   0  -5    7.13   11.41
   1   0  -5    3.92    9.54
  -1   0   5    7.36   11.36
  -1   0   4 2225.81  229.84
  -1   0   4 2149.61  229.87
  -1   0   4 2297.76  230.01
   1   0  -4 2404.28  229.84
   1   0  -3    6.94    8.08
  -1   0   3   -3.11    8.71
   1   0  -3    0.77    4.13
   1   0  -3    6.86    8.40
  -1   0   3   -1.16    8.70
  -1   0   3   -0.19    9.06
  -1   0   3    6.36    6.64
   1   0  -3   -5.37    7.20
  -1   0   3   -0.55    3.59
   1   0  -2   14.73    5.51
  -1   0   2    8.63    5.03
  -1   0   2    5.96    6.73
   1   0  -2   10.98    6.29
   1   0  -2   18.13    6.03
   1   0  -2    5.80    7.46
  -1   0   2   12.15    7.18
  -1   0   2    0.22    3.99
   1   0  -2    4.65    4.26
   1   0  -1    2.82    3.94
  -1   0   1    0.64    3.70
   1   0  -1    5.16    4.09
  -1   0   1    6.53    4.13
  -1   0   1    0.93    4.19
   1   0  -1   -1.95    5.30
   1   0  -1    0.40    3.58
   1   0  -1    5.43    4.55
   1   0  -1    8.79    4.31
   1   0   0 4741.67  492.94
   1   0   0 5023.21  493.06
  -1   0   0 4917.97  493.04
  -1   0   0 4881.29  493.08
   1   0   0 4872.48  493.10
   1   0   0 4870.60  493.05
   1   0   0 4888.37  492.96
   1   0   0 4925.40  493.02
   1   0   1    4.58    4.89
   1   0   1    0.19    3.77
  -1   0  -1    2.56    2.87
  -1   0  -1    1.88    5.34
   1   0   1    1.58    5.24
   1   0   1    2.20    5.16
   1   0   1   -1.41    2.86
   1   0   1   -1.03    3.21
   1   0   1    2.17    5.61
  -1   0  -1    2.52    5.16
   1   0   1    4.69    5.06
  -1   0  -2   46.89    8.17
   1   0   2   49.27    7.79
   1   0   2   41.55    8.84
   1   0   2   46.63    8.74
   1   0   2   54.84    8.69
  -1   0  -2   38.06    9.16
   1   0   2   44.20    9.48
   1   0   2   32.75    7.03
  -1   0  -2   43.00    6.41
   1   0   3   -7.51    9.02
  -1   0  -3   -4.94    8.28
  -1   0  -3    1.35    7.58
  -1   0  -3   -7.67    6.47
   1   0   3    1.42    7.24
   1   0   3   -0.75    7.66
   1   0   3    8.07    8.79
   1   0   3    4.16    9.86
  -1   0  -3    1.82    3.54
  -1   0  -3   17.35   10.70
   1   0   3    1.62    6.76
  -1   0  -4   26.28   11.89
  -1   0  -4   26.19    8.61
  -1   0  -4   26.82    9.15
   1   0   4   36.98    7.29
   1   0   4   58.34    8.60
  -1   0  -4   21.50    8.17
  -1   0  -4   18.21    5.65
   1   0   4   30.43   11.40
  -1   0  -5    2.20   11.84
  -1   0  -5   -1.84    5.54
   1   0   5    0.88    6.37
  -1   0  -5    0.97    8.10
   1   0   5   -4.64    8.06
   1   0   5   17.96   10.95
  -1   0  -5    3.09    8.85
  -1   0  -6  404.84   29.40
   1   0   6  396.30   29.43
  -1   0  -6  453.57   29.18
  -1   0  -6  336.74   31.47
   1   0   6  353.59   31.63
  -1   0  -6  394.95   28.30
  -1   0  -7   -1.99    9.44
  -1   0  -7  -11.03    7.49
   1   0   7    2.27    9.34
  -1   0  -7   -1.84   13.48
   1   0   7   13.52   13.27
  -1   0  -7    2.12    7.14
  -1   0  -8  138.57   17.53
  -1   0  -8  128.50   15.94
   1   0   8  147.03   17.96
  -1   0  -8  155.20   20.97
  -1   0  -8  133.67   16.42
   1   0   8  130.74   21.13
  -1   0  -9    6.31    9.69
   1   0   9   26.28   14.20
   1   0   9   26.14   11.29
  -1   0  -9    0.88    5.83
  -1   0  -9    6.60    7.83
   1   0  10   69.45   15.47
   1   0  10  105.96   18.31
  -1   0 -10  100.63   14.01
   1   0  11    8.72   14.43
   1   0  11   -6.65   12.46
   1   0  12  232.15   25.73
   1   0  12  116.71   22.55
   1   0  13   24.60   18.00
  -1   1  14    4.57   18.78
  -1  -1  14  -15.04   18.03
   1  -1 -14   21.52   17.95
   1   1 -14    1.23   16.74
  -1  -1  14   35.51   17.86
  -1  -1  13   84.76   19.68
  -1   1  13   54.18   19.76
   1  -1 -13   63.62   18.39
   1   1 -13   70.06   18.73
  -1   1  13   34.55   16.68
  -1  -1  13  100.15   18.48
  -1   1  12    4.63   15.03
  -1  -1  12   -0.95   14.77
   1  -1 -12   -0.75   13.33
   1   1 -12  -12.32   13.41
   1   1 -12    2.51   12.42
  -1  -1  12   -2.38   15.87
  -1   1  12   20.95   16.60
   1  -1 -12   -2.15   15.95
   1   1 -12   12.58   15.77
  -1  -1  11   38.73   14.91
  -1   1  11   74.27   16.16
   1   1 -11   43.43   13.74
   1  -1 -11   62.15   15.08
   1   1 -11   53.69   13.86
   1  -1 -11   45.49   12.62
  -1   1  11   52.35   18.02
  -1  -1  11   35.06   15.77
   1  -1 -11   83.27   16.72
   1  -1 -10   45.93   15.53
   1  -1 -10   53.40   14.40
   1   1 -10   41.47   13.64
   1  -1 -10   35.06   11.74
  -1   1  10   33.30   16.31
  -1  -1  10   43.13   15.16
   1   1 -10   48.63   13.72
  -1  -1  10   50.89   14.59
  -1   1  10   66.28   15.85
  -1  -1   9  418.34   47.09
  -1   1   9  489.91   48.10
   1   1  -9  429.05   46.93
   1   1  -9  413.59   44.78
  -1   1   9  412.69   48.18
  -1  -1   9  438.59   47.82
   1  -1  -9  507.91   47.60
   1   1  -9  442.90   46.86
   1  -1  -9  467.58   48.26
   1  -1  -8   11.36   12.76
   1  -1  -8   16.52   14.16
   1   1  -8   11.14    6.70
  -1  -1   8   14.92   12.17
  -1   1   8   22.32   13.38
   1   1  -8    3.31   12.28
   1  -1  -8    7.42   12.92
  -1  -1   8  -14.04   13.73
  -1   1   8   11.48   14.24
   1  -1  -7  100.48   14.57
   1  -1  -7  106.29   15.51
   1   1  -7  113.57    9.92
  -1   1   7  143.60   14.75
  -1  -1   7  110.00   13.30
   1   1  -7  128.67   13.89
   1  -1  -7  151.06   15.34
  -1  -1   7  139.22   14.96
   1  -1  -6   86.00   12.31
  -1  -1   6  109.38   11.99
  -1   1   6  102.37   12.99
   1   1  -6  123.96   11.95
   1  -1  -6  139.46   13.47
   1  -1  -6   53.60   13.74
  -1  -1   6  124.78   12.97
  -1  -1   5  130.55   13.01
   1  -1  -5  168.55   16.10
   1   1  -5  172.14   15.40
  -1   1   5  125.48   15.46
  -1  -1   5  140.08   15.31
   1  -1  -5  122.13   14.39
  -1  -1   5  150.16   15.54
   1   1  -4  230.86   21.55
  -1  -1   4  196.52   20.83
  -1  -1   4  224.98   21.25
  -1  -1   4  199.62   19.51
  -1   1   4  208.87   20.77
  -1   1   4  224.95   21.62
  -1  -1   4  240.90   21.34
   1  -1  -4  238.65   20.80
  -1   1   4  219.67   20.25
  -1   1   3 2989.80  285.14
  -1  -1   3 3127.83  284.84
  -1  -1   3 2868.38  285.29
  -1   1   3 2960.93  285.45
   1  -1  -3 3131.46  285.41
   1   1  -3 3403.05  285.50
  -1  -1   3 2977.89  285.37
   1  -1  -3 3016.70  285.34
  -1  -1   3 3082.05  284.99
   1  -1  -3 3085.43  285.20
  -1  -1   3 3001.67  285.23
   1   1  -2  120.68   12.93
  -1   1   2   92.57   12.28
  -1  -1   2  129.41   14.30
   1  -1  -2  114.82   13.83
  -1  -1   2  150.14   13.92
  -1  -1   2  127.61   13.44
  -1  -1   2  120.97   13.47
   1  -1  -2  138.25   13.52
  -1  -1   2  140.11   13.43
   1  -1  -2   83.30   13.55
   1   1  -2  133.66   14.87
  -1  -1   2  114.23   14.51
   1  -1  -2  119.81   14.62
  -1   1   2  132.52   13.23
   1  -1  -2  132.44   13.44
   1  -1  -2  143.39   14.73
  -1   1   2  123.77   14.86
   1   1  -2  139.69   14.26
  -1   1   1   19.72    5.97
  -1  -1   1    6.24    2.87
  -1  -1   1   16.48    6.71
  -1   1   1    4.00    5.56
   1  -1  -1    9.09    3.61
   1   1  -1    7.93    2.77
   1  -1  -1   15.80    5.26
  -1  -1   1   14.60    4.16
   1   1  -1   19.94    4.61
   1  -1  -1    8.53    3.30
   1   1  -1   12.96    4.95
   1  -1  -1    9.29    4.83
  -1  -1   1   17.31    4.81
   1  -1  -1    8.05    4.92
  -1   1   1    8.91    3.00
   1   1  -1   16.00    6.54
  -1  -1   1   11.37    3.31
   1  -1  -1   19.33    6.47
  -1  -1   1   13.84    4.34
   1  -1  -1   12.76    4.63
  -1  -1   0   25.42    8.23
  -1   1   0   27.16    6.23
   1  -1   0   31.96    5.97
   1  -1   0   35.08    6.01
   1  -1   0   24.95    5.29
   1  -1   0   24.89    5.56
  -1  -1   0   22.59    4.05
   1   1   0   36.08    5.10
  -1  -1   0   29.39    5.44
  -1  -1   0   29.50    5.97
   1   1   0   28.13    5.16
   1  -1   0   32.31    6.30
  -1   1   0   26.41    6.46
  -1   1   0   25.07    3.81
  -1  -1  -1  560.75   53.84
   1  -1   1  608.16   53.85
  -1   1  -1  512.56   54.02
   1  -1   1  521.44   53.76
  -1  -1  -1  520.10   53.78
   1  -1   1  327.89   53.75
  -1  -1  -1  523.51   54.56
   1   1   1  541.55   53.75
   1  -1   1  522.05   53.91
   1   1   1  599.96   54.05
   1  -1   1  563.95   53.61
  -1  -1  -1  534.00   53.85
   1   1   1  548.20   53.89
  -1   1  -1  522.95   53.57
  -1  -1  -2  174.48   21.18
   1   1   2  189.89   21.39
  -1   1  -2  203.09   20.95
   1  -1   2  195.91   20.77
   1  -1   2  203.20   21.18
   1   1   2  236.86   22.11
   1   1   2  135.33   20.43
   1  -1   2  195.99   20.60
  -1  -1  -2  189.59   20.33
   1  -1   2  206.34   21.35
  -1   1  -2  181.34   21.47
   1   1   2  205.88   19.93
   1  -1   2  162.10   21.42
  -1  -1  -2  188.71   21.50
   1  -1   2  224.11   21.23
   1  -1   2  193.69   21.18
   1  -1   3 1450.39  142.18
  -1  -1  -3 1214.02  142.13
   1  -1   3 1308.38  142.22
   1   1   3 1391.22  142.06
  -1  -1  -3 1379.51  142.54
   1  -1   3 1428.63  142.29
  -1  -1  -3 1467.28  142.37
  -1   1  -3 1309.02  142.26
   1  -1   3 1399.56  141.71
   1  -1   3 1416.80  142.47
   1  -1   3 1410.21  142.55
  -1   1  -3 1402.39  142.14
  -1  -1  -3 1599.55  142.59
   1  -1   3 1445.55  142.22
  -1  -1  -3 1472.02  141.82
   1  -1   3 1413.82  142.27
  -1   1  -3 1361.25  142.29
   1   1   3 1359.34  142.57
   1   1   4   13.64    8.04
   1  -1   4    4.10   10.61
  -1   1  -4   11.97   10.20
  -1  -1  -4    7.08    6.28
  -1  -1  -4    4.10   11.58
  -1  -1  -4    9.47    8.50
   1  -1   4   11.74    8.49
  -1   1  -4    1.93    7.23
   1  -1   4   19.11    7.80
   1   1   4   -1.31    5.48
   1  -1   4    6.55    7.86
  -1  -1  -4    0.28    9.35
  -1  -1  -4    0.54   10.19
  -1  -1  -4   13.21    7.08
   1   1   5 1329.16  131.06
   1  -1   5 1246.33  131.12
  -1   1  -5 1294.37  130.92
  -1  -1  -5 1237.71  131.25
   1  -1   5 1402.96  131.03
  -1  -1  -5 1310.75  131.40
   1  -1   5 1265.63  131.78
   1   1   5 1260.01  130.48
   1  -1   5 1360.67  130.98
  -1  -1  -5 1248.23  131.84
  -1   1  -5 1200.83  131.20
  -1  -1  -5 1263.96  130.68
  -1  -1  -5 1332.98  130.81
   1  -1   6   21.44    9.30
   1  -1   6   -1.61   12.42
   1   1   6   10.03   12.54
  -1  -1  -6    6.52   10.59
   1  -1   6   14.56    8.41
   1   1   6   -3.94    9.60
  -1  -1  -6    1.92    7.66
  -1   1  -6    6.64   10.95
  -1  -1  -6   -1.81    7.72
  -1  -1  -6    2.81    8.57
  -1   1  -6    1.14    7.01
  -1  -1  -6   15.81   13.11
   1  -1   7    1.98    9.71
   1   1   7   12.70   10.35
  -1   1  -7   13.13   11.39
  -1  -1  -7    6.93    8.24
  -1  -1  -7    7.19    7.63
   1  -1   7    8.24   13.60
   1   1   7    3.27   13.85
  -1   1  -7    9.59    6.74
  -1  -1  -7   10.47    8.97
  -1  -1  -7    1.84   13.81
   1  -1   8   -5.47   10.29
   1   1   8   -1.96   11.38
  -1   1  -8   12.90   11.28
  -1  -1  -8   10.36    8.44
  -1  -1  -8   13.18    7.83
   1  -1   8   -0.73   14.12
   1   1   8  -12.80   14.14
  -1  -1  -8   21.89    8.71
  -1   1  -8    1.95    6.19
  -1  -1  -8   17.38   14.25
  -1  -1  -9   34.48   14.75
  -1   1  -9   25.62   11.50
  -1  -1  -9   24.89    8.85
   1  -1   9   21.59   10.86
   1   1   9   17.85   12.13
   1  -1   9   20.20   14.72
   1   1   9    6.85   14.38
  -1  -1  -9   25.85    8.43
  -1  -1  -9   29.58    7.58
   1  -1  10   13.02   11.33
   1   1  10   31.16   12.58
  -1  -1 -10   14.04   14.32
   1  -1  10   34.59   15.21
   1   1  10   19.36   14.58
  -1   1 -10   12.45   10.91
  -1   1 -11  158.76   21.45
  -1  -1 -11  163.06   21.61
   1   1  11   81.64   20.05
   1  -1  11  125.07   19.52
   1   1  11  165.80   22.42
   1  -1  11  151.03   22.15
  -1  -1 -12   18.12   15.35
  -1   1 -12   -3.10   14.49
   1  -1  12   18.58   13.77
   1   1  12   17.84   14.21
   1   1  12   37.93   16.39
   1  -1  12   13.63   16.16
  -1   1 -13   28.20   16.27
  -1  -1 -13   13.81   16.54
   1  -1  13   -4.73   15.30
   1   1  13   17.62   17.17
   1  -1  13   27.69   18.17
   1  -2 -14   49.71   18.79
   1   2 -14   26.73   17.00
  -1  -2  14   29.77   18.62
  -1  -2  14    8.53   18.36
   1   2 -13   13.63   16.51
   1  -2 -13   -7.12   16.63
   1   2 -13   -5.08   14.15
  -1  -2  13    4.44   16.47
  -1  -2  13    1.33   16.69
   1   2 -12  281.14   29.35
   1  -2 -12  251.03   29.50
   1  -2 -12  244.83   27.96
  -1  -2  12  159.90   28.87
   1   2 -12  180.70   27.18
  -1  -2  12  225.19   28.56
   1   2 -11   40.40   14.88
   1  -2 -11   28.90   16.20
   1   2 -11   65.80   16.32
   1   2 -11   72.04   14.79
   1  -2 -11   48.20   15.04
  -1  -2  11   15.28   15.08
  -1   2  11   33.08   14.96
  -1  -2  11   61.85   14.74
  -1  -2  10  154.11   21.55
   1   2 -10  145.26   20.03
  -1  -2  10  129.01   20.11
  -1   2  10  136.76   21.00
   1  -2 -10  177.98   22.01
   1   2 -10  183.80   21.64
   1  -2 -10  156.75   20.43
   1  -2 -10  113.32   17.88
   1   2 -10  109.99   20.32
   1  -2  -9    2.27   15.29
   1   2  -9  -16.03   14.15
   1  -2  -9   -1.20   12.69
  -1  -2   9   13.05   13.70
   1   2  -9   -2.14   13.27
  -1  -2   9  -19.80   12.61
  -1   2   9   21.08   14.26
   1   2  -9    5.66    7.74
   1   2  -9   -2.75   12.07
   1   2  -8  280.44   21.33
   1  -2  -8  300.96   22.20
  -1  -2   8  263.03   21.85
  -1   2   8  267.49   22.64
  -1  -2   8  278.17   22.62
   1   2  -8  323.11   22.21
   1   2  -8  330.63   23.85
   1  -2  -8  311.60   23.71
   1   2  -8  281.25   18.87
   1  -2  -7   11.28   12.07
   1  -2  -7   10.20    5.61
   1   2  -7    4.36   11.34
  -1  -2   7    9.83   11.52
  -1   2   7   13.05   12.01
   1   2  -7   -3.18   10.83
   1  -2  -7   -6.50   11.27
   1   2  -7   -1.87    8.43
   1  -2  -7   -1.72   12.97
   1   2  -7    6.62   13.03
  -1  -2   7   -4.45   11.85
   1  -2  -6   51.67   14.73
   1   2  -6   53.48   13.67
  -1  -2   6   77.73   13.13
  -1   2   6   80.52   13.40
   1   2  -6   58.03   12.42
   1  -2  -6   52.71   12.91
  -1  -2   6   86.45   13.26
   1  -2  -6   81.63   13.13
   1   2  -6   65.31   12.77
   1  -2  -5   27.76   14.47
   1   2  -5   92.14   14.37
  -1  -2   5   75.59   13.94
  -1   2   5   76.37   14.09
   1   2  -5   93.58   14.25
  -1  -2   5   91.49   13.29
   1   2  -5   97.13   12.99
   1  -2  -5   67.19   12.84
   1  -2  -5   92.39   13.98
   1  -2  -5   74.28    9.04
   1   2  -4  177.79   21.74
   1  -2  -4  147.28   20.73
  -1   2   4  169.48   20.48
   1   2  -4  202.99   20.29
   1  -2  -4  186.51   20.46
  -1   2   4  223.74   20.15
   1  -2  -4  148.82   18.97
  -1   2   4  178.74   21.00
  -1  -2   4  174.09   20.82
  -1  -2   4  186.65   19.71
   1   2  -3  872.91   95.06
  -1  -2   3  951.67   95.00
   1  -2  -3  949.76   94.89
   1   2  -3  972.14   95.05
  -1  -2   3  963.47   95.04
  -1   2   3  900.37   95.05
   1  -2  -3  928.57   95.05
  -1  -2   3  911.70   95.42
  -1   2   3  960.37   94.98
  -1   2   3  893.01   95.31
   1   2  -3  886.10   95.09
   1  -2  -3  879.92   95.20
  -1  -2   3  998.23   95.29
  -1   2   3  966.34   95.22
   1  -2  -3  970.88   95.24
   1   2  -2  247.14   25.22
  -1   2   2  229.60   24.68
   1  -2  -2  213.98   25.25
  -1  -2   2  205.11   25.40
   1   2  -2  215.90   25.04
  -1   2   2  281.74   25.32
   1   2  -2  237.11   25.25
   1  -2  -2  169.14   25.76
  -1   2   2  239.39   25.09
   1  -2  -2  232.01   25.52
  -1  -2   2  224.83   25.28
  -1   2   2  146.76   25.12
  -1  -2   2  193.11   25.09
  -1  -2   2  260.74   25.14
   1   2  -2  268.84   24.78
  -1  -2   2  278.64   24.86
  -1   2   2  233.59   24.87
   1  -2  -2  275.46   24.93
   1   2  -2  231.58   26.56
  -1  -2   2  241.76   26.23
   1  -2  -2  255.26   25.29
  -1   2   2  235.42   24.58
  -1   2   2  285.13   25.90
   1  -2  -1  288.80   26.29
   1  -2  -1  291.60   26.07
  -1   2   1  269.71   26.24
  -1   2   1  204.50   25.76
   1  -2  -1  261.79   25.73
   1  -2  -1  291.12   25.79
   1   2  -1  246.20   25.65
  -1  -2   1  232.70   25.87
  -1   2   1  267.87   25.64
   1   2  -1  210.44   25.50
  -1  -2   1  198.88   25.66
   1  -2  -1  279.71   25.74
  -1  -2   1  251.55   25.77
  -1   2   1  265.30   25.62
   1   2  -1  244.38   25.81
   1   2  -1  309.92   25.48
   1  -2  -1  244.86   25.44
  -1  -2   1  266.07   25.86
   1   2  -1  248.44   25.89
  -1  -2   1  255.81   26.88
   1  -2   0  333.98   37.04
   1  -2   0  420.83   36.77
   1   2   0  387.21   36.75
   1   2   0  329.48   36.84
   1  -2   0  227.45   36.68
  -1   2   0  376.12   36.72
  -1  -2   0  348.56   36.70
  -1  -2   0  389.70   37.20
   1   2   0  434.04   37.05
   1  -2   0  406.38   36.92
   1  -2   0  378.62   37.35
  -1   2   0  355.50   37.21
   1  -2   0  386.77   37.28
  -1   2   0  369.64   37.45
   1   2   0  351.15   36.93
  -1  -2   0  365.51   36.83
   1  -2   0  238.98   37.37
  -1   2  -1    5.39    7.83
  -1   2  -1   -1.48    9.47
  -1   2  -1   11.24    9.59
  -1  -2  -1    9.58    5.85
   1  -2   1   13.43    8.88
  -1  -2  -1    5.39    6.56
  -1   2  -1    5.97    5.86
   1   2   1    1.02    6.96
   1  -2   1   10.11    6.02
   1   2   1    5.19    5.98
   1  -2   1    9.06    5.46
  -1  -2  -1   15.75    6.30
  -1   2  -1   10.00    5.98
   1  -2   1   14.01    7.42
   1   2   1   19.41    8.68
  -1  -2  -1   17.81    7.85
   1  -2   1   15.75    4.23
   1   2   1   11.07    6.33
  -1  -2  -2 1096.86  114.63
  -1   2  -2 1060.73  115.15
   1   2   2 1099.26  114.93
   1  -2   2 1224.43  114.90
   1  -2   2 1101.12  115.01
   1   2   2 1078.60  115.13
  -1  -2  -2 1109.90  114.95
  -1   2  -2 1125.07  114.90
   1  -2   2 1350.40  115.14
  -1   2  -2 1198.64  115.06
   1  -2   2 1086.54  114.74
  -1  -2  -2 1121.48  115.06
   1   2   2 1333.24  115.54
   1  -2   2 1101.66  115.10
  -1   2  -2 1131.97  115.17
   1  -2   2 1091.86  115.06
   1   2   2 1064.72  114.92
  -1  -2  -3   -3.76    6.46
   1  -2   3   14.69    8.32
   1   2   3    3.27    7.52
  -1   2  -3    4.34   11.19
   1  -2   3    7.94    8.84
   1  -2   3   10.60    9.75
  -1   2  -3   11.60    9.38
  -1  -2  -3   15.61    9.96
   1  -2   3    7.57    8.55
   1  -2   3   16.31    6.23
   1  -2   3    2.51    8.10
  -1   2  -3    9.02    7.62
   1  -2   3   10.02    9.10
  -1   2  -3    6.07    9.73
   1  -2   3    7.01    7.61
  -1  -2  -3   11.00    9.15
  -1   2  -4   16.73   12.03
   1  -2   4   35.28   10.72
  -1  -2  -4   30.39   12.58
  -1   2  -4   28.90   10.19
  -1  -2  -4   12.72   10.87
  -1   2  -4   36.96   11.47
   1  -2   4   38.58    9.97
  -1  -2  -4   32.54    8.35
  -1  -2  -4   25.02    9.91
   1  -2   4   41.98    8.76
  -1   2  -4   45.48    8.58
   1   2   4   24.93    9.21
   1  -2   4   26.15    6.43
  -1   2  -5   76.36   14.18
   1  -2   5   79.24   13.83
  -1  -2  -5   94.73   13.98
  -1   2  -5   82.56   12.10
   1   2   5   55.68    8.53
  -1  -2  -5  113.44   14.66
  -1   2  -5   93.67   13.83
   1  -2   5   58.61   12.55
  -1  -2  -5   90.80   12.65
   1  -2   5   87.71   10.92
  -1   2  -5   70.29   10.60
   1   2   5   72.49   12.00
   1  -2   5   79.27    9.83
   1   2   6    9.31   10.15
   1  -2   6   13.71   12.29
  -1  -2  -6   11.06    5.29
  -1   2  -6   13.71   11.92
  -1  -2  -6   20.25   10.80
  -1  -2  -6   13.45   12.19
  -1   2  -6   14.02   12.05
   1  -2   6   17.76   10.51
  -1   2  -6   12.48    8.89
  -1   2  -6   12.92    6.83
  -1  -2  -6   13.56   10.28
  -1  -2  -6   25.01    8.86
   1  -2   6   13.10    6.85
  -1  -2  -7   -2.90   10.38
  -1   2  -7    2.92   13.45
  -1  -2  -7  -17.64   14.10
   1   2   7    7.06   10.76
   1  -2   7  -11.19   12.71
  -1  -2  -7    7.21    5.88
  -1   2  -7    5.06   12.11
  -1  -2  -7    5.61    9.18
   1  -2   7   23.11   10.54
  -1  -2  -8  120.78   16.89
  -1  -2  -8  177.31   20.57
  -1   2  -8  151.22   19.93
   1   2   8   83.91   17.97
   1  -2   8  164.01   20.04
  -1   2  -8  120.49   18.71
  -1  -2  -8  125.88   14.64
  -1  -2  -8  150.94   16.54
   1  -2   8   92.01   17.57
  -1  -2  -9    9.52    8.83
  -1   2  -9    3.50   12.25
   1  -2   9    5.00   13.67
   1  -2   9    0.57   10.70
   1   2   9   13.65   11.81
  -1  -2  -9    0.40    8.63
  -1  -2  -9  -12.63   13.62
  -1   2  -9    0.76   13.08
  -1   2 -10   93.17   17.04
  -1  -2 -10  110.91   17.63
  -1   2 -10   83.10   15.74
   1   2  10   60.01   15.96
   1  -2  10   65.63   14.83
  -1   2 -11    1.87   13.92
  -1  -2 -11    6.80   14.62
  -1   2 -11    3.45   12.08
   1  -2  11   17.51   15.17
   1  -2  11   21.11   12.28
  -1  -2 -12  107.09   18.77
  -1   2 -12  107.62   18.58
   1  -2  12   69.61   19.82
   1  -2  12   73.36   17.12
  -1  -2 -13   41.46   16.58
  -1   2 -13   40.11   16.56
   1  -2  13   29.23   18.60
   1  -2  13   14.99   16.26
   1   3 -14   19.06   17.30
  -1  -3  14    7.31   18.22
   1  -3 -13  102.68   21.01
   1   3 -13  103.14   20.31
   1   3 -13   63.17   18.05
  -1  -3  13  107.12   20.22
  -1   3  13   71.03   21.31
  -1  -3  13   78.22   20.72
   1   3 -12    7.67   14.29
   1  -3 -12  -14.28   14.15
  -1  -3  12  -17.46   15.48
  -1  -3  12  -10.54   15.10
  -1   3  12  -19.25   16.37
   1   3 -12   25.67   14.91
   1  -3 -12   38.73   15.33
   1   3 -11   17.16   15.20
   1  -3 -11   30.70   13.77
  -1  -3  11   30.50   14.37
  -1   3  11   23.77   16.02
  -1  -3  11   31.86   15.50
   1   3 -11   39.79   15.01
   1  -3 -11   29.00   15.37
   1   3 -10   17.28   14.14
   1  -3 -10   17.18   14.74
   1  -3 -10   25.40   12.85
   1   3 -10    7.94   14.01
  -1   3  10   11.94   14.83
  -1  -3  10   25.10   13.94
   1   3 -10   12.64    9.00
  -1  -3  10   16.66   13.79
  -1  -3   9  464.10   37.21
   1   3  -9  442.30   34.98
   1  -3  -9  494.69   38.06
   1   3  -9  505.13   37.96
  -1   3   9  380.05   37.95
  -1  -3   9  415.25   37.20
   1  -3  -9  451.13   36.62
   1   3  -9  448.36   37.59
   1   3  -8   20.22   13.86
   1  -3  -8   21.18   14.36
   1   3  -8   16.17   12.96
   1   3  -8    8.72    9.71
  -1   3   8   14.01   13.80
  -1  -3   8    1.32   12.51
  -1  -3   8    1.26   13.17
   1  -3  -8    8.41   12.26
   1   3  -8   -4.37   14.57
   1  -3  -7  163.94   20.76
  -1  -3   7  151.27   20.04
   1   3  -7  126.96   20.57
   1   3  -7  145.01   18.16
   1   3  -7  187.54   20.82
   1   3  -7  130.77   19.72
   1  -3  -7   80.21   19.40
   1   3  -7  183.50   21.32
   1  -3  -7  167.44   19.97
  -1  -3   7  154.33   20.05
  -1   3   7  124.57   20.39
   1   3  -6   26.60   12.95
  -1  -3   6    8.16    2.82
   1   3  -6   35.26   10.03
   1   3  -6   24.99   11.77
   1  -3  -6   17.68   12.18
  -1  -3   6   25.85   12.13
  -1  -3   6   27.10   10.79
  -1   3   6   53.67   11.93
  -1  -3   6   14.75    3.09
   1   3  -6   10.34   10.65
   1  -3  -6    2.75   10.45
   1   3  -6   37.61   13.65
   1  -3  -6   23.06   11.38
   1   3  -5    3.54   10.34
   1   3  -5   10.53   10.90
   1  -3  -5    4.44   11.59
   1  -3  -5    1.44    9.24
   1   3  -5   -1.41    9.60
   1  -3  -5   -0.42    5.24
   1  -3  -5   -2.95    9.75
   1   3  -5   -0.41   12.61
  -1  -3   5   31.75   12.07
  -1  -3   5    7.80    5.25
   1  -3  -5   -1.47   11.41
  -1   3   5    0.80   10.35
  -1  -3   5   14.32    9.77
   1  -3  -4   17.02    6.62
   1   3  -4   13.60    8.27
   1  -3  -4    8.39    7.94
  -1   3   4   16.02    9.63
  -1  -3   4   11.93    8.90
  -1   3   4   25.90    7.63
   1  -3  -4    5.53    9.85
  -1  -3   3  184.38   19.25
   1   3  -3  179.37   19.43
  -1   3   3  208.56   19.34
   1  -3  -3  135.65   19.34
  -1   3   3  164.88   19.20
   1  -3  -3  190.24   20.43
  -1   3   3  207.83   20.32
   1   3  -3  201.31   20.12
  -1   3   3  172.10   19.45
   1  -3  -3  191.06   19.78
  -1  -3   3  148.08   18.20
   1  -3  -3  178.60   19.98
  -1  -3   3  195.95   19.84
  -1   3   3  213.61   20.00
   1   3  -3  180.43   19.54
   1  -3  -2   37.87    9.71
  -1   3   2   37.13   10.13
  -1   3   2   23.14    6.07
  -1  -3   2   25.56    6.28
   1  -3  -2   23.01    6.65
   1   3  -2   23.66    6.19
  -1   3   2    9.94    7.56
   1   3  -2   23.46    8.47
  -1   3   2   36.38    5.86
  -1   3   2   29.02    8.12
   1  -3  -2   27.58    9.42
   1  -3  -2   21.22    9.05
  -1   3   2   33.17    9.29
   1  -3  -2   34.20    7.31
  -1   3   2   22.95    7.69
   1   3  -2   24.83    6.82
  -1  -3   2   31.42    8.97
  -1   3   2   16.02    7.13
  -1  -3   2   12.36    6.79
   1  -3  -1 1584.56  152.97
   1  -3  -1 1517.76  152.91
   1   3  -1 1538.67  152.28
  -1   3   1 1560.25  152.90
  -1   3   1 1316.12  152.82
   1   3  -1 1531.94  152.89
   1  -3  -1 1371.90  152.72
   1   3  -1 1540.34  152.89
   1  -3  -1 1602.43  152.86
  -1   3   1 1470.63  152.76
  -1  -3   1 1437.01  152.75
  -1  -3   1 1555.09  152.83
  -1  -3   1 1486.95  152.55
  -1   3   1 1362.37  152.55
  -1   3   1 1384.20  152.38
  -1  -3   1 1576.05  153.31
   1  -3  -1 1541.41  152.59
   1   3  -1 1490.68  152.54
   1   3  -1 1687.94  152.48
   1  -3  -1 1610.33  152.51
  -1   3   0  234.25   25.31
   1  -3   0  247.18   25.23
   1   3   0  260.82   25.06
   1  -3   0  277.07   26.20
   1  -3   0  271.02   26.03
   1  -3   0  265.42   25.24
   1  -3   0  234.28   24.29
   1   3   0  227.36   24.38
  -1  -3   0  225.98   25.37
   1  -3   0  273.14   24.26
  -1   3   0  222.85   23.67
  -1  -3   0  212.47   24.71
   1  -3   0  205.40   24.32
   1   3   0  243.17   25.26
   1  -3   0  265.69   25.40
  -1   3   0  208.73   24.21
   1   3   0  222.50   24.38
  -1  -3   0  217.34   24.28
   1  -3   1 1238.64  121.54
  -1   3  -1 1277.57  122.43
   1   3   1 1162.19  121.70
   1   3   1 1269.96  122.36
  -1   3  -1 1141.30  122.18
   1  -3   1 1242.92  122.15
  -1   3  -1 1157.40  122.41
   1  -3   1 1200.45  121.80
   1   3   1 1169.74  121.79
  -1  -3  -1 1179.51  122.12
   1  -3   1 1188.78  121.63
   1   3   1 1184.13  121.93
   1  -3   1 1274.63  121.87
  -1  -3  -1 1193.59  121.83
  -1   3  -1 1162.67  121.74
   1  -3   2   33.43    5.46
  -1   3  -2   30.54    7.69
  -1  -3  -2   41.57    8.76
  -1   3  -2   40.75   12.24
   1  -3   2   38.17    7.64
   1   3   2   36.97    7.87
  -1   3  -2   44.86   11.96
   1  -3   2   32.33    8.15
   1   3   2   41.97    9.31
  -1  -3  -2   24.34    9.64
   1  -3   2   27.19    7.08
   1  -3   3  294.42   29.34
  -1  -3  -3  269.04   29.93
   1  -3   3  239.89   29.26
  -1   3  -3  283.60   30.66
   1  -3   3  281.90   29.49
   1   3   3  281.89   30.21
  -1   3  -3  278.85   29.46
  -1  -3  -3  306.10   29.75
   1  -3   3  307.34   29.95
  -1   3  -3  276.09   31.01
   1  -3   3  271.02   30.04
  -1  -3  -3  256.51   29.22
   1  -3   3  265.02   29.70
   1  -3   4  115.95   13.29
  -1  -3  -4  100.97   12.92
   1  -3   4  124.27   15.30
  -1  -3  -4   81.85   14.34
   1  -3   4   95.36   14.20
  -1  -3  -4  123.81   15.35
   1   3   4  104.50   15.73
  -1   3  -4  101.76   14.52
  -1  -3  -4  107.80   14.66
  -1   3  -4   95.95   16.58
   1   3   4   93.65   13.87
  -1   3  -4   86.09   14.89
   1  -3   5 1128.24   85.23
   1  -3   5  845.05   83.87
  -1  -3  -5 1055.65   84.79
  -1   3  -5  916.83   85.03
  -1  -3  -5  949.69   85.60
  -1  -3  -5  997.60   84.97
  -1   3  -5 1002.87   84.82
  -1   3  -5 1107.62   84.67
   1   3   5  893.41   85.14
   1  -3   5  919.26   84.84
  -1   3  -6   30.58   13.90
  -1  -3  -6   34.66   13.28
   1  -3   6   27.52    8.02
   1   3   6   52.21   13.93
   1  -3   6   50.82   12.78
  -1   3  -6   23.42   12.12
  -1  -3  -6   31.24   12.30
  -1   3  -6   21.81   10.46
  -1  -3  -6   52.67   11.87
   1  -3   6   27.27   12.34
  -1   3  -7  101.19   17.84
  -1  -3  -7   63.16   15.70
  -1  -3  -7  109.33   18.03
  -1   3  -7  129.16   17.18
  -1  -3  -7   98.37   14.69
   1  -3   7   87.11   16.93
   1   3   7  129.72   18.23
  -1  -3  -7  117.55   16.61
  -1   3  -7  106.97   15.14
   1  -3   7  103.50   16.93
   1  -3   8   11.27   13.09
   1   3   8    4.64   14.19
  -1   3  -8   24.31   13.58
  -1  -3  -8   27.38   10.15
  -1   3  -8   11.66   12.63
  -1  -3  -8   30.88   14.27
   1  -3   8   24.84   12.77
  -1  -3  -8   -8.74   11.14
   1  -3   9   46.49   14.25
   1   3   9   43.04   15.13
  -1  -3  -9   40.68   11.30
  -1   3  -9   41.42   13.88
  -1  -3  -9   66.83   14.44
   1  -3   9   29.20   12.48
  -1   3  -9   42.92   14.31
  -1  -3  -9   43.14   11.08
   1   3  10   -6.94   14.17
   1  -3  10    2.83   14.20
  -1  -3 -10   33.47   13.60
  -1   3 -10   20.05   13.56
  -1  -3 -10    6.25    9.44
   1  -3  10   -8.92   12.26
  -1   3 -10    3.70   12.88
  -1  -3 -10    2.30    9.06
  -1   3 -11   57.14   15.39
  -1   3 -11   85.10   16.21
  -1  -3 -11   51.78   15.72
   1  -3  11   32.48   16.34
   1   3  11   68.11   17.05
   1  -3  11   56.98   14.68
   1   3  12   20.44   14.16
  -1   3 -12   13.27   14.32
  -1  -3 -12   28.66   16.29
   1   3  12   58.66   17.49
   1  -3  12   25.85   16.50
   1  -3  12   53.56   15.38
   1   3  13   -4.93   14.53
  -1  -3 -13   14.90   16.36
  -1   3 -13    8.76   14.77
   1  -3  13    6.86   17.92
   1   3  13   -1.37   17.43
   1  -3  13   -1.06   15.95
   1   4 -13  -12.22   16.00
   1   4 -13   23.51   16.46
   1  -4 -13    3.53   16.46
  -1  -4  13   13.00   16.97
  -1   4  13   24.02   17.77
  -1  -4  13   19.81   18.14
  -1  -4  12   76.25   19.10
   1   4 -12   73.77   18.63
   1  -4 -12   93.67   19.35
   1   4 -12   88.15   18.65
   1  -4 -12   76.25   17.34
  -1   4  12   76.35   19.71
  -1  -4  12  133.52   19.91
   1   4 -11    4.72   15.06
  -1   4  11   10.20   15.63
  -1  -4  11   31.18   15.37
   1   4 -11    8.33   14.36
   1  -4 -11   -1.93   14.54
   1  -4 -11    4.56   13.29
  -1  -4  11    3.92   14.94
   1   4 -10   49.83   11.17
   1   4 -10   17.80   15.60
  -1   4  10   42.43   15.43
  -1  -4  10   50.84   15.17
   1   4 -10   48.71   15.05
   1  -4 -10   52.39   15.00
   1  -4 -10   31.51   13.25
  -1  -4  10   23.00   14.66
  -1   4   9   18.00   13.66
  -1  -4   9   -2.37   12.65
   1   4  -9   19.12   10.13
   1   4  -9   17.04   15.32
  -1  -4   9   -5.62   14.11
   1  -4  -9   -1.87   11.92
   1  -4  -9   11.39   13.72
   1   4  -9   12.37   13.70
  -1  -4   8  243.25   25.15
  -1   4   8  188.60   25.39
  -1  -4   8  235.29   25.92
   1   4  -8  174.36   23.25
   1   4  -8  166.02   25.34
   1  -4  -8  204.92   24.24
   1   4  -8  192.26   24.90
   1  -4  -8  171.21   25.00
  -1  -4   7   57.46   14.55
  -1   4   7   28.37   12.64
  -1  -4   7   40.36   12.11
   1   4  -7   35.80   11.46
   1   4  -7   50.93   15.55
   1   4  -7   48.65   13.25
   1  -4  -7   50.41   14.06
   1  -4  -7   52.59   13.06
   1  -4  -6    6.49   12.21
   1   4  -6   15.35   11.96
  -1  -4   6    0.59   13.62
   1  -4  -6   24.12   12.60
   1  -4  -6    7.47   10.31
   1   4  -6   13.31   14.33
   1   4  -6   26.66   10.76
  -1  -4   6   10.14    6.17
   1   4  -6   20.78   11.28
   1  -4  -6   18.86   10.85
  -1   4   6   -0.51   10.71
  -1  -4   6   23.55    9.95
   1  -4  -5   50.52   10.84
   1  -4  -5   12.95   11.21
   1   4  -5   45.87   11.66
   1   4  -5   49.03   12.58
  -1   4   5    8.47   10.20
  -1  -4   5   16.39    9.53
  -1  -4   5   25.31    6.32
   1   4  -5   31.63   10.21
   1  -4  -5   13.45   10.05
   1   4  -5   26.71   13.73
   1   4  -4  154.06   17.59
   1  -4  -4  205.27   18.07
   1  -4  -4   58.79   17.63
  -1   4   4  181.06   17.32
  -1  -4   4  185.63   16.91
   1   4  -4  163.37   17.40
  -1   4   4  137.46   16.64
  -1  -4   4  146.09   15.08
   1   4  -4  149.63   19.17
   1  -4  -4  151.65   17.16
   1   4  -4  201.93   17.11
  -1  -4   3   52.51    9.31
  -1   4   3   74.26    9.86
   1  -4  -3   34.79   10.47
  -1   4   3   54.25   10.57
  -1   4   3   60.18    8.29
  -1  -4   3   57.76    8.03
  -1   4   3   84.54   12.04
   1   4  -3   57.03   10.62
  -1   4   3   49.58    9.67
  -1  -4   3   21.67    8.65
  -1   4   3   27.91    9.53
   1  -4  -3   50.44   11.50
   1   4  -3   53.79    8.83
   1  -4  -3   60.19    9.84
   1  -4  -3   54.37    9.00
   1   4  -3   56.59    9.06
  -1   4   3   64.96    8.47
   1   4  -3   56.81   14.19
  -1  -4   3   58.53   10.84
  -1   4   2  662.91   56.32
   1   4  -2  651.67   56.61
  -1   4   2  632.20   56.51
   1   4  -2  637.36   56.37
  -1   4   2  664.34   56.15
   1   4  -2  654.05   56.05
  -1  -4   2  636.64   56.45
  -1  -4   2  499.41   55.46
  -1   4   2  198.79   55.55
   1   4  -2  581.85   55.55
  -1   4   2  608.18   55.76
   1  -4  -2  607.80   55.75
  -1  -4   2  665.49   56.37
   1  -4  -2  646.88   56.54
  -1   4   2  604.18   55.56
   1  -4  -2  560.44   55.40
  -1   4   2  606.65   55.43
   1   4  -2  608.35   55.51
   1  -4  -2  607.43   55.52
  -1  -4   2  467.33   55.52
  -1   4   2  185.93   55.53
   1   4  -1  149.53   19.85
  -1   4   1  127.64   19.76
   1   4  -1  191.06   17.95
   1  -4  -1  178.60   19.83
   1  -4  -1  151.81   17.89
   1   4  -1  157.25   18.00
   1   4  -1  176.52   17.74
   1  -4  -1  170.22   17.76
   1   4  -1  220.08   19.18
  -1   4   1  210.63   17.97
   1  -4  -1  176.87   17.54
  -1   4   1  156.03   20.29
  -1  -4   1  137.52   17.98
  -1   4   1  164.40   18.12
   1   4  -1  157.51   17.76
  -1   4   1  155.13   19.63
   1   4  -1  146.83   19.92
   1   4   0  217.46   21.96
   1  -4   0  230.20   22.34
   1  -4   0  241.22   20.44
   1  -4   0  204.61   20.48
   1   4   0  226.03   20.74
   1  -4   0   71.80   20.43
   1   4   0  187.93   20.47
  -1   4   0  220.50   20.24
  -1  -4   0  228.27   22.22
   1  -4   0  195.38   20.14
  -1   4   0  216.38   22.13
  -1   4   0  252.97   20.56
  -1  -4   0  227.26   20.69
   1   4   0   98.22   20.42
   1  -4   0  215.74   20.40
  -1  -4  -1    0.96    5.63
  -1   4  -1   -8.72   11.75
   1   4   1    2.51    5.45
   1  -4   1   11.03    5.45
   1  -4   1   11.55    5.83
   1   4   1    7.61    6.57
  -1   4  -1    7.59    8.88
   1  -4   1    2.53    3.77
   1  -4   1    0.29    8.61
   1   4   1    3.99    7.35
  -1  -4  -1    6.81    8.31
   1  -4   2  257.22   27.23
   1  -4   2  284.49   27.78
   1   4   2  251.16   27.81
  -1   4  -2  278.97   29.95
  -1  -4  -2  252.76   28.53
  -1   4  -2  147.27   28.33
  -1   4  -2  275.81   29.86
   1   4   2  251.52   27.31
  -1  -4  -2  260.38   27.91
   1   4   2  241.92   28.48
  -1   4  -2  276.05   27.60
   1  -4   2  302.80   27.94
   1  -4   2  306.45   27.70
   1   4   2  292.38   28.31
  -1   4  -3   92.70   10.95
  -1   4  -3   71.83   15.08
  -1  -4  -3   90.49   11.64
   1  -4   3   61.58   11.43
  -1  -4  -3   83.21   12.78
   1  -4   3   84.60    9.56
   1  -4   3   64.16   13.16
  -1   4  -3   84.20   14.34
   1  -4   3   89.87   10.74
  -1  -4  -3   64.45   11.90
   1  -4   3   86.01   10.60
   1  -4   3   54.85   10.83
   1   4   3   64.36   12.45
  -1   4  -4  232.87   21.56
  -1  -4  -4  221.68   22.16
  -1  -4  -4  262.33   23.85
  -1  -4  -4  220.72   22.43
   1  -4   4  239.33   22.93
  -1   4  -4  232.75   24.17
   1  -4   4  257.03   22.00
   1   4   4  227.29   22.77
  -1   4  -4  197.83   22.91
  -1   4  -5   60.23   11.30
  -1  -4  -5   67.07   12.00
   1   4   5   54.94   12.63
  -1  -4  -5   66.03   13.37
   1  -4   5   51.01   11.57
   1  -4   5   98.23   14.29
  -1  -4  -5   80.86   12.16
   1   4   5   45.45    8.65
  -1   4  -5   52.30   12.69
  -1   4  -5   59.04   14.97
  -1  -4  -6  615.36   94.88
  -1  -4  -6 1018.87   94.82
   1   4   6  899.00   95.17
   1  -4   6  892.28   94.68
  -1   4  -6  956.30   94.70
  -1  -4  -6  948.27   94.96
   1  -4   6 1113.99   95.61
  -1   4  -6  913.96   95.23
  -1   4  -6  973.07   94.64
  -1   4  -7   73.11   14.52
  -1  -4  -7   82.42   15.39
  -1  -4  -7   86.64   13.73
  -1  -4  -7   75.61   15.26
  -1   4  -7  110.97   14.58
   1  -4   7   99.43   15.19
   1   4   7   85.75   16.57
  -1  -4  -7   59.82   16.03
   1  -4   7   85.89   17.03
  -1   4  -7   93.24   17.52
   1  -4   8   10.93   14.01
   1  -4   8   25.18   12.64
   1   4   8   17.80   13.66
  -1   4  -8   20.90   10.59
  -1   4  -8   12.63   14.12
  -1  -4  -8   15.62   10.13
  -1  -4  -8    4.28   12.44
  -1   4  -8   20.28   12.42
  -1  -4  -8   17.49   13.27
   1  -4   9   80.89   15.83
  -1  -4  -9   58.57   12.45
   1  -4   9   81.66   15.08
   1   4   9   79.38   15.65
  -1   4  -9   82.79   14.45
  -1  -4  -9   54.14   15.02
  -1   4  -9   66.78   15.75
  -1  -4 -10   13.76   11.61
   1  -4  10   41.46   15.15
  -1  -4 -10   46.35   15.07
  -1   4 -10   80.24   14.64
   1   4  10   62.03   15.84
   1  -4  10   72.60   15.42
  -1   4 -10   49.82   15.05
   1   4  10   63.48   14.53
  -1  -4 -10   49.30   11.76
  -1  -4 -11   19.49   14.08
  -1   4 -11   42.68   14.55
   1  -4  11   15.84   14.99
   1   4  11   37.31   16.03
   1  -4  11  -17.10   14.69
  -1   4 -11   19.95   14.27
   1   4  11   20.24   13.15
  -1  -4 -12  -11.67   15.12
  -1   4 -12  -10.13   14.30
   1   4  12    5.06   16.12
   1  -4  12   14.33   15.86
   1  -4  12    8.28   15.63
   1   4  12    9.37   13.64
  -1   4 -12    2.32   14.32
  -1   4 -13    7.62   14.90
  -1  -4 -13   18.00   16.18
   1  -4  13   -5.73   16.79
   1  -4  13   13.21   17.40
  -1  -5  13   10.34   15.59
  -1   5  13   86.34   19.36
  -1  -5  13   30.16   17.30
  -1   5  13   21.62   14.55
   1   5 -13   26.81   17.79
   1  -5 -13   49.68   18.17
   1   5 -13   47.45   17.41
  -1  -5  13   39.64   19.61
  -1  -5  12   40.62   18.19
  -1  -5  12   30.02   16.59
  -1   5  12   49.89   17.41
   1   5 -12   38.91   17.15
   1  -5 -12   19.79   14.56
   1   5 -12   40.17   16.36
   1  -5 -12   29.93   16.28
  -1  -5  11  -10.66   15.78
   1   5 -11   27.33   16.71
   1   5 -11   -3.72   14.87
   1  -5 -11   37.79   14.76
  -1   5  11   35.47   15.81
  -1  -5  11   -8.25   13.67
   1  -5 -11   -4.03   13.92
  -1  -5  10  112.99   20.71
   1  -5 -10  135.76   19.47
   1   5 -10  123.38   17.64
   1   5 -10  106.38   20.87
  -1   5  10  157.37   21.02
  -1  -5  10  125.34   19.63
   1   5 -10  135.44   20.10
   1  -5 -10  106.86   20.07
  -1   5   9  178.94   27.72
  -1  -5   9  226.79   27.85
   1   5  -9  209.94   26.29
   1   5  -9  236.32   28.95
   1  -5  -9  249.20   27.72
  -1  -5   9  246.52   28.94
   1  -5  -9  212.88   27.89
   1   5  -9  251.29   27.84
   1   5  -8   19.88   11.87
   1   5  -8   59.03   16.80
  -1   5   8   10.18   12.58
  -1  -5   8   34.79   12.81
  -1  -5   8   23.55   14.84
   1  -5  -8   30.12   13.63
   1   5  -8   54.14   13.24
   1  -5  -8   29.67   13.27
  -1  -5   7  157.44   23.41
  -1   5   7  145.92   21.56
  -1  -5   7  170.32   21.08
   1  -5  -7  184.89   22.51
   1   5  -7  156.96   21.81
   1  -5  -7  181.63   22.28
   1   5  -7  170.14   21.63
   1   5  -7  187.17   24.24
   1  -5  -7  145.74   21.53
   1  -5  -6   70.16   14.75
  -1   5   6   89.27   12.68
  -1   5   6   56.19   13.79
  -1  -5   6   94.11   13.56
  -1  -5   6   70.32   10.59
   1   5  -6  104.98   14.26
   1  -5  -6   73.17   15.03
   1   5  -6   83.03   15.23
   1   5  -6   78.66   17.97
  -1   5   5    5.03    8.95
  -1   5   5    1.67    9.71
  -1  -5   5    4.29    8.68
   1  -5  -5   -0.43   11.20
   1   5  -5    9.07   10.39
   1   5  -5   20.31   14.21
   1  -5  -5   -3.95    9.31
  -1  -5   5    2.50   11.25
  -1  -5   5   12.29    8.34
  -1  -5   5   11.26    5.18
   1   5  -5    3.27   12.38
   1  -5  -5   18.67   11.63
  -1   5   4  181.89   20.44
  -1  -5   4  168.80   16.29
   1   5  -4  160.05   18.65
   1  -5  -4  143.93   19.19
  -1  -5   4  165.93   19.41
   1  -5  -4  185.79   20.19
  -1  -5   4   66.34   17.47
  -1   5   4  171.51   18.46
   1   5  -4  157.46   20.83
   1   5  -4  120.64   17.87
  -1   5   4  166.44   18.42
  -1  -5   4  148.13   17.86
   1  -5  -4  147.49   18.39
   1   5  -4  183.41   18.22
  -1   5   4  159.32   17.78
  -1   5   4  159.34   18.47
   1   5  -4  171.64   18.94
  -1  -5   3   11.75   10.06
   1  -5  -3   24.28   10.84
   1  -5  -3   30.99    7.86
   1   5  -3   22.55    6.80
  -1   5   3    9.65    7.35
  -1   5   3   48.63    9.72
  -1   5   3   20.00    6.07
  -1  -5   3   34.58    5.98
  -1   5   3   23.80    6.61
  -1   5   3    8.52   10.84
   1   5  -3    7.93    9.67
  -1   5   3   10.63    8.94
   1   5  -3   19.65   13.14
   1  -5  -3   27.77    8.93
   1   5  -3   23.33    8.01
  -1  -5   3   13.75   10.73
  -1   5   3   13.75    6.75
  -1  -5   3   10.31    5.94
  -1   5   3   25.64    6.76
   1   5  -3   28.05    7.46
   1   5  -3   13.97   12.07
   1  -5  -3    5.05    7.31
   1  -5  -3   29.19    6.66
  -1  -5   2  120.28   16.94
  -1   5   2  190.19   19.66
   1   5  -2  184.37   21.69
   1   5  -2  196.09   19.98
  -1   5   2  196.08   19.57
  -1   5   2  141.84   18.85
   1   5  -2  176.09   19.37
   1  -5  -2   83.29   17.95
  -1  -5   2  160.42   19.32
  -1   5   2  175.79   17.32
   1  -5  -2  190.11   17.28
   1   5  -2  118.94   17.21
   1  -5  -2  150.00   17.15
   1  -5  -2  227.43   20.17
  -1  -5   2  179.14   19.43
   1  -5  -2  158.48   17.66
   1   5  -2  173.95   17.24
   1   5  -2  183.80   18.20
  -1   5   2  195.59   17.43
   1  -5  -1   29.70    5.45
   1   5  -1   27.42    4.91
  -1   5   1   36.82   11.56
   1   5  -1   23.57    5.91
   1  -5  -1   22.86    4.36
  -1   5   1   23.39    9.18
  -1   5   1   39.61    9.53
   1   5  -1   29.19   10.15
   1  -5  -1   24.89    4.90
   1   5  -1   28.36    4.70
   1  -5  -1   35.65   10.13
   1   5  -1   30.73    7.93
  -1   5   1   24.25    5.69
  -1  -5   1   18.52    4.60
  -1   5   1   20.53    4.72
   1  -5  -1   34.35    4.87
   1   5  -1   31.67   10.23
   1   5  -1   21.95    4.26
   1   5   0   10.63    9.01
  -1   5   0   24.84   10.96
   1  -5   0   11.43    3.28
   1   5   0   10.64    3.19
  -1   5   0   13.76    8.89
   1   5   0   12.93    6.30
  -1   5   0    3.72    9.28
   1   5   0   13.87   10.35
  -1  -5   0   21.93    9.26
   1  -5   0   13.98    3.91
   1   5   0   19.93    4.71
   1   5   0   16.75    4.71
   1   5   0    3.18    7.89
  -1   5   0   12.01    4.12
   1  -5   0    5.92    9.70
   1  -5   0   13.73    4.28
   1   5   0   11.94   12.80
   1   5   1  397.42   82.69
   1   5   1  798.72   81.80
  -1   5  -1  963.54   82.65
   1   5   1  921.36   82.22
   1  -5   1  952.06   82.91
   1  -5   1  854.59   81.73
   1   5   1  777.24   81.94
   1  -5   1 1018.46   81.69
   1   5   1  402.20   81.65
  -1  -5  -1  941.12   82.56
   1  -5   1  853.22   81.58
   1  -5   1  750.44   81.59
   1   5   1  883.06   81.95
   1  -5   1  876.79   81.77
   1   5   1  989.62   82.57
  -1   5  -2   34.79   13.64
   1  -5   2   41.17    7.09
  -1   5  -2   27.95    9.67
   1   5   2    0.93   10.92
  -1  -5  -2   41.06    7.28
   1   5   2   52.42    7.24
   1   5   2   56.40    7.54
   1  -5   2   10.81    7.18
   1   5   2   27.41    8.79
   1  -5   2   55.46   10.78
   1  -5   2   45.35    6.29
   1   5   2   54.31    8.70
  -1  -5  -2   48.52    9.53
   1  -5   2   30.68    6.93
   1   5   2   25.96    7.25
   1  -5   2   42.78    6.42
   1   5   2   47.51    8.55
  -1  -5  -3   35.15    8.24
  -1   5  -3   26.67    6.77
  -1   5  -3   12.27   13.10
  -1  -5  -3   30.66    9.89
   1  -5   3   32.71    7.52
   1  -5   3   35.44    5.92
   1   5   3   27.20    8.39
   1  -5   3   22.54    6.70
   1   5   3   40.24    9.26
  -1  -5  -3   43.26   10.91
   1  -5   3   21.06    6.98
  -1   5  -3   39.68   12.85
   1   5   3   11.46    9.86
   1   5   4  252.98   29.77
   1  -5   4  295.66   29.05
   1   5   4  258.64   29.59
   1   5   4  243.91   29.19
  -1   5  -4  284.80   30.88
   1  -5   4  279.33   30.40
  -1   5  -4  266.35   31.74
  -1  -5  -4  260.61   29.65
  -1  -5  -4  283.24   29.34
  -1   5  -4  253.29   28.72
  -1  -5  -4  334.67   30.73
   1   5   5  250.54   28.23
   1  -5   5  295.65   27.38
  -1  -5  -5  254.79   27.79
  -1  -5  -5  295.43   29.55
   1   5   5  201.74   27.45
  -1   5  -5  229.03   29.51
  -1   5  -5  241.98   28.80
   1   5   5  231.03   26.40
   1  -5   5  285.68   29.29
  -1  -5  -5  249.13   27.62
  -1   5  -5  235.71   26.96
   1  -5   6   29.32    9.97
   1   5   6   13.62   11.08
  -1  -5  -6   24.93   13.42
  -1  -5  -6   33.18   10.55
  -1   5  -6    9.19   14.23
  -1  -5  -6   22.37   11.04
  -1   5  -6    8.56    9.30
   1  -5   6   60.19   14.21
  -1   5  -6   18.82   12.43
   1   5   6   11.59    5.25
  -1   5  -7   75.87   14.85
   1   5   7   99.60   15.62
   1  -5   7  100.62   14.17
  -1   5  -7   93.48   17.72
  -1  -5  -7   41.40   16.50
  -1   5  -7   71.39   13.72
  -1  -5  -7   84.33   15.56
  -1  -5  -7   78.45   14.54
   1  -5   7   97.28   17.91
  -1   5  -8  135.96   21.25
  -1  -5  -8  136.62   18.37
   1   5   8  146.12   19.62
  -1   5  -8  151.45   18.71
  -1  -5  -8  143.31   19.35
   1  -5   8  200.33   22.16
   1  -5   8  153.56   18.88
  -1   5  -8  166.20   18.93
  -1  -5  -8  157.56   19.91
  -1  -5  -9   28.79   13.43
  -1   5  -9   25.06   12.20
   1   5   9   26.18   13.73
   1  -5   9   37.64   12.04
  -1   5  -9   22.16   11.77
  -1  -5  -9    8.71   11.00
   1  -5   9   17.78   15.77
  -1   5  -9   24.72   14.90
  -1  -5  -9   12.69   12.58
   1   5  10   22.95   14.00
   1  -5  10    8.01   12.86
  -1   5 -10   27.77   13.15
  -1  -5 -10   40.24   13.97
   1  -5  10   25.90   16.26
  -1  -5 -10   18.13   11.52
  -1  -5 -10    0.69   12.04
  -1   5 -10   14.00   14.88
   1   5  11  173.10   22.40
   1  -5  11  155.66   21.38
  -1   5 -11  110.58   21.65
   1  -5  11   98.34   22.30
  -1  -5 -11  151.25   22.13
  -1   5 -11  136.96   20.92
   1  -5  12   27.41   15.37
   1   5  12   -2.54   16.21
  -1   5 -12   -7.70   15.93
   1  -5  12   15.02   17.12
  -1   5 -12    5.04   14.66
  -1  -5 -12   -4.20   15.07
   1  -6 -12   14.76   16.05
   1   6 -12   19.08   15.45
  -1   6  12   21.90   13.46
   1   6 -12   47.68   18.97
  -1   6  12    3.61   15.60
  -1  -6  12   18.24   17.07
   1  -6 -12   -7.46   15.33
   1  -6 -11   54.51   16.21
   1   6 -11   50.77   18.57
  -1   6  11   53.00   14.00
  -1  -6  11   43.94   15.02
   1   6 -11   52.74   15.92
   1  -6 -11   69.70   16.69
  -1  -6  11   49.07   17.68
  -1   6  11   39.15   15.68
  -1  -6  11   20.09   14.60
   1   6 -10   21.14   17.96
  -1   6  10   37.84   12.69
   1  -6 -10   32.29   15.10
  -1  -6  10   23.95   13.28
  -1   6  10   16.48   14.06
   1   6 -10   51.00   12.66
   1   6 -10   30.52   13.91
   1  -6 -10   15.72   14.06
  -1  -6  10   47.03   15.77
   1   6  -9   57.30   15.22
   1  -6  -9   73.39   15.85
  -1   6   9   71.75   13.17
   1  -6  -9   75.22   16.54
  -1   6   9   58.67   15.21
  -1  -6   9   55.74   14.66
  -1   6   9   63.61   12.11
   1   6  -9   80.07   14.87
   1   6  -9   68.69   18.40
  -1  -6   9  119.92   18.91
   1   6  -8  103.10   14.63
   1  -6  -8   74.94   15.05
  -1  -6   8  106.77   17.75
   1   6  -8   51.94   18.21
  -1   6   8   48.03   12.23
   1  -6  -8   61.49   16.28
  -1   6   8   63.73   12.34
   1   6  -8   58.39   13.99
  -1   6   8   83.73   14.66
  -1  -6   8   59.72   13.91
  -1  -6   7  137.41   20.10
   1  -6  -7  128.48   19.38
  -1   6   7  145.21   17.45
   1   6  -7  153.01   22.03
   1   6  -7  156.77   18.58
   1  -6  -7  151.88   19.06
  -1  -6   7   71.38   16.83
   1  -6  -7  156.58   20.45
  -1   6   7  139.87   18.54
  -1  -6   7  117.41   17.53
   1   6  -7  128.74   18.90
  -1   6   7  147.12   17.59
  -1   6   6   21.15   10.37
   1  -6  -6   25.25   12.93
   1  -6  -6   23.61   11.61
   1   6  -6   29.63   10.78
   1   6  -6    0.62   15.59
  -1  -6   6   11.67    9.01
   1   6  -6   30.39   13.43
  -1  -6   6    6.45   12.62
  -1   6   6   34.32   11.06
  -1  -6   6   20.71    9.39
  -1   6   6   25.90    9.36
   1   6  -5   48.60   10.91
   1  -6  -5   48.47   11.73
  -1   6   5   61.98   10.70
  -1  -6   5   34.88   13.31
  -1  -6   5   35.32    9.82
  -1   6   5   58.26   11.19
  -1   6   5   56.89   14.77
   1   6  -5   67.78   14.68
  -1   6   5   38.12   10.42
  -1  -6   5   52.04    9.27
   1  -6  -5   82.85   13.42
  -1   6   5   51.31   11.66
   1   6  -4   56.12   12.28
  -1   6   4   76.90   13.99
   1  -6  -4   43.38   12.89
  -1   6   4   59.47   10.21
   1  -6  -4   52.87   10.81
   1   6  -4   50.57    9.43
  -1  -6   4   69.04   13.67
  -1   6   4   59.32    9.31
   1   6  -4   50.55   14.91
  -1   6   4   65.45   11.28
   1   6  -4   44.29    8.46
  -1  -6   4   54.95   12.65
  -1  -6   4   32.05    7.89
  -1   6   4   23.20    9.11
  -1   6   4   41.59   11.48
   1   6  -3    9.40   13.89
  -1   6   3   11.52   10.55
   1   6  -3   14.68    5.38
   1  -6  -3   24.93    6.77
  -1  -6   3    7.60   11.12
   1   6  -3    7.09   10.49
  -1   6   3    4.68   10.65
  -1   6   3   15.58    9.67
   1  -6  -3   11.73    6.42
   1   6  -3   18.50    6.10
   1  -6  -3   11.10    7.93
  -1  -6   3    9.76   10.39
   1  -6  -3   20.95   11.89
  -1   6   3   17.70    6.54
   1   6  -3   19.06   11.81
  -1   6   3   13.09    5.91
  -1  -6   3    9.85    4.95
   1   6  -2  143.65   18.90
  -1   6   2  173.97   17.30
  -1  -6   2  151.42   17.13
   1   6  -2  145.11   16.76
  -1   6   2  145.35   16.60
  -1   6   2  139.96   16.38
   1  -6  -2  126.90   13.74
  -1  -6   2  161.28   16.52
   1   6  -2  148.45   17.37
  -1   6   2  158.38   14.17
   1   6  -2  164.84   15.19
   1  -6  -2  177.29   17.35
   1  -6  -2  157.70   13.62
  -1   6   2  141.50   13.27
  -1  -6   1   25.35    9.39
  -1   6   1   14.51   10.08
  -1   6   1   17.87    9.17
   1  -6  -1   38.15   11.00
  -1   6   1   23.47   12.30
   1   6  -1    8.77   10.32
   1  -6  -1   10.68    4.96
   1   6  -1   22.35    6.19
   1   6  -1    3.44   10.52
  -1   6   1   20.98    5.49
   1   6  -1   28.47    7.93
   1   6   0   29.78   11.59
  -1   6   0   26.82    4.83
   1   6   0   35.06    8.26
   1   6   0    9.90    3.28
  -1   6   0   23.37   10.02
   1   6   0   23.12    7.21
   1   6   0    8.43   12.60
   1   6   0   42.39   10.08
  -1   6   0   23.06   11.58
  -1   6   0   26.77    9.00
   1   6   0   14.61    2.97
   1  -6   0   22.16   10.08
   1  -6   0   20.12    5.01
  -1  -6   0   30.69    9.48
  -1   6  -1   42.94   10.47
   1   6   1   70.48   10.41
  -1   6  -1   48.23   13.53
   1   6   1   45.42    9.30
   1   6   1   33.99    5.89
   1   6   1   41.93   12.53
   1  -6   1   35.86   11.44
   1  -6   1   51.74    7.40
   1   6   1   71.72    9.76
   1  -6   1   59.63    6.93
  -1  -6  -1   54.41   10.49
   1   6   1   35.75    7.04
   1   6   2   13.01    7.35
  -1  -6  -2    5.08    5.39
  -1  -6  -2    0.35    8.65
   1  -6   2    6.91    4.06
   1  -6   2    6.00   10.32
   1  -6   2    8.58    5.15
   1   6   2    5.53    8.11
   1   6   2   18.46    6.67
   1   6   2    6.44    4.49
   1   6   2   12.92    5.19
   1  -6   2    8.19    3.82
  -1   6  -2    7.89   13.67
   1   6   2   28.70   11.28
  -1   6  -2    7.54    9.06
   1   6   3   65.26   16.70
   1  -6   3  157.65   16.50
   1   6   3  175.39   17.93
  -1  -6  -3  184.46   17.30
  -1   6  -3  192.11   16.62
   1  -6   3   72.31   16.57
   1   6   3  232.51   18.71
  -1  -6  -3  186.26   18.76
  -1   6  -3  190.29   21.95
   1   6   3  175.68   19.17
  -1  -6  -3  154.12   19.63
   1   6   3  168.76   17.15
   1  -6   3  188.68   17.08
   1  -6   3  159.61   19.51
   1   6   4  180.30   21.40
   1  -6   4  173.38   22.86
  -1  -6  -4  175.92   22.64
  -1  -6  -4  190.30   20.54
  -1   6  -4  162.53   19.77
  -1   6  -4  164.92   24.16
   1  -6   4  236.80   23.04
   1  -6   4  196.49   20.02
   1   6   4  144.14   21.10
  -1   6  -4  207.48   23.71
   1   6   4  190.76   21.23
  -1  -6  -4  180.09   21.58
   1  -6   5   30.76    8.78
   1   6   5   43.26   10.79
   1  -6   5   50.85   13.61
  -1   6  -5   25.78   15.67
   1   6   5   32.55   10.78
  -1   6  -5   64.58   14.50
   1   6   5   42.12    9.34
  -1  -6  -5   34.70    9.96
  -1   6  -5   24.50    8.33
  -1  -6  -5   60.00   11.41
  -1  -6  -5   40.58   13.95
   1  -6   6   95.88   14.77
  -1   6  -6  134.50   14.51
  -1   6  -6  124.17   19.89
   1   6   6  136.16   16.12
  -1  -6  -6   86.79   18.17
   1   6   6  102.64   16.12
   1  -6   6  198.47   20.04
  -1  -6  -6  126.63   16.31
  -1   6  -6  145.56   18.06
   1   6   6   72.79   13.16
  -1  -6  -6  121.16   15.95
  -1  -6  -7   68.10   13.12
   1  -6   7   63.67   12.15
   1  -6   7   97.65   17.31
   1   6   7   47.90   12.82
  -1   6  -7   66.01   11.77
  -1   6  -7   63.28   17.15
   1   6   7   73.50   13.13
  -1   6  -7   46.13   14.03
  -1  -6  -7   63.26   13.23
  -1   6  -8   10.19   12.16
  -1  -6  -8    3.54   11.29
   1  -6   8    9.18   16.03
  -1  -6  -8   11.77   11.34
  -1  -6  -8    9.12   13.58
  -1   6  -8   13.72   10.38
   1   6   8   -2.36   10.44
  -1   6  -8    2.29   14.59
   1   6   8   -4.45   11.26
   1  -6   8   12.02   10.49
  -1   6  -9   18.03   16.25
   1   6   9   16.96   12.08
   1  -6   9   71.54   17.95
   1  -6   9   17.07   11.73
   1   6   9   23.15   12.73
  -1   6  -9   35.09   12.83
  -1  -6  -9    1.62   12.87
  -1  -6  -9   24.18   12.47
  -1  -6  -9   28.62   12.67
  -1   6  -9   27.95   11.50
  -1   6 -10   56.20   15.13
   1   6  10   81.61   16.37
   1  -6  10   79.65   15.58
  -1  -6 -10   71.17   16.32
   1  -6  10  121.18   20.28
  -1   6 -10   94.22   18.74
   1   6  10   99.54   15.90
  -1  -6 -10   95.66   15.47
   1   6  11   -6.70   15.69
  -1   6 -11   22.31   13.51
   1  -6  11   36.55   18.40
  -1  -6 -11   20.42   14.27
  -1   6 -11   29.08   16.69
   1   6  11   14.53   13.58
   1   6  12    3.72   14.12
  -1   6 -12   12.21   16.84
   1  -6  12   -5.04   18.26
  -1   6 -12   12.65   14.33
  -1  -6 -12   20.70   15.12
   1   6  12  -17.48   16.32
  -1   7  12    7.01   15.22
  -1  -7  12   19.14   16.09
  -1  -7  12   -6.27   17.76
   1  -7 -12  -13.90   15.90
  -1   7  12   33.53   18.78
  -1   7  12   14.36   14.60
   1   7 -12   -3.34   19.02
  -1   7  12   11.43   12.85
  -1   7  11   11.37   13.95
  -1   7  11   -6.45   14.30
  -1  -7  11    2.25   15.27
  -1  -7  11  -10.78   17.49
   1  -7 -11    0.95   15.90
   1  -7 -11    9.50   14.37
  -1   7  11   17.20   11.98
   1   7 -11    1.08   19.03
   1  -7 -10   10.29   13.90
   1   7 -10    7.72   13.17
   1  -7 -10   46.69   15.77
   1   7 -10   20.83   13.64
  -1   7  10   13.67   14.18
  -1  -7  10   25.15   14.95
   1   7 -10   42.73   18.64
  -1   7  10   29.37   11.49
  -1  -7  10   51.27   16.94
   1   7  -9   93.48   15.11
   1  -7  -9   82.77   15.99
  -1  -7   9  103.14   19.51
   1  -7  -9   89.24   17.41
   1   7  -9   75.53   16.40
  -1   7   9   96.22   15.90
  -1   7   9   59.33   13.70
  -1  -7   9   97.70   18.03
  -1   7   9   54.32   13.65
   1   7  -9   87.43   20.49
  -1   7   8   25.80   16.21
  -1  -7   8   10.63   13.57
   1   7  -8   30.88   11.50
   1  -7  -8   22.00   12.41
  -1   7   8   23.88   11.67
  -1  -7   8   16.27    9.88
   1  -7  -8   25.73   13.95
   1   7  -8   28.13   13.07
  -1  -7   8    6.53   10.21
  -1   7   8   43.21   12.88
  -1   7   8   37.01   10.65
   1  -7  -8   53.05   15.41
  -1   7   8   41.12   10.64
   1   7  -8   13.87   16.51
  -1   7   7   28.83   10.67
   1   7  -7   28.57   13.47
   1  -7  -7   11.53   13.87
  -1   7   7   10.50   10.31
  -1  -7   7   29.00    8.93
  -1   7   7   21.60   14.85
  -1   7   7   36.94   10.27
   1   7  -7   39.18   16.60
  -1  -7   7   15.94    9.30
  -1   7   7   36.56   11.59
   1   7  -7   17.16    9.93
   1  -7  -7   39.99   11.70
  -1  -7   7   20.15   13.16
   1   7  -6   37.04    9.15
   1  -7  -6   30.15   10.85
  -1   7   6    5.16   10.03
  -1  -7   6   25.07    7.99
  -1  -7   6   29.11   13.46
   1   7  -6   39.11   14.50
  -1   7   6   41.23   11.17
  -1   7   6   55.45   10.39
   1  -7  -6   24.75   13.89
  -1   7   6   40.94   15.27
  -1   7   6   56.31   11.75
  -1   7   5    9.25   10.94
   1   7  -5   -5.48    6.98
   1  -7  -5    5.92    8.89
  -1  -7   5   26.55   13.40
  -1  -7   5   -1.31   12.34
  -1   7   5   -1.95    8.51
   1   7  -5    7.10   14.07
  -1   7   5   17.08   13.71
  -1   7   5    1.72    8.84
   1  -7  -5   32.23   12.74
  -1   7   5   -5.26    7.85
  -1  -7   5   13.14    6.17
   1  -7  -4   48.79    8.64
   1   7  -4   34.02    6.22
  -1  -7   4   52.41   12.80
  -1  -7   4   31.49   13.02
   1   7  -4   53.36   14.28
   1   7  -4   33.40   14.92
  -1   7   4   46.89   11.78
  -1   7   4   41.31   13.64
  -1   7   4   27.90   12.15
   1   7  -4   44.17   12.28
  -1   7   4   48.00    8.77
   1  -7  -4   51.92   14.20
  -1   7   4   48.87    7.59
  -1  -7   4   10.18    5.73
   1  -7  -3   23.95   13.38
  -1  -7   3   16.61   11.88
  -1   7   3   26.88    7.41
  -1  -7   3   15.45   11.70
   1  -7  -3   34.79    6.98
  -1   7   3   26.26   12.08
   1   7  -3    8.52   14.83
  -1   7   3    9.79   11.32
   1   7  -3   17.74   11.18
  -1   7   3    5.40   11.53
   1  -7  -3   18.08    5.82
  -1   7   3   17.50    5.61
   1   7  -3   19.09   12.87
  -1   7   2    7.74   10.78
   1   7  -2    8.45   11.26
  -1   7   2    8.33   11.15
  -1   7   2    7.27   12.81
  -1   7   2   23.28    6.91
   1   7  -2   12.32    7.93
   1   7  -2   12.84   12.33
  -1  -7   2   15.01   10.76
   1  -7  -2   21.04    5.99
   1  -7  -2   54.23   12.97
  -1  -7   2   19.34   11.78
  -1   7   1   -0.45   10.24
   1   7  -1   -9.55   11.53
  -1   7   1    7.43   10.99
  -1   7   1   12.67   13.70
   1   7  -1   -5.27   11.49
  -1  -7   1   -0.40    9.90
  -1   7   1   -3.99    5.34
   1   7  -1   -2.13    8.01
   1   7  -1    9.38    6.25
   1  -7  -1    8.70    4.92
   1  -7  -1   16.71   12.23
  -1   7   0   19.22   11.51
   1   7   0   11.32    7.73
  -1  -7   0   25.14    9.88
   1  -7   0   17.41    5.40
  -1   7   0   12.02   10.14
   1   7   0   22.45   11.59
   1   7   0   26.76    9.09
  -1   7   0   11.94    5.02
   1   7   0   11.40   12.30
   1   7   0   33.96   13.78
  -1   7   0    5.67   14.15
   1  -7   0   33.10   12.55
   1  -7   1  136.29   16.10
  -1  -7  -1  165.81   18.30
   1   7   1  151.80   19.75
   1   7   1  186.22   18.51
  -1   7  -1  139.56   20.36
   1   7   1  105.64   17.38
  -1   7  -1  151.92   18.19
   1  -7   1  138.20   19.55
   1   7   1  159.46   17.97
   1   7   2    0.40    9.49
   1   7   2    5.23    8.63
   1  -7   2  -13.68   11.96
   1   7   2    6.41    3.86
   1   7   2   -5.68   11.41
  -1   7  -2   -5.57   14.34
  -1   7  -2   20.97   14.02
   1   7   2   15.38    5.63
  -1   7  -2    7.02    9.63
  -1  -7  -2    0.80    9.64
   1   7   3   14.51   13.20
  -1  -7  -3    4.50    5.66
   1   7   3   10.55    4.89
   1  -7   3   -1.75   11.46
   1   7   3    9.06    7.12
   1   7   3    3.51    8.40
  -1   7  -3    3.81   14.55
   1   7   3    3.66   10.92
   1  -7   3    1.23   12.31
  -1  -7  -3   -3.37    9.43
  -1  -7  -3  -10.52   12.54
  -1  -7  -4  310.31   31.67
   1  -7   4  245.09   31.01
  -1  -7  -4  267.49   29.07
   1  -7   4  269.71   28.47
   1   7   4  255.35   29.50
  -1   7  -4  289.12   32.39
   1   7   4  252.57   30.04
   1  -7   4  289.09   31.90
   1   7   4  325.82   30.47
  -1  -7  -4  275.22   30.22
   1  -7   5   22.51   13.55
   1  -7   5   32.05   13.03
   1   7   5   32.97    9.40
  -1   7  -5   23.12   14.14
  -1  -7  -5    8.74   12.60
   1  -7   5   37.70    7.45
   1   7   5   35.68    9.41
  -1  -7  -5   40.29   10.65
  -1  -7  -5   10.89    8.65
  -1   7  -5   23.09    6.76
  -1   7  -5   15.18   14.68
   1   7   5   13.67   10.02
  -1   7  -6   13.03   15.33
   1  -7   6   10.34   14.47
   1   7   6   34.79   10.85
  -1  -7  -6   50.10   11.16
   1  -7   6   20.73   14.47
  -1   7  -6   26.50   13.55
   1   7   6   22.53    7.67
  -1   7  -6   19.75    7.90
  -1  -7  -6   33.36    9.49
   1   7   6   29.39    9.89
   1  -7   6   38.62    8.65
  -1  -7  -6   12.23   13.10
  -1  -7  -7  -28.77   13.94
  -1   7  -7    5.08    8.10
  -1  -7  -7   30.70   10.25
   1   7   7   20.07   10.95
  -1   7  -7   25.32   13.34
   1   7   7   20.14   10.41
  -1  -7  -7   20.19   11.37
   1  -7   7    1.97   15.03
  -1   7  -7   11.88   15.60
   1  -7   8   -8.95   16.79
   1   7   8    3.67   10.56
  -1   7  -8    6.62   12.77
  -1   7  -8   20.63   16.38
   1   7   8    1.71   10.81
  -1  -7  -8  -11.11   11.60
  -1  -7  -8    5.98   10.57
  -1   7  -8    7.84    9.25
  -1  -7  -8   19.14   14.85
  -1  -7  -9   90.86   17.20
   1   7   9  109.09   17.13
  -1   7  -9  104.16   20.42
   1   7   9  131.60   17.01
  -1   7  -9  120.49   17.93
   1  -7   9  127.45   21.49
  -1  -7  -9   90.61   16.71
  -1   7  -9   92.10   15.13
   1   7  10   33.81   13.01
  -1   7 -10   26.11   17.98
  -1  -7 -10   -0.86   13.20
  -1  -7 -10    8.97   13.51
   1   7  10   23.20   13.84
  -1  -7 -10  -17.43   13.63
   1  -7  10   65.00   18.82
   1  -7  11   45.12   19.31
   1   7  11   32.38   15.03
  -1   7 -11   31.19   18.54
   1   7  11   41.47   15.83
  -1   8  11   22.59   19.26
  -1  -8  11  -28.84   17.91
  -1  -8  11    2.35   15.86
   1  -8 -11    6.16   16.64
   1   8 -11   32.84   20.62
  -1   8  11   11.83   12.22
   1  -8 -10   17.78   16.23
  -1   8  10    1.82   11.67
   1   8 -10   16.80   19.94
   1   8 -10   33.06   14.77
  -1  -8  10   40.00   17.10
  -1   8  10   40.25   18.21
  -1   8  10   19.54   14.10
  -1  -8  10   12.25   15.23
  -1   8  10    5.02   12.74
  -1  -8   9    4.19   14.82
  -1   8   9    7.48   11.65
  -1   8   9   40.40   17.80
  -1   8   9   -0.88   12.42
   1   8  -9   21.00   14.48
   1  -8  -9   23.58   16.08
  -1   8   9    0.84   10.88
   1   8  -9   14.68   19.04
  -1  -8   8   33.11   14.61
  -1   8   8   -7.10   10.90
  -1   8   8   47.20   17.18
   1  -8  -8   69.79   15.93
  -1   8   8   11.58   12.04
  -1   8   8   34.64   11.34
   1   8  -8   31.63   17.12
   1   8  -8   32.73   14.67
   1  -8  -8   -1.98   14.20
  -1   8   8   15.89   11.43
  -1  -8   7   49.33   15.10
   1   8  -7   70.16   16.05
  -1   8   7   41.90   12.15
  -1   8   7   62.87   17.13
  -1   8   7   64.67   13.06
  -1   8   7   71.70   12.11
  -1   8   7   17.23   10.83
   1  -8  -7   50.87   15.26
  -1  -8   6   17.34   14.58
  -1  -8   6   18.18   13.57
  -1   8   6   17.15    9.49
  -1   8   6   11.28    9.34
  -1   8   6   12.65    7.82
   1   8  -6    6.98   14.62
  -1   8   6   10.75   14.65
  -1   8   6    2.54   11.56
   1  -8  -6   13.58   13.41
   1   8  -6    6.19   15.61
  -1  -8   5   -8.41   13.28
   1  -8  -5   33.12   13.38
  -1   8   5   22.24    8.89
  -1   8   5   13.14    6.48
   1   8  -5    5.30   14.80
  -1  -8   5    9.09   13.73
  -1   8   5    0.62   11.15
  -1   8   5   19.69   13.62
   1   8  -5    3.42   14.54
  -1  -8   4   26.44   12.89
   1  -8  -4   28.28   14.21
  -1   8   4   41.06    8.80
  -1   8   4   18.98    5.77
  -1   8   4   24.33   13.35
  -1   8   4   25.73   11.99
   1   8  -4   36.39   12.31
  -1  -8   4   28.55   13.00
   1   8  -4   33.81   14.50
   1   8  -4   40.27   15.61
  -1   8   4   33.86   11.95
  -1   8   3   -3.03   11.65
   1   8  -3    6.46   12.22
  -1   8   3    4.36   12.04
  -1   8   3   25.72   12.27
   1   8  -3    7.04   15.41
  -1  -8   3   23.09   12.27
   1  -8  -3   32.85   14.51
  -1  -8   3   17.04   12.78
  -1   8   3   22.02    7.57
   1   8  -3   35.63   13.44
   1   8  -2   37.85    9.20
  -1   8   2   57.63    7.82
  -1  -8   2   41.23   10.92
   1   8  -2   53.21   13.58
   1   8  -2   22.63   13.40
  -1   8   2   37.35   11.83
  -1   8   2   15.54   12.00
  -1   8   2   38.68   13.84
  -1  -8   2   35.15   12.43
   1  -8  -2   43.56   14.20
  -1  -8   2   45.53   14.49
   1  -8  -2   22.74    6.71
   1   8  -1   18.66    6.65
  -1   8   1   20.21   11.08
   1   8  -1   28.03   12.40
   1  -8  -1   27.64    5.46
  -1  -8   1   26.66   10.37
   1   8  -1   26.85    8.89
  -1   8   1   14.54    5.99
   1   8  -1   10.64   14.38
  -1   8   1   29.15   14.18
   1  -8  -1   42.44   13.64
  -1   8   1   31.22   12.56
   1   8  -1   18.83   13.37
  -1   8   0   28.08   11.28
   1   8   0    0.31    7.55
   1   8   0   16.46   11.69
   1  -8   0   19.96    5.29
  -1  -8   0   18.42   10.05
   1   8   0   19.11    8.96
   1   8   0   23.87   13.21
  -1   8   0   15.15   15.07
   1  -8   0   12.92   12.75
  -1   8   0   22.45   12.33
   1   8   0    5.94   13.00
  -1   8  -1   22.60   10.63
  -1   8  -1   19.14   13.72
   1   8   1   27.42   11.17
   1  -8   1   21.78    6.25
  -1  -8  -1   25.46   10.21
   1   8   1   39.50    9.69
   1   8   1   27.08   13.25
   1   8   1    7.83    8.79
   1  -8   1    3.82   12.34
   1  -8   2   34.94   13.27
   1  -8   2   32.04    7.60
   1   8   2   24.27   10.31
  -1   8  -2   29.90   10.50
   1   8   2   24.34   12.42
  -1   8  -2   25.15   14.72
  -1  -8  -2   40.64   10.89
   1   8   2   39.83   10.18
   1   8   3   91.97   16.82
   1   8   3   76.02    9.77
   1  -8   3   73.60   15.80
   1  -8   3   27.07   14.19
  -1  -8  -3   72.61   12.80
   1   8   3   61.59   13.75
   1   8   3   92.64   14.09
  -1   8  -3   56.40   17.06
  -1   8  -3   96.64   17.19
   1   8   3  100.88   12.95
  -1  -8  -3   54.18   14.67
   1  -8   4   16.29   13.16
   1   8   4   25.82   10.22
  -1  -8  -4   31.32   10.47
   1   8   4   30.21    8.04
   1  -8   4   -2.21   11.99
   1   8   4   29.08   13.67
  -1  -8  -4   39.32   13.46
   1   8   4   18.08   10.79
  -1   8  -4   23.15   14.79
   1  -8   5   42.74   15.29
   1  -8   5   40.71   14.86
  -1   8  -5   27.43   14.82
   1   8   5   45.18   10.58
  -1  -8  -5   44.13   11.50
   1   8   5   42.66    9.85
   1   8   5   39.38   14.91
  -1  -8  -5   53.12   13.97
   1   8   5   47.65   11.47
   1  -8   6   26.60   15.53
   1  -8   6   11.30   14.15
  -1   8  -6   37.51   14.69
  -1  -8  -6   21.80   11.16
   1   8   6   22.05    9.94
  -1   8  -6   31.37   16.83
   1   8   6   17.72   14.00
  -1  -8  -6   47.18   14.77
   1   8   6   36.66   11.69
  -1   8  -7   16.73   16.20
   1  -8   7  -11.68   15.57
  -1  -8  -7  -11.75   13.58
  -1   8  -7   22.72   14.67
   1   8   7   -3.41   10.76
   1  -8   7   15.41   16.32
   1   8   7   -6.37   10.05
  -1  -8  -7   22.48   11.36
  -1   8  -8   58.55   15.43
  -1   8  -8   61.18   18.17
   1   8   8   31.45   12.44
  -1  -8  -8    8.77   16.97
   1   8   8   21.43   11.88
   1  -8   8   34.19   18.09
   1  -8   9   76.05   19.98
   1   8   9   46.18   13.65
  -1   8  -9   45.64   15.69
  -1  -8  -9   22.08   16.28
  -1   8  -9   70.60   19.53
   1   8   9   20.33   13.13
  -1  -8  -9   40.16   15.28
   1   8  10   49.08   15.16
   1   8  10   39.16   14.63
  -1   8 -10   33.32   19.69
   1   8  10   62.20   16.36
   1  -8  10   51.84   20.30
   1  -9 -10    5.24   16.75
   1   9 -10   -1.90   15.92
  -1   9  10   31.99   19.09
   1   9 -10  -12.15   20.74
  -1   9  10   12.14   11.78
  -1  -9  10    5.93   15.92
   1  -9  -9    8.12   16.13
   1   9  -9   24.88   16.08
  -1   9   9    7.54   18.24
   1   9  -9   17.14   19.52
  -1   9   9   19.32   11.64
  -1  -9   9   13.60   16.46
  -1  -9   8   -1.07   15.15
  -1   9   8   -0.82   10.67
  -1   9   8   -2.90   11.93
  -1   9   8   26.80   16.96
   1   9  -8    4.72   15.29
   1  -9  -8    8.78   15.15
   1  -9  -8  -19.50   15.22
  -1  -9   8   -6.09   17.10
  -1   9   7   -8.92   12.17
  -1   9   7    7.46   15.94
   1   9  -7   -1.93   17.49
  -1  -9   7   17.16   16.47
  -1   9   7    3.03   10.15
   1  -9  -7    1.04   15.05
  -1  -9   7    4.02   14.64
   1   9  -7   -0.93   14.96
  -1   9   6   30.60   15.38
  -1   9   6   11.99   12.64
   1   9  -6   26.86   16.47
  -1  -9   6   20.89   15.94
  -1   9   6   41.77   10.57
   1  -9  -6   28.72   14.21
  -1  -9   6   25.45   15.35
   1   9  -6    8.16   15.94
  -1   9   5   23.82   12.90
  -1   9   5   -0.87   13.95
   1   9  -5   33.28   15.86
  -1  -9   5   29.83   14.71
  -1   9   5   28.82    9.40
   1  -9  -5   23.90   13.50
  -1  -9   5   14.10   13.93
   1   9  -5   29.16   16.04
  -1   9   4   37.88   12.96
  -1   9   4   24.27   13.64
   1   9  -4   38.14   15.28
  -1  -9   4   36.28   14.15
  -1   9   4   30.97    8.90
   1  -9  -4   -2.49   13.88
  -1  -9   4   31.74   14.32
   1   9  -4   17.03   15.54
  -1   9   4   36.44   12.63
   1   9  -3  114.55   19.26
  -1   9   3  101.40   18.71
  -1   9   3  114.75   18.87
   1   9  -3  161.42   19.79
  -1   9   3  133.72   15.43
  -1  -9   3  108.36   18.99
  -1  -9   3  114.51   16.87
   1  -9  -3  103.76   19.83
  -1  -9   3  150.25   20.04
  -1   9   3  138.17   19.03
  -1  -9   2   57.84   14.25
  -1  -9   2   64.39   14.98
   1  -9  -2   40.84   16.32
  -1  -9   2   58.30   11.69
  -1   9   2   68.95    9.26
  -1   9   2   53.09   13.89
  -1   9   2   36.11   13.99
   1   9  -2   31.76   14.36
  -1   9   2   66.23   15.48
   1   9  -2   74.72   14.80
  -1  -9   1   46.62   13.56
   1   9  -1   97.84   11.47
  -1   9   1   60.78    8.86
  -1  -9   1   66.80   12.42
   1   9  -1   76.66   14.57
   1  -9  -1   47.77   16.08
  -1   9   1   45.72   14.51
   1   9  -1   61.31   15.34
  -1   9   1   66.82   16.02
   1   9  -1   39.53   16.02
  -1   9   1   44.05   13.44
   1   9   0   12.03    8.60
  -1  -9   0   12.25   10.13
   1   9   0   17.19   12.17
  -1   9   0  -10.66   12.28
   1   9   0    2.62    7.21
  -1   9   0   14.79   10.72
  -1   9   0    3.75   14.56
   1   9   0   10.04   13.37
   1  -9   0   16.14   13.56
   1   9   1   91.70   12.45
   1  -9   1   82.09   16.21
  -1  -9  -1   71.99   12.93
   1   9   1   41.50   11.44
  -1   9  -1   77.62   13.31
  -1   9  -1   60.35   17.15
   1   9   1   88.10   15.64
   1  -9   2   26.49   13.67
  -1  -9  -2   36.44   10.82
   1   9   2   21.19    9.99
   1   9   2   30.05   12.84
   1   9   2   20.68   14.33
  -1   9  -2   22.50   14.52
   1   9   2   35.93   10.09
   1   9   3   26.72   10.26
  -1  -9  -3   27.60   13.86
   1  -9   3   -8.67   12.95
  -1  -9  -3   19.79   10.62
   1   9   3   14.78   10.91
   1   9   3   -6.76   11.55
  -1   9  -3    5.85   14.90
   1   9   3   20.48   14.64
  -1   9  -3   11.95   14.25
   1  -9   3   22.01   13.87
   1   9   4   92.26   14.56
  -1  -9  -4   94.41   16.60
   1  -9   4   67.02   16.75
  -1  -9  -4   97.41   14.24
   1   9   4   70.64   15.43
  -1   9  -4   76.16   18.44
   1   9   4  106.12   14.83
   1   9   4   77.01   17.21
  -1   9  -4   90.20   18.17
   1  -9   4   77.30   17.09
   1  -9   5   97.94   17.08
  -1  -9  -5   75.93   16.99
  -1  -9  -5  102.31   14.46
   1   9   5   31.26   15.32
  -1   9  -5  103.92   18.31
   1   9   5   80.79   14.02
   1   9   5   78.47   17.34
   1  -9   5  105.11   18.44
   1   9   5   86.43   14.67
   1  -9   6   21.75   14.02
  -1  -9  -6    1.01   14.41
   1   9   6    4.99   12.99
   1  -9   6   21.45   16.26
   1   9   6    9.84   11.03
   1   9   6   17.70   14.76
  -1   9  -6  -11.59   14.67
  -1  -9  -6   -6.17   11.07
  -1   9  -7   -7.36   15.24
   1  -9   7   19.53   15.84
  -1  -9  -7   24.55   12.84
   1   9   7   11.47   11.87
  -1   9  -7   11.70   17.34
  -1  -9  -7    6.42   14.16
   1   9   7   10.61   15.21
   1  -9   7   -7.44   16.80
  -1   9  -8  109.85   19.12
  -1   9  -8   84.49   21.70
   1   9   8  138.31   17.06
  -1  -9  -8   37.22   20.46
   1   9   8   59.76   18.16
   1  -9   8   86.55   22.28
  -1  -9  -9   -2.70   14.71
  -1   9  -9    7.64   15.69
  -1   9  -9   10.12   19.31
   1   9   9   -5.34   12.47
   1   9   9   27.40   16.05
   1  -9   9   13.07   19.60
  -1  -9  -9   21.14   17.60
   1   9  10   40.45   16.78
  -1  10   9   22.06   18.50
   1  10  -9   23.65   17.86
   1 -10  -9    7.61   16.92
  -1 -10   9    9.73   18.86
  -1 -10   9   21.97   17.71
   1 -10  -8  -12.93   16.18
  -1 -10   8   14.13   16.42
   1  10  -8    4.61   19.85
   1 -10  -8   17.08   17.09
  -1  10   8   12.11   17.55
  -1  10   8   11.10   11.04
   1  10  -8   24.82   17.49
  -1 -10   8   24.37   18.33
  -1  10   7    5.07   12.69
  -1  10   7    2.24   16.02
   1  10  -7   35.07   19.48
  -1  10   7   -1.60   10.73
   1 -10  -7   28.64   15.44
  -1 -10   7    8.99   15.87
   1  10  -7   -4.27   17.05
  -1 -10   7    6.47   17.66
  -1  10   6   -2.60   13.15
  -1  10   6   12.32   14.96
   1  10  -6    7.74   17.57
  -1  10   6    4.34    9.94
   1 -10  -6   15.10   14.89
  -1 -10   6   -6.40   15.56
  -1 -10   6   21.58   16.73
   1  10  -6    3.15   16.74
   1  10  -5   57.21   17.67
  -1  10   5    9.48   15.10
  -1  10   5   28.93   14.69
   1  10  -5   49.87   17.14
  -1 -10   5   19.52   11.66
   1 -10  -5   46.76   15.63
  -1 -10   5   33.52   15.43
  -1  10   5   34.74   10.38
  -1 -10   5   44.56   16.47
   1  10  -4   34.48   16.96
  -1  10   4    3.33   12.58
  -1  10   4    2.63   13.67
  -1  10   4   24.45   13.11
   1  10  -4   27.52   15.48
  -1 -10   4   -0.61   10.35
  -1  10   4   11.29    7.96
  -1 -10   4   24.76   15.39
   1 -10  -4   -5.80   15.03
  -1 -10   4   14.58   15.08
  -1 -10   3  108.98   17.84
   1 -10  -3   94.37   18.07
  -1  10   3  101.33   16.84
  -1  10   3  104.71   12.03
  -1 -10   3   61.29   13.58
   1  10  -3   85.87   17.34
   1  10  -3   54.98   17.07
  -1  10   3   61.52   16.26
  -1  10   3   73.84   17.07
  -1 -10   3   74.09   17.41
  -1 -10   2   30.88   15.37
   1 -10  -2   11.44   15.22
  -1  10   2   16.81   14.33
   1  10  -2   12.37   15.26
   1  10  -2   24.09   13.50
   1  10  -2   -0.92   13.94
  -1  10   2   17.06   13.99
  -1  10   2   -0.75   11.93
  -1  10   2    2.67    6.31
  -1 -10   2   15.51   12.88
  -1 -10   2   -0.55   10.04
  -1  10   1  180.49   23.76
   1  10  -1  142.68   23.64
   1  10  -1  198.04   22.29
  -1  10   1  121.66   22.32
   1  10  -1  142.72   23.03
   1 -10  -1  135.74   23.22
  -1 -10   1  174.63   20.42
  -1  10   1  162.91   21.30
   1  10  -1  191.27   19.95
  -1 -10   1  137.23   21.73
   1  10   0   16.70    9.43
  -1 -10   0   27.23   11.10
   1  10   0   28.29   12.36
  -1  10   0   42.73   11.71
   1  10   0   29.21   14.52
  -1  10   0   31.88   16.02
  -1 -10   0   44.70   13.33
   1 -10   0   51.81   15.54
  -1  10  -1    1.17   10.10
  -1 -10  -1   18.89   10.53
   1  10   1    1.35    9.06
   1  10   1    7.20   12.87
  -1  10  -1   14.06   15.56
   1 -10   1   -0.88   14.32
  -1 -10  -2   57.13   12.68
   1  10   2   49.36   16.59
   1 -10   2   40.53   15.54
   1  10   2   49.85   14.36
   1  10   2   91.21   12.92
  -1 -10  -3  -14.34   15.11
   1 -10   3    9.09   14.25
  -1  10  -3   12.51   15.10
  -1 -10  -3    6.02   10.49
   1  10   3    4.57   11.57
   1  10   3   -4.94   15.56
   1  10   3   19.57   10.52
   1  10   3   21.63   12.40
  -1 -10  -4   27.88   14.60
   1 -10   4   10.64   14.63
  -1  10  -4   23.41   16.02
  -1 -10  -4    8.84   10.68
   1  10   4    7.34   12.28
   1 -10   4   19.92   15.86
   1  10   4    8.03   15.15
   1  10   4   29.38   11.29
  -1  10  -4    9.73   16.31
   1  10   4    3.76   12.12
   1 -10   5  -31.59   15.28
  -1 -10  -5   11.60   14.22
  -1  10  -5   -0.90   16.35
  -1 -10  -5   -0.68   11.15
   1  10   5   20.52   15.87
   1 -10   5   10.37   15.83
   1  10   5   18.57   12.68
  -1  10  -5    1.99   16.31
   1  10   5    6.75   11.83
   1  10   6   -4.07   12.38
   1  10   6   -1.06   15.98
   1 -10   6    8.95   17.36
   1  10   6    5.33   13.37
  -1  10  -6   45.84   16.94
  -1 -10  -6    3.38   14.55
   1 -10   6   -1.15   16.02
  -1 -10  -7   31.60   16.24
  -1  10  -7   53.70   17.33
   1  10   7    5.36   13.41
   1  10   7   42.09   17.13
   1 -10   7   29.98   18.27
   1  10   7    0.97   14.39
   1 -10   7   77.74   19.92
   1  10   8  -11.11   13.21
  -1 -10  -8   23.40   19.26
  -1  10  -8   23.06   17.42
  -1  10  -8   21.93   20.17
   1 -10   8   13.39   20.33
   1  10   8   -5.33   15.52
   1  10   8   16.41   16.15
   1  10   9    6.54   15.82
  -1  11   8   -7.40   17.47
   1  11  -7    3.43   19.93
   1 -11  -7  -11.20   16.44
  -1 -11   7   11.51   19.22
  -1  11   7    8.08   16.86
  -1 -11   7  -11.17   17.72
   1  11  -7    9.67   19.05
   1  11  -6   26.36   18.97
  -1 -11   6   21.64   18.66
  -1  11   6   14.56   14.94
  -1  11   6   -8.69   16.46
  -1 -11   6   40.69   18.06
   1 -11  -6   38.58   16.83
   1  11  -6    1.06   19.07
   1  11  -5   47.81   18.88
   1 -11  -5   27.73   16.62
  -1 -11   5   28.95   17.48
  -1  11   5    4.99   14.95
  -1  11   5   -5.13   15.02
   1  11  -5    5.75   17.48
  -1 -11   5   21.57   17.45
   1 -11  -4    8.92   16.04
  -1 -11   4   21.22   16.45
  -1 -11   4   11.80   16.24
  -1  11   4   -1.00   14.60
  -1  11   4   11.64   14.64
   1  11  -4   -3.49   15.91
  -1  11   3   -8.09   13.96
   1  11  -3   15.10   15.25
   1 -11  -3  -20.43   16.53
  -1 -11   3   48.11   16.55
  -1 -11   3   28.96   15.67
  -1  11   3    7.03   14.70
  -1  11   3   26.96   13.93
  -1  11   2  178.99   22.89
   1  11  -2  124.88   24.19
   1  11  -2  153.60   22.24
   1 -11  -2  179.75   25.02
  -1 -11   2  144.18   24.55
  -1 -11   2  156.17   22.47
   1  11  -2  116.11   23.41
  -1  11   2  137.93   22.93
  -1  11   2  166.58   21.72
  -1  11   1   32.04   15.35
   1  11  -1   26.34   15.70
   1  11  -1   29.76   13.56
  -1 -11   1   -0.91   13.37
   1  11  -1    3.24   15.51
  -1  11   1   14.58   11.94
   1 -11  -1   20.07   16.37
   1 -11   0    8.21   16.02
  -1 -11   0   48.12   13.72
  -1  11   0    6.54   15.86
   1  11   0   38.63   15.81
   1  11   0   34.61   10.30
   1 -11   1   25.26   15.16
   1  11   1   -1.11   15.95
   1  11   1   10.72   13.77
  -1  11  -1    6.81   15.82
   1  11   1   -8.94    9.72
  -1  11  -2   -5.10   16.68
   1  11   2   -8.65   13.93
   1 -11   2   32.46   15.61
   1  11   2    3.35   15.88
   1 -11   2   27.35   14.44
   1  11   2   27.91   10.81
   1  11   3    4.35   10.78
  -1 -11  -3    6.67   15.47
   1 -11   3   17.82   15.56
   1  11   3    2.26   13.43
   1  11   3    3.40   16.27
  -1  11  -4   13.73   16.16
   1  11   4    8.59   12.00
   1 -11   4   41.85   15.74
  -1 -11  -4   35.52   15.81
  -1  11  -4   35.31   17.94
   1  11   4   19.96   13.38
   1  11   4   18.18   16.68
  -1  11  -5   -4.93   17.24
   1  11   5   -1.04   12.66
  -1 -11  -5   15.53   15.57
   1 -11   5    1.18   17.05
  -1  11  -5   29.30   18.05
   1  11   5   -6.91   16.78
  -1  11  -6    3.20   18.57
   1  11   6    1.11   13.19
   1  11   6   12.84   17.29
   1 -11   6   -8.87   16.74
  -1 -11  -6   -9.93   15.94
   1 -11   6    9.88   18.93
  -1  11  -6   21.67   18.30
  -1  11  -7   29.96   18.62
   1  11   7   27.03   17.35
   1 -11   7   -6.03   21.00
   1  11   7   -1.17   13.89
   1  12  -5    6.51   20.78
  -1  12   5   24.04   15.75
   1  12  -5   -3.08   18.33
  -1 -12   5   32.25   18.34
   1 -12  -5   20.53   17.65
  -1 -12   5    5.58   19.30
  -1  12   4   33.22   16.52
  -1 -12   4   10.41   18.25
   1  12  -4    9.36   16.78
  -1 -12   4   36.40   18.82
   1 -12  -4   31.19   17.91
  -1 -12   3    7.29   17.11
   1 -12  -3   25.33   18.20
  -1 -12   3   55.65   19.29
   1  12  -3    8.47   16.22
   1  12  -3   18.07   19.78
  -1  12   3   28.54   16.09
   1  12  -2   31.65   18.50
  -1  12   2  -11.15   15.54
   1  12  -2    8.27   16.54
  -1 -12   2   29.97   15.94
   1  12  -2    1.51   14.71
  -1 -12   2   14.78   18.18
   1 -12  -2   17.94   18.20
  -1 -12   1   61.40   16.64
   1 -12  -1  117.01   20.41
  -1  12   1   50.63   18.34
   1  12  -1   55.26   19.67
  -1 -12   0  -10.46   13.83
  -1  12   0   14.22   16.19
   1  12   0    0.99   16.02
   1 -12   0    3.47   16.74
   1  12   1   -2.38    9.96
   1 -12   1   18.23   16.47
  -1 -12  -1  -10.92   12.68
   1 -12   1    9.67   14.52
  -1  12  -1    3.21   17.13
   1  12   1   13.06   15.25
   1  12   1    1.25   17.19
   1  12   2   19.53   11.16
   1 -12   2   30.92   16.98
   1 -12   2   -4.45   14.38
  -1 -12  -2   11.41   12.83
  -1  12  -2   -3.38   17.70
   1  12   2   -3.54   15.01
   1  12   2   27.68   17.44
   1  12   3   15.61   11.44
   1 -12   3   42.60   17.69
  -1 -12  -3   25.24   17.11
   1 -12   3    8.33   16.04
   1  12   3    8.38   14.73
   1  12   3   -2.53   17.74
   1  12   4   -2.98   12.22
  -1  12  -4    1.22   19.48
  -1 -12  -4   14.32   16.59
   1 -12   4   40.80   18.23
   1  12   4   -5.03   17.52
  -1  12  -5  -16.19   20.15
   1  12   5  -13.88   18.20
   1  12   5   27.78   13.12
  -1 -13   2   35.32   17.42
   1  13  -1  -10.51   18.51
  -1  13   1   22.76   17.09
  -1 -13   1   20.22   15.56
   1  13   0    2.69   18.37
   1  13   0   10.92   17.73
  -1  13   0  -17.44   17.25
  -1 -13   0   15.68   14.37
   1 -13   0    8.08   15.25
   1  13   1    1.02   16.61
  -1 -13  -1    4.00   13.97
   1 -13   1    4.68   15.18
   1  13   2   -4.79   16.14
  -2   0  14   34.59   18.57
  -2   0  14   15.33   19.15
  -2   0  14   19.94   18.05
  -2   0  13   15.68   18.78
  -2   0  13   31.11   16.69
   2   0 -13   -9.67   15.91
  -2   0  12  143.75   23.65
   2   0 -12  109.65   19.55
   2   0 -12  159.13   22.35
  -2   0  12  135.03   22.74
  -2   0  11    9.39   16.41
  -2   0  11   25.14   15.58
   2   0 -11   15.91   15.87
  -2   0  10   55.00   16.30
   2   0 -10   22.83   15.09
   2   0 -10   59.28   16.91
  -2   0  10   46.21   17.39
   2   0 -10   84.99   17.39
   2   0  -9   -8.45   13.89
   2   0  -9    1.63   15.18
   2   0  -9  -17.44   15.54
  -2   0   9   -4.60   15.47
  -2   0   9   14.64   15.06
   2   0  -9    9.88    6.19
   2   0  -8   85.20   20.12
  -2   0   8  111.28   13.55
  -2   0   8  148.39   20.86
  -2   0   8  165.19   19.59
   2   0  -8  162.15   20.68
   2   0  -8  119.01   18.08
  -2   0   7  -13.62   13.35
  -2   0   7   21.39   12.89
   2   0  -7   -3.33   14.48
   2   0  -7    5.93   10.19
  -2   0   7   10.21    4.32
   2   0  -6  101.85   17.14
   2   0  -6   88.30   13.47
  -2   0   6   91.05   15.61
  -2   0   5    2.25    6.87
   2   0  -5    1.25    8.18
  -2   0   5   -6.84   10.17
  -2   0   5   12.77   10.35
   2   0  -5    0.32    6.50
   2   0  -4 5856.48  557.48
  -2   0   4 5552.13  557.34
  -2   0   4 5451.74  557.44
  -2   0   4 6071.34  556.93
   2   0  -4 5238.71  556.97
   2   0  -4 5358.87  557.16
  -2   0   4 5186.27  556.88
  -2   0   4 5552.58  557.11
  -2   0   3   -2.89    7.97
  -2   0   3    3.62    9.08
   2   0  -3   13.63    8.04
   2   0  -3    2.83   11.55
  -2   0   3   13.49    9.75
  -2   0   3   -0.25   10.00
  -2   0   3   10.03    4.07
  -2   0   3    3.51    6.41
   2   0  -3    3.76    8.42
   2   0  -2 1146.72  105.42
  -2   0   2 1016.34  105.18
   2   0  -2 1173.74  105.11
  -2   0   2 1041.80  105.19
   2   0  -2 1029.88  105.12
  -2   0   2 1079.59  105.02
   2   0  -2 1031.06  104.90
   2   0  -2 1010.22  105.27
   2   0  -2 1058.64  105.02
  -2   0   2 1044.64  104.86
  -2   0   2  908.86  104.92
   2   0  -2  905.25  105.07
   2   0  -1  -11.18    7.80
  -2   0   1   -2.33    5.17
   2   0  -1   -2.27    5.78
   2   0  -1    0.22    8.11
  -2   0   1   -4.72    8.46
  -2   0   1    0.70    8.08
  -2   0   1   -2.64    8.96
   2   0  -1   -3.90    9.67
   2   0  -1    5.02    9.87
  -2   0   1  -13.90    8.81
   2   0  -1    0.67    7.89
   2   0  -1  -13.17    7.27
   2   0   0  871.12   93.48
   2   0   0  975.99   94.02
   2   0   0 1052.74   93.55
   2   0   0  913.53   93.52
  -2   0   0  896.94   93.91
   2   0   0  962.53   93.99
   2   0   0  965.51   93.73
  -2   0   0  854.19   93.68
   2   0   0 1068.55   93.99
  -2   0   0  873.61   93.70
  -2   0   0  892.84   93.48
  -2   0   0  740.57   94.00
  -2   0  -1   -7.53    8.44
   2   0   1   -1.61    8.50
  -2   0  -1    8.13    8.64
   2   0   1  -10.04    7.64
   2   0   1    6.46    9.77
  -2   0  -1    5.89    8.03
   2   0   1   -3.18    6.17
  -2   0  -1    7.99   10.21
   2   0   1    0.45    5.55
  -2   0  -1   -3.23    6.32
  -2   0  -2 2502.66  257.70
  -2   0  -2 2504.77  257.10
   2   0   2 2590.82  257.70
   2   0   2 2345.78  257.18
  -2   0  -2 2865.54  257.62
   2   0   2 2513.56  257.48
  -2   0  -2 2645.03  257.71
   2   0   2 2813.19  257.50
  -2   0  -3    3.71    9.65
   2   0   3    5.39    8.03
   2   0   3   -3.52    6.61
  -2   0  -3    5.93    8.30
  -2   0  -3    2.81    9.34
   2   0   3   -0.85    5.48
   2   0   4  306.25   30.57
  -2   0  -4  276.32   31.67
  -2   0  -4  320.43   32.20
  -2   0  -4  270.41   31.64
   2   0   4  284.00   30.99
   2   0   5    0.47    7.13
  -2   0  -5   16.69    9.56
  -2   0  -5   -3.34   11.59
   2   0   5    8.14   11.43
  -2   0  -5   -1.93    9.49
   2   0   6  105.57   13.78
  -2   0  -6   65.75   14.22
  -2   0  -6  112.51   17.32
   2   0   6  109.10   17.43
  -2   0  -6   93.24   15.89
   2   0   7    6.04   14.82
   2   0   7    5.80    8.93
  -2   0  -7    0.85    9.28
  -2   0  -7   -9.64   14.46
  -2   0  -7   -0.43    9.33
  -2   0  -8  248.51   27.69
   2   0   8  234.45   30.93
  -2   0  -8  298.89   30.75
   2   0   8  230.18   27.92
   2   0   9   15.08   10.95
   2   0   9   10.88   15.49
  -2   0  -9    5.56    8.35
   2   0  10   68.96   15.73
   2   0  10  128.61   19.61
   2   0  11  -18.10   16.34
   2   0  12  276.97   35.18
   2   0  13    1.09   12.89
   2   1 -14    4.98   16.95
   2  -1 -14    3.85   17.60
  -2   1  14    8.46   18.18
  -2  -1  14   18.89   17.88
  -2  -1  14   12.40   18.25
  -2   1  14   34.52   19.08
  -2  -1  14    5.98   17.94
  -2   1  13   22.04   19.18
  -2  -1  13   35.92   17.69
   2   1 -13   40.85   14.78
   2  -1 -13    2.90   15.91
   2   1 -13    0.99   16.73
   2   1 -13   16.49   16.97
   2  -1 -13   25.52   18.03
  -2   1  13   30.18   16.17
  -2  -1  13   17.35   17.38
  -2   1  12   28.18   17.69
  -2  -1  12   10.09   16.84
   2   1 -12   25.04   16.52
   2  -1 -12   28.07   16.93
   2  -1 -12   19.82   12.50
   2   1 -12   22.35   14.40
   2   1 -12    7.50   15.98
   2  -1 -12   -1.86   16.02
  -2   1  12   52.70   16.39
  -2  -1  12   16.71   16.27
  -2   1  11  226.72   33.01
  -2  -1  11  238.33   32.28
   2  -1 -11  262.82   32.02
   2   1 -11  292.97   31.97
  -2  -1  11  305.21   32.20
  -2   1  11  227.94   31.82
   2   1 -11  215.57   30.62
   2  -1 -11  303.88   32.91
   2  -1 -10   10.41   14.94
   2  -1 -10    9.79   14.33
   2  -1 -10    5.61   15.65
  -2  -1  10   19.60   14.45
  -2   1  10   32.14   15.21
  -2   1  10   34.85   16.54
  -2  -1  10   10.10   14.55
   2   1 -10   36.96   15.31
   2  -1  -9    0.72   14.76
   2   1  -9   15.58   14.72
   2  -1  -9   14.03   14.43
   2   1  -9    8.25    7.88
   2  -1  -9   -1.66   15.35
  -2  -1   9   24.52   14.21
  -2   1   9   41.26   15.34
  -2  -1   9   13.30   15.11
  -2  -1   8   40.22   14.91
   2  -1  -8   15.07   15.07
  -2  -1   8   31.19    7.31
   2  -1  -8   14.97   15.49
   2   1  -8   44.60   14.75
  -2   1   8   30.04   14.17
  -2  -1   8   53.37   13.99
   2   1  -8   21.04    9.47
  -2   1   8   24.17    4.16
   2  -1  -8   26.67   12.54
  -2  -1   7  446.19   37.71
  -2  -1   7  347.77   34.38
   2  -1  -7  472.53   37.83
   2   1  -7  514.88   38.03
   2  -1  -7  388.97   36.79
  -2   1   7  464.15   37.51
  -2   1   6   17.87   12.34
   2  -1  -6   25.74    9.68
   2   1  -6   33.07   12.96
  -2  -1   6   12.39   11.50
   2  -1  -6   13.03    6.08
  -2   1   5 1099.52  101.63
  -2  -1   5 1183.00  102.29
  -2  -1   5 1072.99  102.41
   2  -1  -5 1108.61  101.95
  -2  -1   5  834.57  101.08
   2  -1  -5 1092.72  101.43
  -2  -1   4 9795.33  972.67
  -2  -1   4 9658.93  972.78
   2  -1  -4 9779.17  972.77
   2   1  -4 9660.91  972.78
   2  -1  -4 9532.48  972.55
  -2   1   4 9604.27  972.58
  -2  -1   4 9364.99  972.32
  -2   1   4 9632.82  972.29
  -2  -1   4 9999.00  972.19
   2  -1  -4 9195.30  972.35
  -2  -1   3 6607.38  639.60
   2   1  -3 6341.42  639.55
   2  -1  -3 6449.39  639.50
  -2   1   3 5802.49  639.47
  -2  -1   3 6163.93  639.38
   2  -1  -3 6470.42  639.74
   2   1  -3 6349.73  639.77
   2  -1  -3 6323.56  639.55
  -2  -1   3 6369.46  639.33
  -2   1   3 6336.22  639.57
   2   1  -3 6402.19  639.19
  -2   1   3 6346.90  639.16
  -2  -1   3 6317.45  639.61
   2  -1  -2  189.83   20.88
  -2  -1   2  160.81   19.54
   2   1  -2  183.80   19.40
   2  -1  -2  181.27   20.51
  -2  -1   2  189.57   20.66
   2  -1  -2  146.54   20.51
   2   1  -2  174.15   21.18
  -2   1   2  187.90   20.58
   2   1  -2  215.53   20.44
   2  -1  -2  194.16   20.87
  -2  -1   2  198.89   20.28
   2  -1  -2  150.64   20.41
  -2  -1   2  189.20   20.79
   2  -1  -2  190.87   21.67
   2   1  -2  192.20   21.65
   2  -1  -2  178.49   18.64
  -2  -1   2  204.23   18.75
   2  -1  -2  177.76   20.16
  -2   1   2  158.85   19.20
   2   1  -2  146.04   19.89
  -2  -1   2  165.26   19.77
   2   1  -1   98.65   14.11
  -2  -1   1   82.79   10.60
   2   1  -1   66.86   10.85
   2  -1  -1   73.98   12.40
   2  -1  -1   60.01   11.34
  -2  -1   1  107.11   10.77
   2  -1  -1   87.18    9.25
   2   1  -1   71.50    9.46
  -2  -1   1   76.48    9.82
   2   1  -1   81.73   12.93
   2   1  -1   93.54   10.72
  -2   1   1   79.13    9.39
  -2  -1   1   91.80   12.26
   2  -1  -1   80.95   11.92
  -2   1   1   73.12   12.36
  -2  -1   1   97.62   13.70
   2   1  -1   82.03   11.06
  -2  -1   1   85.13   10.70
   2  -1  -1   73.04   11.95
   2  -1  -1   87.68   13.01
  -2  -1   1   76.42   12.91
  -2   1   0    8.03    9.18
  -2  -1   0    5.18   11.51
   2   1   0    7.47    7.90
   2  -1   0   21.54    9.65
  -2   1   0    6.47    4.25
   2   1   0    1.23    8.77
   2  -1   0   10.32    9.02
  -2  -1   0   13.93    8.69
  -2  -1   0    5.22    6.50
   2   1   0   12.35    4.07
   2  -1   0   11.49    8.90
  -2   1   0   12.73    6.31
   2   1   0   21.61    7.04
  -2  -1   0   15.33    8.79
   2  -1   0    8.90    8.54
  -2  -1   0   12.52    6.18
   2  -1   0   11.65    4.60
   2   1   0    5.81    6.70
   2  -1   1  381.03   40.49
   2  -1   1  432.47   39.28
   2   1   1  393.46   39.78
  -2  -1  -1  365.78   40.21
  -2  -1  -1  388.55   39.73
   2   1   1  459.40   40.33
  -2  -1  -1  334.91   41.23
  -2   1  -1  364.76   39.68
   2   1   1  390.04   40.37
   2  -1   1  381.86   39.74
  -2  -1  -1  322.25   39.85
   2  -1   1  368.36   39.53
  -2  -1  -1  342.83   40.21
  -2  -1  -2  513.80   53.03
   2   1   2  525.12   52.48
  -2  -1  -2  536.18   52.99
  -2  -1  -2  490.53   52.31
   2  -1   2  497.08   51.85
   2   1   2  717.54   53.44
   2  -1   2  515.95   52.29
   2   1   2  542.55   52.72
  -2   1  -2  521.49   52.63
   2  -1   2  496.47   52.70
   2  -1   2  432.84   52.55
  -2  -1  -3  402.50   40.54
   2   1   3  377.74   39.42
   2   1   3  434.16   39.99
  -2   1  -3  430.93   40.11
   2  -1   3  423.46   39.63
   2   1   3  283.61   39.18
  -2  -1  -3  405.50   39.23
  -2   1  -3  377.13   40.37
  -2  -1  -3  441.70   40.95
   2  -1   4    3.58    6.96
   2   1   4   25.74    6.74
  -2   1  -4   19.95    9.80
   2   1   4   22.28    7.98
  -2   1  -4   26.53    9.32
  -2  -1  -4    8.42   10.57
  -2  -1  -4   16.47   10.47
  -2   1  -4   25.21    8.66
   2   1   4   14.61    6.98
  -2  -1  -4   17.65    4.92
  -2  -1  -5  506.11   47.75
  -2   1  -5  476.25   47.44
   2   1   5  418.51   48.29
   2  -1   5  521.84   48.60
  -2   1  -5  433.44   47.57
  -2   1  -5  454.95   47.52
   2  -1   5  407.84   46.82
  -2  -1  -5  516.03   46.62
   2   1   5  357.40   46.79
  -2  -1  -5  496.94   48.35
  -2  -1  -6    9.66   10.68
  -2   1  -6   -5.89    9.45
   2   1   6   16.78   13.49
   2  -1   6   20.82   13.91
   2   1   6   15.91    8.85
   2  -1   6   19.55    8.19
  -2   1  -6    7.23   10.52
  -2  -1  -6   12.04   12.28
   2   1   6   11.62    7.55
  -2  -1  -7   73.93   15.08
   2   1   7   39.69   11.98
   2  -1   7   46.57   10.92
  -2   1  -7   68.16   11.67
  -2  -1  -7   62.98   12.25
   2   1   7   73.90   16.33
   2  -1   7   71.93   16.66
  -2   1  -7   56.41   13.10
  -2  -1  -8    6.22   13.79
   2  -1   8   13.69    9.52
   2   1   8   12.59   10.62
  -2  -1  -8   29.84   10.42
  -2   1  -8   27.28    8.81
   2   1   8   16.58   15.29
   2  -1   8   15.05   15.74
  -2   1  -8    9.25   11.18
  -2  -1  -9   32.15   14.21
   2   1   9    8.52   10.86
   2  -1   9   12.61   10.01
  -2  -1  -9    6.62    8.98
  -2   1  -9    9.65    8.06
   2  -1   9    2.00   15.17
   2   1   9   21.68   15.22
  -2   1  -9   11.06   10.79
  -2  -1 -10    4.77   14.03
  -2   1 -10   34.47   14.22
  -2  -1 -10   19.67    8.47
   2  -1  10    8.13   10.90
   2   1  10    5.47   11.85
   2   1  10   -8.74   15.51
   2  -1  10    3.33   15.64
   2  -1  11   94.50   18.96
   2   1  11  151.94   19.53
  -2  -1 -11  134.22   21.40
  -2   1 -11  133.19   20.61
   2  -1  11  156.18   23.41
   2   1  11  143.81   22.14
  -2   1 -12   14.02   15.54
  -2  -1 -12   30.86   15.82
   2   1  12    7.38   12.50
   2  -1  12   21.25   17.95
   2   1  12   24.72   17.57
  -2   1 -13  105.02   20.00
  -2  -1 -13   92.07   20.07
   2  -1  13   95.61   17.73
   2   1  13  113.21   18.85
   2   2 -14   28.06   17.66
   2  -2 -14   12.92   18.27
  -2  -2  14   25.14   18.28
  -2  -2  14  -11.85   16.64
  -2   2  14   -9.91   18.22
  -2  -2  14  -28.73   19.28
  -2  -2  13   -7.31   16.10
   2   2 -13    1.60   15.29
  -2  -2  13   25.61   16.99
   2  -2 -13   30.82   15.91
   2   2 -13   23.16   17.39
   2  -2 -13   12.25   16.70
  -2  -2  13   32.47   18.50
   2   2 -12  144.56   22.91
   2   2 -12  138.25   21.83
  -2  -2  12  112.94   23.39
   2  -2 -12  160.66   23.07
   2   2 -12  146.49   22.94
   2  -2 -12  149.09   24.37
  -2  -2  12  150.22   22.87
   2   2 -11    4.38   15.03
   2   2 -11   25.86   14.84
  -2  -2  11   14.40   15.14
   2  -2 -11   -3.41   14.56
   2   2 -11    2.97   15.40
   2  -2 -11   27.16   16.41
  -2  -2  11   15.81   15.21
   2   2 -10   18.81   14.69
   2  -2 -10   12.37   14.49
   2   2 -10   21.71   13.47
   2  -2 -10    0.90   13.75
   2   2 -10   21.72   14.83
  -2  -2  10   19.60   14.73
  -2   2  10   -6.66   14.21
  -2  -2  10   15.18   13.67
   2  -2 -10   12.34   15.55
   2   2 -10   10.80   15.49
   2   2  -9   25.36   14.33
   2  -2  -9   33.00   14.35
   2   2  -9    5.51    9.71
   2   2  -9    3.06   13.64
   2  -2  -9   31.70   14.31
  -2  -2   9   23.23   14.83
  -2   2   9   40.45   14.83
  -2  -2   9   31.82   13.66
   2  -2  -9   36.24   16.89
   2   2  -9   31.16   15.43
   2  -2  -8   26.95   15.39
   2   2  -8   17.96   14.54
  -2  -2   8    4.12   12.99
  -2   2   8   26.75   14.06
   2   2  -8   -4.33   10.33
  -2  -2   8   30.20   13.98
   2  -2  -8   12.28    5.51
   2   2  -8    9.85   13.65
   2  -2  -8   17.72   12.67
   2   2  -8   34.85   12.58
   2  -2  -8   27.62   14.26
  -2   2   7   15.25   13.00
  -2  -2   7    8.66   12.78
   2   2  -7    7.10   13.55
   2  -2  -7    5.93    6.01
   2  -2  -7   10.77    6.28
   2  -2  -7   -1.55   10.95
   2   2  -7    8.17   11.28
   2  -2  -7    8.56   12.89
   2   2  -6    9.70   12.96
   2  -2  -6   29.26    7.40
   2   2  -6    0.40    9.55
   2  -2  -6   21.57    9.30
  -2   2   6   31.05   12.45
  -2  -2   6    1.51   11.05
  -2  -2   6    4.10   10.49
   2  -2  -6    3.43    6.76
  -2   2   5 1743.22  191.96
  -2  -2   5 1861.66  191.89
  -2   2   5 1835.63  192.11
  -2  -2   5 1782.81  192.01
  -2  -2   5 1953.35  191.13
   2   2  -5 1924.03  191.75
   2  -2  -5 1879.78  191.77
  -2   2   5 1935.88  191.64
   2  -2  -5 1889.88  191.47
  -2  -2   4 1159.87  114.00
  -2  -2   4 1226.05  113.45
  -2   2   4 1125.18  113.90
  -2  -2   4 1137.95  113.86
  -2   2   4 1163.64  114.07
  -2  -2   4 1086.57  114.02
   2  -2  -4 1107.50  113.50
  -2   2   4 1181.39  113.45
   2   2  -4 1153.47  113.64
   2  -2  -4 1186.18  113.73
   2  -2  -4  917.89  113.54
   2   2  -4  948.18  113.37
  -2  -2   4 1171.41  113.20
   2  -2  -4 1097.47  114.22
  -2  -2   3 2183.44  222.96
  -2   2   3 2300.16  222.98
  -2  -2   3 2486.52  222.97
  -2  -2   3 2161.84  222.65
   2  -2  -3 2176.10  222.62
  -2   2   3 2072.22  222.55
  -2   2   3 2117.45  223.11
  -2  -2   3 2171.81  222.46
   2   2  -3 2280.01  223.32
   2  -2  -3 2269.39  223.23
  -2  -2   3 2337.97  223.01
   2   2  -3 2173.97  222.64
   2  -2  -3 2268.22  222.92
   2   2  -3 2129.31  222.85
  -2  -2   2  401.20   38.68
   2  -2  -2  366.12   37.17
   2  -2  -2  389.57   38.68
   2   2  -2  384.45   38.89
   2   2  -2  361.42   37.69
  -2  -2   2  469.30   37.92
   2   2  -2  344.50   37.90
   2  -2  -2  401.48   37.80
   2   2  -2  402.90   37.75
  -2   2   2  286.11   38.03
  -2  -2   2  332.03   38.06
   2  -2  -2  363.74   38.14
   2   2  -2  330.96   38.00
   2   2  -2  391.88   37.94
  -2  -2   2  403.02   37.32
   2  -2  -2  344.17   37.28
   2  -2  -1    1.54    8.63
  -2   2   1   22.95    9.60
   2   2  -1   26.19   11.35
  -2  -2   1   22.11   10.51
   2   2  -1   23.47    6.44
   2  -2  -1   24.42    5.87
  -2   2   1   22.19    9.81
   2   2  -1   14.33    5.71
  -2  -2   1   15.03   12.24
   2  -2  -1   17.39    7.12
  -2  -2   1   22.08    7.38
   2   2  -1   18.72    9.13
  -2  -2   1   39.53    7.47
   2   2  -1   19.73    5.59
   2   2  -1   24.78    8.46
  -2   2   1    2.43    8.63
  -2  -2   1   23.24    8.82
   2  -2  -1   25.98    8.05
  -2   2   1   14.79    5.02
   2   2  -1   12.73    8.17
   2  -2  -1    3.12    8.13
   2  -2  -1   36.18   10.48
   2   2  -1   19.98    8.03
  -2   2   1   19.72    3.68
  -2   2   0   40.60   10.66
  -2  -2   0   38.99   13.48
   2   2   0   49.42    8.74
   2  -2   0   46.90   10.73
   2   2   0   50.80   10.06
   2  -2   0   58.45    9.63
   2   2   0   48.71    9.04
  -2   2   0   38.61    7.01
  -2   2   0   59.18   11.31
  -2  -2   0   33.60   10.61
  -2  -2   0   57.71    6.89
   2   2   0   52.06    9.11
  -2  -2   0   67.33    9.40
  -2  -2   0   39.11    9.50
  -2   2   0   60.25   10.06
  -2  -2   0   27.46   10.42
   2   2   0   42.39   10.07
   2  -2   0   37.93    9.78
  -2   2  -1   28.04   10.06
  -2  -2  -1   14.83   13.10
  -2  -2  -1   14.26    8.94
  -2   2  -1   30.06    8.90
  -2  -2  -1   30.68    9.26
   2   2   1   26.96    8.21
   2  -2   1   33.93    4.24
  -2  -2  -1   17.23    9.81
   2  -2   1   22.62    6.22
  -2   2  -1   22.57    6.35
   2   2   1   31.00    9.88
  -2  -2  -1   30.74    9.35
  -2   2  -1   22.27    8.92
  -2  -2  -1   29.53    9.30
   2  -2   1   22.90    7.81
   2  -2   2  841.86   89.63
  -2   2  -2  920.86   89.71
  -2  -2  -2  775.80   90.06
  -2   2  -2  793.81   90.06
  -2  -2  -2 1059.19   90.30
   2  -2   2  900.99   89.36
   2   2   2  943.01   90.05
  -2   2  -2  849.78   90.00
  -2  -2  -2  869.28   90.08
   2  -2   2  912.45   89.45
  -2  -2  -2  814.89   89.81
   2  -2   3    3.56    3.52
   2  -2   3   -4.73    7.52
  -2  -2  -3    5.30    3.56
  -2  -2  -3   -0.96    9.44
  -2   2  -3    0.49    7.59
  -2   2  -3    3.61   10.74
   2   2   3    0.97    8.10
   2   2   3    7.26    4.51
   2  -2   3    4.41    3.37
  -2   2  -3    1.59    9.20
  -2  -2  -3   14.65   13.51
  -2  -2  -3    0.64    9.51
  -2   2  -3   -0.91    9.01
  -2  -2  -4   14.84    9.90
  -2   2  -4   13.37    9.86
  -2  -2  -4   25.99    9.77
   2  -2   4    1.27    7.98
  -2  -2  -4   14.32    5.51
  -2  -2  -4   21.20   13.32
  -2   2  -4   29.20    9.84
   2   2   4   33.10    8.59
  -2   2  -4   32.25   11.21
  -2   2  -5   35.27   10.29
  -2  -2  -5   24.21   12.74
   2  -2   5   38.11   12.50
  -2   2  -5   39.66   12.28
   2   2   5   28.01    8.94
  -2  -2  -5   43.49   11.31
  -2  -2  -5   46.51   10.40
   2  -2   5    7.70    9.04
  -2  -2  -5   15.21    6.92
  -2   2  -5   44.52   11.73
  -2  -2  -6   27.35    7.19
   2  -2   6   13.52   13.93
   2   2   6   20.41    7.11
  -2   2  -6   20.30   12.45
   2   2   6   21.69    9.79
  -2  -2  -6   38.90   12.17
  -2   2  -6   24.29   10.19
  -2   2  -6   17.62   12.56
  -2  -2  -6   24.09   12.22
  -2  -2  -6   20.38   11.47
   2  -2   6   13.81    9.34
  -2  -2  -7    8.40    6.10
  -2   2  -7  -13.60   12.73
  -2  -2  -7   17.30   13.87
  -2  -2  -7    2.35   11.66
   2   2   7   -0.60   10.31
  -2   2  -7    8.27   12.55
   2  -2   7    3.88   14.27
   2  -2   7   40.37   10.13
   2   2   7    4.19    4.97
  -2  -2  -7   11.13   10.73
  -2   2  -7    1.22    9.11
   2  -2   8    0.50   10.25
   2  -2   8   24.96   15.80
   2   2   8   23.19   10.97
  -2   2  -8   27.74   12.94
  -2  -2  -8   13.83   13.65
  -2   2  -8   17.78   13.61
  -2  -2  -8   12.13   10.98
  -2   2  -8   32.14    8.73
  -2  -2  -9   10.47    9.98
   2  -2   9  -14.04   14.85
   2   2   9   29.18   12.02
  -2   2  -9   17.21   12.08
   2  -2   9   -0.57   10.37
  -2   2  -9   11.60   13.19
  -2  -2  -9   10.37   13.60
  -2  -2 -10   41.95   12.05
   2  -2  10   77.93   14.08
  -2   2 -10  100.27   17.29
  -2  -2 -10   66.69   17.25
  -2   2 -10   64.11   14.85
   2   2  10   88.91   15.30
   2  -2  10  121.22   18.52
   2  -2  11    9.90   12.39
  -2  -2 -11   10.34   14.63
   2   2  11   11.19   12.58
  -2   2 -11    9.88   14.01
   2  -2  11   10.99   16.52
   2   2  12  133.71   20.62
   2  -2  12  108.97   23.42
  -2   2 -12  146.54   21.86
  -2  -2 -12  139.01   22.01
   2   3 -14    1.77   16.48
  -2   3  13   34.28   19.50
  -2  -3  13   49.56   18.27
  -2  -3  13   19.08   17.02
  -2   3  13   30.09   18.04
   2   3 -13   57.50   18.25
   2  -3 -13   51.83   18.24
  -2  -3  13   52.72   19.64
   2   3 -13   30.69   16.72
   2  -3 -13   36.70   16.46
  -2   3  12   -2.75   17.54
  -2  -3  12   20.55   15.85
  -2  -3  12    7.63   15.24
  -2  -3  12   14.35   16.20
   2  -3 -12   11.84   14.82
   2   3 -12   14.38   16.51
   2   3 -12   36.44   15.83
   2  -3 -12    9.17   17.28
   2   3 -11  126.37   22.07
   2  -3 -11  139.47   20.94
  -2  -3  11  154.23   21.90
  -2   3  11  161.97   23.54
  -2  -3  11  107.00   21.75
   2   3 -11  142.10   22.44
   2  -3 -11  143.17   22.99
   2   3 -10   -2.45   14.68
   2   3 -10    3.67   15.77
   2   3 -10    6.06    9.19
   2  -3 -10   16.03   14.04
  -2  -3  10    3.30   13.56
  -2   3  10    9.87   15.22
  -2  -3  10    0.97   13.86
   2  -3 -10   18.21   15.64
   2   3 -10    1.80   14.60
   2   3  -9  124.81   18.62
   2  -3  -9   77.12   18.57
   2   3  -9   99.88   18.89
   2   3  -9   95.99   17.98
   2   3  -9   96.52   14.90
   2  -3  -9   78.70   19.48
   2   3  -9  101.26   19.12
   2  -3  -9  121.80   17.67
  -2   3   9  102.52   19.30
  -2  -3   9  103.18   18.17
  -2  -3   9  114.06   17.99
   2  -3  -8    3.69   13.79
   2   3  -8   -7.88   13.72
  -2   3   8    3.07    4.60
  -2   3   8   -9.59   14.91
  -2  -3   8   11.65   13.13
   2   3  -8   -8.38   14.35
   2  -3  -8   25.34   15.46
   2  -3  -8  -12.07   12.67
   2   3  -8   14.24   12.68
   2   3  -8   20.10   11.53
   2  -3  -7  387.10   38.94
   2   3  -7  428.07   39.48
  -2   3   7  330.71   35.93
   2   3  -7  409.38   38.59
   2  -3  -7  362.13   38.58
  -2  -3   7  405.50   38.43
  -2   3   7  379.93   39.36
  -2  -3   7  376.74   38.94
   2   3  -6    1.68    9.42
   2  -3  -6   10.76    9.67
  -2   3   6   -8.58   11.07
  -2  -3   6    9.04   10.82
  -2  -3   6    2.24   10.31
  -2   3   6    8.03   10.68
   2  -3  -6    1.39    6.85
   2   3  -6   15.17   13.30
  -2  -3   6   10.69    4.33
  -2   3   6    3.59    4.66
  -2  -3   5   54.43   11.67
  -2  -3   5   44.38   11.29
  -2   3   5   57.08   11.41
  -2  -3   5   58.48    6.71
  -2   3   5   27.52    6.77
   2   3  -5   53.11    9.80
   2  -3  -5   44.97    9.87
  -2  -3   5   47.07    8.52
  -2  -3   5   47.65   10.64
  -2   3   5   41.53   11.04
   2  -3  -5   51.53   10.00
  -2   3   4   16.11    6.04
   2   3  -4   34.78    8.47
  -2   3   4   55.40    7.46
  -2  -3   4   38.50    8.54
  -2  -3   4   33.19   10.53
  -2  -3   4   47.78    9.37
  -2   3   4   41.30    9.67
  -2   3   4   39.19   10.88
   2  -3  -4   49.75    8.68
   2  -3  -4   47.41   13.06
   2   3  -4   29.35    8.37
   2  -3  -4   44.60    8.70
  -2  -3   4   29.53    9.26
  -2  -3   4   29.93    4.41
  -2  -3   3  188.13   22.56
  -2   3   3  223.14   22.59
   2   3  -3  183.13   22.37
  -2   3   3  193.85   21.89
  -2  -3   3  181.97   22.19
   2  -3  -3  217.41   22.38
   2  -3  -3  193.59   24.35
   2   3  -3  212.02   25.02
  -2  -3   3  215.01   23.37
  -2   3   3  194.02   23.38
  -2   3   3  207.19   21.49
   2  -3  -3  215.25   22.40
   2   3  -3  216.69   22.13
  -2  -3   3  218.43   23.37
  -2  -3   2  127.06   16.66
  -2   3   2  101.87   15.22
   2  -3  -2   76.28   13.26
   2   3  -2  130.11   14.41
  -2   3   2   69.82   14.27
  -2  -3   2  121.40   14.45
   2  -3  -2  111.01   13.55
   2   3  -2   86.60   13.76
   2  -3  -2  149.68   14.47
  -2   3   2  108.56   11.87
   2  -3  -2  116.06   13.81
   2   3  -2  123.19   13.54
  -2  -3   2  125.81   13.83
  -2  -3   2  121.41   14.65
   2   3  -2  135.26   14.38
   2  -3  -1  106.33   12.17
   2   3  -1  106.97   12.69
   2  -3  -1  106.94   11.63
  -2  -3   1   94.60   11.85
   2   3  -1   83.51   11.86
  -2  -3   1   89.80   12.35
   2  -3  -1   62.57   11.76
  -2   3   1   91.32   12.56
   2   3  -1   81.88   12.23
   2  -3  -1   73.34   11.70
  -2   3   1   91.77   13.48
  -2  -3   1  120.66   16.37
   2   3  -1   78.96   10.02
   2   3  -1   99.21   12.63
   2   3  -1  114.20   12.10
  -2  -3   1   94.41   12.11
   2  -3  -1   82.88   11.98
   2   3   0  171.92   18.62
  -2  -3   0  181.71   19.61
  -2  -3   0  198.26   22.32
  -2  -3   0  119.74   17.60
   2   3   0  164.22   18.60
   2  -3   0  173.51   18.33
  -2  -3   0  134.10   18.89
   2   3   0  172.39   18.83
  -2  -3   0  164.30   18.57
  -2   3   0  168.18   18.51
   2  -3   0  175.07   18.39
   2  -3   0  178.35   18.29
  -2   3   0  170.51   19.48
  -2  -3  -1  115.12   13.13
  -2  -3  -1  107.75   13.78
  -2  -3  -1  121.91   13.83
  -2  -3  -1  119.32   13.19
  -2   3  -1  109.01   14.20
  -2  -3  -1   92.03   17.33
  -2  -3  -1   59.14   10.60
  -2   3  -1   85.47   12.74
   2  -3   1  106.26   10.57
   2   3   1  103.35   13.08
   2   3   2   19.64    8.39
  -2   3  -2   22.79   10.13
  -2  -3  -2   19.77    4.57
  -2   3  -2   20.58   11.73
   2  -3   2   16.13    3.82
  -2  -3  -2   28.09    9.76
   2  -3   2   28.35    5.76
  -2  -3  -2   22.08   10.31
  -2  -3  -2   35.21    9.12
  -2   3  -2   18.98    8.17
  -2   3  -3 1348.44  113.40
   2   3   3 1083.06  113.20
  -2  -3  -3 1413.44  113.73
  -2   3  -3 1063.03  113.00
  -2  -3  -3 1091.03  113.16
  -2   3  -3 1074.79  113.40
  -2  -3  -3 1003.08  112.41
   2  -3   3 1214.93  113.39
  -2  -3  -3 1083.93  113.26
  -2   3  -4  167.95   18.16
  -2  -3  -4  162.21   18.62
  -2   3  -4  169.42   20.12
  -2  -3  -4   90.41   16.52
   2  -3   4  170.65   18.06
   2   3   4  139.95   19.28
   2  -3   4  162.26   19.08
   2  -3   4  145.90   15.99
   2   3   4  172.22   18.30
  -2  -3  -4  155.00   21.65
  -2  -3  -4  158.92   18.82
  -2   3  -4  192.94   18.43
   2  -3   5  181.08   16.92
   2   3   5  185.17   18.34
   2  -3   5  165.20   17.72
  -2   3  -5  119.56   16.11
  -2  -3  -5  144.48   19.37
  -2  -3  -5   50.59   14.13
  -2  -3  -5  124.79   16.62
  -2   3  -5  124.94   16.38
  -2  -3  -5  126.12   16.54
   2   3   5  110.70   15.80
  -2   3  -5  122.18   18.72
  -2  -3  -6   28.55   11.99
  -2  -3  -6   14.83   13.71
  -2   3  -6   19.66   11.06
   2  -3   6   10.65   11.53
   2   3   6   36.53   10.32
  -2   3  -6   38.36   14.37
   2  -3   6   10.34   13.23
   2   3   6   23.27   13.41
   2   3   6   12.23    6.65
  -2  -3  -6   13.57   11.04
   2  -3   7  468.32   49.95
   2   3   7  432.67   50.92
   2  -3   7  478.49   51.10
  -2  -3  -7  462.88   48.47
  -2   3  -7  425.55   50.26
  -2  -3  -7  486.45   50.15
  -2   3  -7  466.92   50.07
  -2  -3  -7  499.25   50.32
   2   3   7  479.79   49.85
  -2  -3  -7  475.81   50.23
  -2  -3  -8   79.59   14.67
  -2   3  -8   56.69   13.14
   2  -3   8   45.82   16.36
   2   3   8   60.66   16.31
  -2  -3  -8   27.76   12.73
  -2  -3  -8   43.02    9.07
   2  -3   8   47.77   12.81
  -2   3  -8   42.97   15.03
   2   3   8   65.60   12.96
  -2  -3  -8   35.70   13.49
   2   3   9    9.12   14.37
   2  -3   9   46.27   15.73
   2  -3   9   -4.04   11.50
  -2   3  -9   12.32   13.30
   2   3   9   -3.43   11.27
  -2   3  -9   -0.80   12.46
  -2  -3  -9   14.59   13.74
  -2  -3  -9   -1.26   10.52
  -2  -3 -10   39.88   14.74
   2  -3  10    5.88   12.08
  -2   3 -10   13.33   13.08
   2   3  10   -9.70   12.12
  -2   3 -10    3.55   13.36
  -2  -3 -10   -1.80   10.44
   2  -3  10  -14.15   15.13
   2   3  10    3.36   15.81
   2   3  11   20.78   17.24
   2  -3  11   76.40   18.12
   2   3  11   70.82   15.28
  -2   3 -11   58.34   15.17
  -2  -3 -11   41.11   15.38
   2  -3  11   34.25   14.25
   2   3  12   14.55   17.46
   2  -3  12   16.89   17.39
   2   3  12    4.65   13.40
  -2  -3 -12   -1.10   15.14
  -2   3 -12  -13.64   14.72
   2   4 -13   21.57   16.46
   2  -4 -13    2.46   16.97
   2   4 -13   21.64   17.25
  -2   4  13   21.35   17.06
  -2  -4  13    8.10   15.53
  -2   4  13   43.35   19.16
  -2  -4  13   27.57   16.77
   2  -4 -13   19.69   16.02
  -2  -4  13   46.31   19.22
   2   4 -12  100.00   18.72
   2  -4 -12   69.50   19.04
   2   4 -12   65.69   18.63
  -2  -4  12   33.35   16.86
  -2   4  12   65.91   17.91
  -2   4  12   94.75   19.48
  -2  -4  12   53.17   18.23
   2  -4 -12   46.30   16.14
  -2  -4  12   98.35   19.75
   2   4 -11   17.64   14.69
   2  -4 -11   16.71   15.93
   2  -4 -11    2.58   13.79
   2   4 -11    7.77   16.62
  -2   4  11   -8.46   15.77
  -2  -4  11    4.38   14.17
  -2  -4  11   23.43   14.24
  -2  -4  11   13.04   15.21
   2   4 -10   30.40   15.33
   2  -4 -10   19.93   15.19
   2  -4 -10    7.07   13.64
   2   4 -10    9.28   10.08
   2   4 -10   36.63   17.23
  -2   4  10    3.22   14.95
  -2  -4  10   12.71   14.26
  -2  -4  10    6.10   13.70
  -2  -4  10   29.27   14.78
  -2  -4   9   28.96   13.15
   2  -4  -9   33.10   13.93
   2   4  -9   41.54   11.43
   2  -4  -9   34.23   15.47
   2   4  -9   25.84   14.33
  -2   4   9   21.38   14.43
  -2  -4   9   38.40   14.03
   2   4  -9   23.81   16.23
   2  -4  -9   25.09   13.71
   2   4  -9   22.90   13.47
   2   4  -8  297.38   30.74
   2  -4  -8  202.49   31.14
  -2  -4   8  266.50   29.59
   2  -4  -8  275.89   30.47
   2   4  -8  264.03   29.85
   2  -4  -8  187.10   29.53
   2   4  -8  227.84   29.42
   2   4  -8  275.03   31.63
  -2   4   8  254.70   26.74
  -2   4   8  275.01   30.82
  -2  -4   8  277.20   30.07
   2  -4  -7    0.65   14.28
   2   4  -7  -13.40   13.54
  -2  -4   7    5.33   11.00
  -2   4   7  -13.80   11.25
  -2  -4   7    0.71    2.35
  -2   4   7    6.55   12.42
  -2  -4   7   -1.21   11.13
   2   4  -7   16.98   13.36
  -2   4   7  -10.47    6.55
   2  -4  -7   -9.07   13.49
   2  -4  -7    7.29   11.33
   2   4  -7   27.32   11.44
   2  -4  -6   64.65   12.42
   2   4  -6   74.04   12.20
  -2  -4   6   46.34   14.09
  -2  -4   6   68.49    9.73
   2  -4  -6   47.44   12.11
  -2  -4   6   41.58   12.88
  -2   4   6   64.13   13.12
  -2  -4   6   42.12    7.54
  -2  -4   6   78.53    7.50
  -2   4   6   54.46   12.53
  -2  -4   6   41.04   12.14
  -2   4   6   56.45    8.94
   2   4  -5    6.05    8.34
  -2   4   5   12.84   11.72
  -2   4   5    8.59    6.38
  -2  -4   5    4.91   11.81
   2  -4  -5    0.36    8.70
   2   4  -5    9.47    8.09
  -2  -4   5  -10.99    9.82
  -2   4   5   10.81    9.90
   2  -4  -5    5.23    9.20
  -2  -4   5    3.38    9.15
  -2  -4   5    7.90    8.78
  -2   4   5    1.97    8.91
  -2  -4   5    2.39    8.89
  -2   4   4   17.86   10.72
   2   4  -4   19.69    8.37
  -2   4   4    4.65    6.98
  -2  -4   4   20.81   11.29
   2   4  -4   24.22    7.77
   2  -4  -4   33.11    7.95
  -2   4   4   33.70    9.42
  -2   4   4   15.17    8.49
  -2  -4   4   25.34    8.32
  -2  -4   4    9.43    8.86
  -2   4   4   31.33    6.66
   2  -4  -4   29.54    9.10
  -2   4   3   51.00   11.73
  -2   4   3   29.90    8.63
  -2   4   3   40.55    7.01
  -2  -4   3   55.76   11.47
  -2  -4   3   40.35    9.56
  -2   4   3   57.93    9.25
  -2  -4   3   38.31    9.75
   2  -4  -3   54.19   10.97
   2  -4  -3   74.22    8.91
   2   4  -3   64.90    8.37
   2   4  -3   44.61    9.94
   2  -4  -2  232.42   23.85
   2   4  -2  238.84   23.79
  -2   4   2  191.52   24.10
  -2  -4   2  230.64   24.16
   2   4  -2  250.83   24.98
  -2  -4   2  219.13   24.70
  -2   4   2  203.57   22.99
  -2   4   2  229.35   25.32
  -2  -4   2  222.97   24.51
   2  -4  -2  253.37   24.35
  -2  -4   1   45.69    9.04
  -2   4   1   69.09   11.31
   2   4  -1   46.88    5.97
   2   4  -1   47.96    8.53
  -2   4   1   30.99    9.22
   2  -4  -1   26.18    8.04
  -2  -4   1   40.15    9.39
   2   4  -1   61.47    8.33
   2  -4  -1   45.17    7.93
  -2  -4   1   55.30   10.19
   2  -4  -1   59.56    9.59
   2   4  -1   66.54    9.11
   2  -4  -1   42.97    8.57
   2   4  -1   67.55    9.60
   2  -4  -1   70.02    8.46
   2  -4   0  222.71   21.21
   2  -4   0  264.20   21.00
   2  -4   0  161.04   21.23
   2   4   0  125.14   21.43
   2   4   0  226.78   21.92
  -2   4   0  198.66   22.41
  -2  -4   0  218.31   22.72
  -2  -4   0  144.17   21.01
  -2  -4   0  220.73   21.57
  -2   4   0  144.86   21.21
   2   4   0  216.47   21.42
   2  -4   0  197.84   21.42
  -2  -4   0  189.22   22.13
  -2  -4  -1   76.26   11.47
   2   4   1   66.45    9.06
   2   4   1   63.27   10.41
  -2   4  -1   66.16    9.50
   2  -4   1   44.40    6.41
  -2  -4  -1   65.66    9.87
  -2   4  -1   64.36   11.44
  -2   4  -1   86.45   13.64
  -2  -4  -1   54.17   11.28
   2  -4   1   61.88    9.71
  -2  -4  -2  787.45   76.49
  -2   4  -2  725.29   77.82
   2   4   2  803.35   76.31
   2  -4   2  722.97   76.43
  -2  -4  -2  804.25   77.46
  -2   4  -2  751.67   77.86
  -2  -4  -2  977.84   77.72
   2  -4   2  695.85   76.05
   2   4   2  851.98   77.42
  -2   4  -2  814.13   77.01
  -2  -4  -2  807.21   77.11
   2   4   3   68.54   11.95
   2  -4   3   55.33    8.10
  -2  -4  -3   67.27   13.37
  -2   4  -3   86.07   14.56
  -2  -4  -3   84.55    9.10
  -2  -4  -3   75.79   11.55
  -2   4  -3   75.90   10.89
  -2   4  -3   86.58   15.20
   2  -4   3   67.06    9.53
  -2  -4  -3   78.12   12.42
  -2  -4  -4   38.48   11.57
   2  -4   4   41.01    9.08
   2  -4   4   37.48   10.55
  -2  -4  -4   41.20    7.65
  -2  -4  -4   39.94   15.62
  -2  -4  -4   47.79   10.69
  -2   4  -4   41.78    9.80
   2   4   4   48.00   10.38
  -2   4  -4   52.54   14.58
   2   4   4   54.25   11.91
   2  -4   4   40.90   10.58
  -2   4  -4   31.64   12.86
   2  -4   5  265.62   26.11
  -2  -4  -5  247.80   25.78
   2   4   5  220.04   25.37
  -2   4  -5  251.64   27.73
  -2  -4  -5  205.86   25.34
  -2   4  -5  203.67   24.96
  -2  -4  -5  169.39   28.02
   2  -4   5  208.71   25.93
   2   4   5  216.80   26.58
   2   4   6 1016.09  104.37
   2  -4   6  989.10  104.00
  -2  -4  -6  938.00  104.27
   2   4   6 1007.20  103.70
  -2   4  -6 1008.52  104.32
  -2  -4  -6 1066.66  103.73
   2  -4   6 1120.09  104.27
  -2   4  -6  953.54  103.39
  -2  -4  -6  998.07  103.70
   2  -4   7   19.25   13.73
  -2  -4  -7   31.82   13.50
   2   4   7   14.40   11.27
  -2   4  -7   17.31   15.01
  -2   4  -7   41.49   11.58
  -2  -4  -7   46.93   12.61
   2   4   7   31.14   15.26
   2  -4   7   17.82   13.59
  -2  -4  -7   22.80   12.12
  -2  -4  -8   82.35   15.31
   2  -4   8   84.15   16.12
  -2  -4  -8   75.42   15.49
  -2  -4  -8   68.32   12.09
  -2  -4  -8   66.27   15.97
   2  -4   8   84.11   16.42
   2   4   8   77.01   17.87
  -2   4  -8   81.46   14.62
  -2   4  -8   86.09   17.75
   2   4   8  103.85   14.99
  -2  -4  -9    9.32   12.47
   2  -4   9   50.86   14.64
  -2   4  -9   47.11   13.45
  -2  -4  -9   52.77   14.90
   2  -4   9   21.55   14.55
   2   4   9   55.78   16.51
   2   4   9   45.42   13.00
  -2   4  -9   62.08   15.57
  -2  -4 -10   29.71   12.07
  -2   4 -10   62.62   14.09
  -2  -4 -10   18.89   14.74
  -2   4 -10   47.90   15.27
   2   4  10    8.19   13.06
   2  -4  10   31.62   14.75
   2  -4  10   43.50   15.07
   2   4  10   44.33   16.58
  -2   4 -11    5.91   14.16
   2   4  11   18.10   13.62
  -2  -4 -11    1.03   14.17
  -2   4 -11    3.83   13.11
   2   4  11   12.40   15.89
   2  -4  11   -3.42   14.86
   2  -4  11    1.87   14.50
   2   4  12   19.52   14.48
  -2   4 -12    1.04   14.62
  -2  -4 -12   10.91   14.56
   2   4  12  -10.74   17.21
   2  -4  12    1.24   16.90
   2   5 -13   18.44   18.40
  -2   5  13    8.65   16.81
   2  -5 -13    4.09   16.05
  -2  -5  13    6.60   17.90
   2   5 -13   -1.12   16.52
   2  -5 -13   -1.21   17.29
  -2   5  13    5.90   15.83
  -2  -5  13   -2.24   15.45
  -2  -5  13   33.17   16.75
  -2   5  13    6.94   17.12
   2   5 -12   13.90   18.09
  -2   5  12   21.93   16.51
   2  -5 -12    9.67   15.35
  -2  -5  12   26.23   17.36
   2   5 -12   21.17   16.49
   2  -5 -12    3.39   17.02
  -2   5  12   24.26   15.55
  -2  -5  12   16.70   14.48
  -2  -5  12   13.06   15.85
  -2   5  12   21.88   16.76
   2   5 -11   52.03   18.70
  -2   5  11   77.98   17.50
  -2  -5  11   62.84   17.00
   2  -5 -11   40.28   15.76
  -2  -5  11   58.11   15.25
  -2   5  11   22.07   15.00
  -2   5  11   32.38   16.01
  -2  -5  11   29.24   15.94
   2   5 -11   50.94   16.15
   2  -5 -11   59.15   17.30
   2   5 -10   32.22   11.52
   2   5 -10    3.59   14.62
   2  -5 -10   26.48   15.61
   2  -5 -10   -0.85   14.92
  -2  -5  10   41.72   13.38
  -2   5  10    5.39   13.86
  -2   5  10    1.03   14.43
  -2  -5  10    6.77   13.97
   2   5 -10    1.80   17.22
   2   5  -9   61.24   14.17
   2   5  -9   89.76   16.85
   2  -5  -9   65.15   17.19
   2  -5  -9   87.53   16.45
  -2  -5   9   53.43   14.30
  -2   5   9   36.37   14.64
  -2   5   9   66.96   15.66
  -2  -5   9   84.25   15.64
   2   5  -9   91.38   18.95
  -2   5   8   -2.81    7.06
   2  -5  -8   14.79   14.31
   2  -5  -8    5.30   13.91
   2   5  -8    5.09   13.91
  -2  -5   8    2.86   12.02
  -2   5   8   15.56   12.42
   2   5  -8    7.47   16.53
   2   5  -8    8.52   11.91
   2  -5  -8   -4.98   12.24
   2   5  -8   12.40   12.50
  -2  -5   8    5.03   11.01
  -2   5   8    4.11   11.92
  -2  -5   8   -5.38   11.40
   2   5  -7  163.77   25.76
  -2   5   7  279.66   26.17
   2  -5  -7  264.33   26.08
  -2   5   7  199.53   21.89
  -2  -5   7  264.64   26.29
   2   5  -7  212.88   24.70
   2  -5  -7  127.75   24.18
   2   5  -7  203.62   25.11
  -2  -5   7  174.67   23.33
   2  -5  -7  122.12   25.20
   2   5  -7  249.30   27.04
  -2   5   7   87.22   23.48
   2  -5  -7  182.54   23.46
  -2  -5   7  245.45   24.14
  -2  -5   7  216.37   21.56
  -2   5   7  227.57   24.43
  -2  -5   7  180.35   24.07
   2   5  -6   -3.63   14.75
   2  -5  -6    7.94   13.08
   2   5  -6   17.46   12.50
  -2   5   6    4.87   10.22
  -2  -5   6   27.12    9.73
  -2   5   6   28.93   11.08
   2  -5  -6   36.73   10.56
   2   5  -6   28.49   11.29
  -2  -5   6   21.34   10.95
  -2  -5   6   22.33   10.06
  -2   5   6   18.65    8.24
  -2   5   6   24.46   13.77
   2  -5  -6   16.67   10.99
  -2  -5   6   33.21   13.50
  -2   5   5   19.71    9.80
  -2  -5   5   31.72    9.29
   2   5  -5   28.33    9.73
   2  -5  -5   25.18    9.39
   2  -5  -5   48.57   11.00
   2   5  -5   14.20    9.58
  -2   5   5   50.39   13.42
  -2   5   5   13.66    8.40
  -2  -5   5   21.77   10.07
   2  -5  -5   40.92   14.33
  -2   5   5   19.10   10.33
  -2  -5   5   52.00   13.53
  -2  -5   4   -0.80    9.91
  -2   5   4   24.39   11.81
   2   5  -4   27.34    9.78
  -2   5   4    4.71    8.15
   2   5  -4   49.27   14.53
  -2   5   4   32.87    6.57
   2  -5  -4   23.95    8.20
   2   5  -4   30.89    8.37
  -2  -5   4   17.42   12.08
  -2  -5   4   24.10    8.65
  -2   5   4   31.06    8.52
   2  -5  -4   26.35   10.17
   2  -5  -3   26.71    6.92
   2   5  -3    9.53    6.35
  -2  -5   3    5.55   10.58
   2   5  -3   38.21   13.22
   2  -5  -3   14.33   10.33
  -2  -5   3   18.77    9.23
  -2   5   3    5.70    8.81
  -2   5   3   23.20   11.24
   2   5  -3   25.90    9.73
  -2   5   3   18.32    5.58
  -2  -5   3   23.08    7.86
  -2   5   3   -0.29    8.24
  -2   5   2   59.67   13.00
   2   5  -2   88.71   12.63
   2  -5  -2  121.24   12.53
   2   5  -2   58.53    9.31
  -2  -5   2   65.47   12.32
  -2   5   2   72.92    8.20
   2  -5  -2   68.21   10.21
   2   5  -2   66.24   14.14
   2  -5  -2   88.40    9.42
  -2  -5   2   84.01   12.10
  -2   5   2   42.12   10.26
  -2  -5   2   52.38   10.07
   2   5  -1   24.91    3.64
   2   5  -1   39.74   10.76
   2  -5  -1   33.75    7.05
   2   5  -1   35.24    6.92
   2  -5  -1   13.33    6.62
   2   5  -1   32.00    7.53
   2  -5  -1   31.58    6.04
   2   5  -1   34.81    6.63
  -2  -5   1   31.51    8.84
  -2  -5   1   35.91   10.41
   2  -5  -1   30.02    9.01
  -2   5   1   45.38   11.75
   2   5  -1   15.98    3.41
  -2   5   1   23.33   10.42
  -2  -5   1   30.09   10.50
  -2  -5   1   28.41    6.75
  -2   5   1   40.13    7.07
   2   5  -1   18.23    6.95
   2   5  -1   47.00   10.49
   2  -5   0   42.02    7.93
   2   5   0   50.58    8.66
  -2   5   0   55.28   11.27
  -2  -5   0   47.56    9.50
   2  -5   0   60.85    8.73
  -2  -5   0   67.20   11.64
   2  -5   0   49.96    8.03
  -2  -5   0   46.03   11.76
   2  -5   0   45.65    7.95
   2   5   0   60.15    8.65
  -2  -5   0   69.89    9.10
  -2   5   0   74.19    8.48
   2  -5   0   49.16   10.34
   2   5   0   60.44   10.64
   2   5   1  797.70   66.06
  -2   5  -1  797.99   66.96
   2  -5   1  824.49   66.77
  -2  -5  -1  695.34   66.80
  -2   5  -1  859.93   67.68
   2  -5   1  864.65   66.23
  -2  -5  -1  810.87   66.97
  -2   5  -2    7.35   13.68
   2  -5   2   -4.65    9.17
  -2   5  -2   18.49   10.44
  -2   5  -2    7.90   13.13
   2   5   2    0.11    5.53
  -2  -5  -2    4.34    7.63
  -2  -5  -2   -2.47   10.00
   2  -5   2    9.30    4.33
  -2  -5  -2   10.19    9.88
   2  -5   3  615.83   63.08
   2   5   3  726.31   63.59
  -2  -5  -3  696.00   63.97
   2  -5   3  611.56   62.07
  -2   5  -3  676.81   62.94
  -2  -5  -3  615.23   63.03
  -2   5  -3  642.68   64.56
  -2  -5  -3  510.85   62.49
  -2   5  -3  676.01   64.32
  -2  -5  -3  636.58   63.56
   2  -5   3  552.30   62.51
   2  -5   4  163.72   18.73
  -2   5  -4  153.72   21.68
  -2  -5  -4  147.27   18.42
   2  -5   4  109.42   17.51
   2   5   4  135.97   18.81
  -2   5  -4  153.71   17.20
  -2  -5  -4  160.82   17.90
  -2   5  -4  158.80   20.51
   2  -5   5  194.28   21.77
  -2  -5  -5  160.25   20.94
  -2   5  -5  161.15   19.57
  -2  -5  -5  182.81   20.22
   2  -5   5  142.18   20.37
   2   5   5  191.11   21.97
  -2  -5  -5  120.03   23.41
  -2   5  -5  175.21   22.28
  -2   5  -5  157.85   24.06
  -2  -5  -6   50.33   18.50
  -2  -5  -6  129.19   16.25
  -2  -5  -6  115.33   15.99
  -2   5  -6  121.41   14.92
   2   5   6  111.07   18.21
   2  -5   6   79.81   15.62
   2  -5   6  165.48   18.30
   2   5   6   83.17   13.32
   2   5   6  112.41   15.89
  -2   5  -6  132.34   20.31
   2  -5   7  145.83   19.35
   2  -5   7  104.36   16.93
   2   5   7  133.82   18.80
  -2  -5  -7  105.09   16.76
  -2   5  -7   93.77   15.40
  -2  -5  -7  105.94   16.62
   2   5   7  134.51   16.51
  -2   5  -7  102.08   19.91
  -2  -5  -8   30.47   11.02
   2   5   8   41.18   12.75
  -2   5  -8   30.47   15.94
  -2  -5  -8   39.93   13.11
   2  -5   8   67.64   16.66
  -2  -5  -8    6.57   14.08
  -2   5  -8   44.92   11.79
  -2  -5  -8   53.72   13.74
   2  -5   8   51.47   13.54
   2   5   8   28.73   15.06
  -2  -5  -9    3.29   12.72
   2  -5   9   15.33   15.57
   2   5   9   14.62   12.58
  -2   5  -9   -5.53   15.10
  -2   5  -9   -0.75   11.57
  -2  -5  -9   -4.25   12.68
   2   5   9   12.37   14.67
   2  -5   9   23.55   12.76
   2   5  10   57.99   16.61
   2  -5  10   81.73   17.34
  -2  -5 -10   39.66   15.44
  -2   5 -10   62.86   14.63
   2  -5  10   48.45   14.60
  -2   5 -10   72.98   17.16
   2   5  10   83.14   15.17
  -2  -5 -11    3.06   14.66
  -2   5 -11    1.89   13.60
  -2   5 -11   11.53   15.71
   2   5  11   21.66   14.37
   2  -5  11   -4.30   16.73
   2   5  11    8.71   16.05
   2  -5  11   -8.55   14.75
  -2  -5 -12   67.94   17.25
  -2   5 -12   56.31   16.37
   2  -5  12   47.58   16.88
  -2   6  12    0.97   12.02
  -2  -6  12    8.48   17.97
   2  -6 -12   16.66   16.16
  -2   6  12   -8.57   15.62
   2   6 -12    5.39   19.05
  -2  -6  12    5.18   14.48
   2   6 -12   16.40   15.37
   2  -6 -12   31.85   16.61
  -2   6  12   -2.10   14.25
   2  -6 -11   24.65   16.37
  -2  -6  11    4.15   14.39
  -2   6  11   15.77   15.43
   2   6 -11   39.99   18.78
  -2  -6  11   25.35   14.37
   2   6 -11   21.99   15.42
   2  -6 -11   14.25   15.43
  -2  -6  11   27.14   13.80
  -2   6  11   33.84   14.53
  -2  -6  10    9.92   13.05
   2  -6 -10  -18.66   15.65
  -2   6  10   -7.03   12.58
  -2  -6  10   10.54   12.02
  -2  -6  10   14.87   13.33
  -2   6  10    4.08   14.22
   2   6 -10   -1.95   17.78
   2   6 -10   20.74   12.27
   2   6 -10   12.28   14.24
   2  -6 -10   13.93   14.57
   2   6  -9   11.06   13.14
   2  -6  -9   26.92   14.73
  -2   6   9   25.15   12.00
  -2  -6   9    4.24   11.36
  -2  -6   9    7.39   12.81
   2  -6  -9   16.78   14.81
  -2  -6   9   24.35   12.78
  -2   6   9    2.72   12.48
   2   6  -9   14.42   17.48
   2   6  -9   20.88   12.93
  -2   6   9   21.86   15.35
  -2   6   8  134.53   20.61
  -2   6   8   98.99   15.89
   2   6  -8  168.09   22.72
   2   6  -8  176.56   19.80
   2  -6  -8  113.03   19.72
  -2   6   8   49.01   17.93
  -2  -6   8  110.73   17.14
   2   6  -8  150.50   19.57
  -2   6   8  153.87   18.98
   2  -6  -8  184.39   21.42
  -2  -6   8  151.85   20.57
  -2  -6   8  119.89   18.80
  -2  -6   7   20.68    9.13
  -2   6   7    8.77    8.72
  -2   6   7   20.68   14.22
  -2   6   7   19.17   11.73
  -2  -6   7    9.19   11.16
   2  -6  -7   22.42   14.80
   2  -6  -7   18.65   13.08
   2   6  -7   -1.89   12.28
  -2  -6   7   30.29   14.60
  -2   6   7    8.23   10.66
  -2  -6   7    5.99    8.86
   2   6  -7    8.94   14.12
   2  -6  -7    1.87   11.11
   2  -6  -7   -2.59   11.44
  -2   6   6   24.48   14.26
  -2   6   6   31.65    9.32
   2   6  -6   50.23   15.96
  -2   6   6   35.72   11.43
  -2  -6   6   21.57   11.13
  -2  -6   6   37.83   14.75
   2  -6  -6   21.72   11.71
  -2   6   6   20.14   10.44
  -2  -6   6   18.35    9.00
   2  -6  -6    4.63   13.10
   2   6  -6   27.60   12.72
   2  -6  -6   22.12   10.59
   2   6  -6   26.04   11.20
  -2   6   6   22.90    8.70
   2   6  -5   17.86   16.87
  -2  -6   5   25.29   12.26
  -2  -6   5   54.97   14.25
  -2   6   5   43.27   14.43
   2   6  -5   26.24   11.21
  -2   6   5   29.27   10.15
  -2   6   5   49.92    8.90
  -2   6   5   66.10   10.37
  -2  -6   5   32.29    9.61
   2  -6  -5    9.28   12.68
   2   6  -5   41.77   11.89
   2  -6  -5   70.16   12.22
   2   6  -5   52.04   16.01
   2  -6  -5   32.66   10.15
   2   6  -5   26.82   10.50
  -2   6   4  122.40   11.10
   2   6  -4   87.07   18.95
  -2   6   4   66.72   15.45
  -2   6   4   50.24   12.68
   2   6  -4   79.52   13.68
  -2  -6   4  123.02   16.47
  -2  -6   4   54.20   11.42
  -2   6   4   44.36   12.18
   2  -6  -4   93.41   14.55
  -2  -6   4   93.57   14.54
   2  -6  -4   73.60   11.84
   2   6  -4  101.72   12.26
   2   6  -4   82.54   17.15
  -2   6   3  119.06   12.11
  -2  -6   3   94.97   15.90
   2   6  -3  109.43   12.76
   2   6  -3  119.54   14.43
  -2   6   3   70.11   14.52
   2   6  -3   90.90   15.83
  -2   6   3   95.45   16.52
  -2  -6   3   89.98   12.54
  -2   6   3   92.06   13.35
   2  -6  -3  120.29   16.27
  -2  -6   3   96.89   15.91
   2  -6  -3  110.06   12.69
   2   6  -3  119.56   17.66
  -2   6   2   49.33   12.17
  -2   6   2   43.58    8.09
  -2  -6   2   50.25    7.48
   2   6  -2   48.97   12.69
  -2   6   2   40.83    6.11
   2   6  -2   43.55   10.13
   2  -6  -2   58.96   12.01
  -2  -6   2   42.98   11.80
  -2  -6   2   39.93   11.24
   2   6  -2   53.16    8.12
   2  -6  -2   36.56    7.24
   2   6  -2   42.44    7.18
   2  -6  -2   36.04    8.02
   2   6  -2   46.18    7.33
   2   6  -2   49.94   12.49
  -2   6   1    6.43   10.49
  -2  -6   1    6.77   10.46
  -2   6   1    2.96    5.38
  -2  -6   1   19.99    5.97
  -2  -6   1   11.31    9.20
   2  -6  -1   16.30    5.77
   2   6  -1   10.18   11.36
   2   6  -1   -0.33   10.25
   2   6  -1   12.05    6.02
   2  -6  -1    9.73    4.82
   2   6  -1   -0.17    5.13
  -2  -6   1   19.61   11.13
   2  -6  -1   15.14   10.75
   2   6  -1   -1.86    8.71
   2   6  -1    7.26    6.49
   2  -6  -1    7.44    5.38
  -2   6   1   23.32   12.88
   2   6   0   14.97    5.29
   2  -6   0    6.18    4.96
  -2   6   0   20.39   10.21
  -2  -6   0   13.63   11.07
   2  -6   0    8.17   10.66
   2   6   0   14.20    6.21
   2   6   0   28.08   11.53
   2   6   0   18.27    9.24
   2   6   0   13.87    6.99
   2  -6   0   11.29    6.14
   2   6   0    2.51    5.74
   2  -6   0    3.61    5.12
   2   6   0   13.01    6.94
  -2  -6   0   10.53    8.10
   2   6   0   23.27    9.63
  -2  -6   0   23.48   11.14
   2   6   1  188.99   19.58
   2  -6   1  179.75   19.92
  -2  -6  -1  166.90   20.46
   2   6   1  173.68   18.72
  -2   6  -1  155.14   19.89
   2   6   1  134.49   17.75
   2  -6   1  163.77   17.56
  -2  -6  -1  194.39   20.31
   2  -6   1  137.38   17.28
   2  -6   1  175.88   18.09
   2   6   2  516.03   50.56
  -2   6  -2  595.94   53.40
   2   6   2  542.52   51.37
   2  -6   2  517.45   50.84
  -2  -6  -2  528.32   51.99
   2  -6   2  479.59   51.80
  -2  -6  -2  473.45   52.20
  -2  -6  -3  121.42   17.79
   2  -6   3  138.85   17.70
  -2   6  -3  136.79   20.00
   2   6   3  134.91   16.57
   2  -6   3  102.21   14.84
  -2  -6  -3  113.71   16.80
  -2   6  -3  143.85   20.59
  -2  -6  -3  129.26   15.45
   2  -6   4  -14.06   12.66
  -2  -6  -4    0.51   10.57
  -2   6  -4   -5.67   14.29
   2   6   4   12.62   10.63
   2  -6   4    3.53    8.17
  -2   6  -4   20.73   15.66
   2   6   4    6.74   11.06
  -2  -6  -4   13.75    8.92
  -2   6  -4    1.96    7.46
  -2  -6  -5   12.29   10.41
   2   6   5    3.45    9.45
  -2   6  -5   -0.64   13.38
   2  -6   5   -6.48   12.72
   2   6   5    6.73   11.87
   2  -6   5   14.51    8.60
  -2  -6  -5   27.19   15.96
  -2   6  -5    6.21   16.31
  -2   6  -5    7.21    7.99
  -2  -6  -5    1.39    9.57
  -2  -6  -6   37.47   11.75
   2   6   6   35.97    9.19
  -2   6  -6   39.37   14.25
   2  -6   6   65.68   15.91
  -2  -6  -6   57.28   11.56
  -2   6  -6   55.52   10.38
  -2  -6  -6   31.05   16.30
  -2   6  -6   59.25   17.19
   2   6   6   47.85   13.96
   2  -6   6   62.16   10.90
   2   6   7   10.42   12.82
   2  -6   7   52.62   10.97
   2  -6   7   27.36   15.77
  -2  -6  -7   21.80   15.13
  -2  -6  -7    1.91   10.84
  -2   6  -7    7.82    9.27
  -2  -6  -7   23.43   11.42
  -2   6  -7   16.02   15.98
   2  -6   8   20.67   11.37
   2   6   8   11.71   13.41
  -2  -6  -8   24.36   11.93
  -2   6  -8   35.72   10.57
  -2  -6  -8   16.45   14.22
  -2   6  -8   27.77   16.77
   2  -6   8   16.53   16.87
  -2  -6  -8   21.06   12.41
  -2  -6  -9   41.18   14.88
   2  -6   9   82.21   14.56
  -2  -6  -9   74.05   14.96
  -2   6  -9   69.72   13.41
   2  -6   9   56.76   18.95
  -2   6  -9  101.13   18.38
   2   6   9   61.22   16.01
  -2  -6 -10   -0.86   13.20
  -2   6 -10   -0.89   16.33
   2   6  10    8.88   15.23
  -2   6 -10   11.53   12.32
  -2  -6 -10  -14.96   13.76
   2  -6  10   20.45   17.55
  -2   6 -11    5.41   16.58
   2  -6  11    1.22   18.20
  -2   6 -11   35.87   14.30
  -2  -6 -11   24.24   15.16
   2   6  11   19.48   16.30
  -2   7  12    4.73   14.89
  -2   7  12   -6.72   11.77
   2   7 -12    3.44   19.56
  -2  -7  12  -19.36   15.53
  -2   7  12  -10.08   14.25
   2  -7 -12   -7.68   17.31
  -2   7  11   12.28   13.74
  -2   7  11   46.36   18.20
  -2  -7  11    9.26   14.89
  -2   7  11   14.15   11.67
   2   7 -11   42.05   19.54
  -2   7  11   17.71   15.75
   2  -7 -11   39.31   17.20
   2  -7 -11   30.44   15.58
   2  -7 -10   64.42   17.62
   2   7 -10   21.09   14.02
   2  -7 -10   37.88   15.55
  -2  -7  10   51.99   17.34
   2   7 -10   60.08   19.27
  -2   7  10   39.72   15.16
  -2  -7  10    5.80   14.65
  -2   7  10   36.78   11.24
   2   7 -10   46.04   14.08
  -2   7  10   61.91   18.28
  -2   7  10   18.28   13.83
   2  -7  -9   54.40   16.49
   2   7  -9    7.35   13.06
   2  -7  -9   38.92   14.27
  -2  -7   9   26.04   16.06
   2   7  -9   36.00   18.15
  -2   7   9   22.36   17.04
   2   7  -9   16.26   13.86
  -2  -7   9   42.20   13.93
  -2   7   9   32.92   10.26
  -2   7   9    2.36   12.13
  -2   7   9   34.94   14.10
   2   7  -8   34.64   12.59
   2  -7  -8   36.24   13.10
  -2   7   8    1.39   11.31
  -2  -7   8    7.25    9.77
  -2   7   8   12.16   12.33
  -2   7   8   22.76   16.02
  -2   7   8   17.35    9.40
   2   7  -8   28.80   14.79
  -2  -7   8   11.47   13.02
  -2   7   8   37.65    9.97
   2  -7  -8   49.46   15.79
  -2  -7   8   45.35   15.66
   2   7  -7  135.83   15.69
   2  -7  -7   71.81   15.81
  -2  -7   7  131.47   18.78
  -2   7   7   96.37   15.83
   2   7  -7  122.31   18.56
  -2  -7   7   52.86   13.04
  -2   7   7   60.51   14.63
  -2  -7   7  126.71   16.42
  -2   7   7  100.59   18.90
  -2   7   7   65.23   13.71
  -2   7   7  117.63   13.75
   2  -7  -7   68.18   16.12
  -2   7   6   10.94   14.52
  -2   7   6    4.76   10.14
  -2  -7   6   20.86   14.02
  -2  -7   6   31.09   12.37
  -2   7   6   33.74    8.89
  -2  -7   6   -0.41    8.41
  -2   7   6   38.44    9.96
   2   7  -6   30.87   16.26
   2   7  -6   41.04   11.29
   2  -7  -6   33.63   12.34
   2   7  -6   23.62   15.40
   2  -7  -6   31.86   12.39
   2   7  -5    0.78   16.34
   2  -7  -5   14.66   11.11
   2   7  -5    2.89   10.24
  -2  -7   5   -6.68   13.72
   2  -7  -5   39.73   12.25
  -2  -7   5   -5.00   11.37
  -2   7   5   19.52    7.70
  -2  -7   5   12.88    7.39
  -2   7   5    9.11    8.73
   2  -7  -5   25.14    9.69
   2   7  -5    5.25   15.64
  -2   7   5   25.50   13.42
   2   7  -5   17.22   10.98
  -2   7   5    5.69    9.66
  -2   7   4  207.05   18.19
   2   7  -4  209.21   21.10
  -2   7   4  124.23   20.00
  -2   7   4  185.57   22.17
  -2  -7   4  218.81   22.08
   2   7  -4  173.53   25.01
   2   7  -4  224.11   23.34
   2  -7  -4  176.41   21.41
  -2  -7   4  200.85   21.67
  -2  -7   4  129.75   17.58
  -2   7   4  152.96   18.61
   2   7  -4  144.96   18.57
   2  -7  -4  128.15   18.75
   2  -7  -4  149.65   19.81
   2   7  -4  141.74   19.31
   2  -7  -3   20.02    9.62
  -2  -7   3   26.17   12.34
  -2   7   3   58.35    7.01
  -2  -7   3   34.89    6.50
  -2   7   3   39.24   11.38
  -2   7   3   31.88   13.28
   2   7  -3   27.11   12.50
  -2   7   3   43.30    7.86
   2   7  -3   14.18   18.12
   2  -7  -3   42.10    8.01
   2   7  -3   33.60    8.06
   2   7  -3   42.51   14.08
  -2  -7   3   42.78   12.68
   2  -7  -3   41.50   13.16
   2   7  -2   -3.42   12.65
  -2   7   2   17.58   12.20
  -2   7   2    9.70    5.33
  -2  -7   2    3.00    5.24
  -2  -7   2   14.70   11.41
   2   7  -2   18.13    5.35
   2   7  -2   15.65    5.30
   2   7  -2   17.33   12.27
   2  -7  -2   48.37    5.84
  -2   7   2   22.55   13.11
  -2  -7   2   28.81   12.78
   2  -7  -2   21.62   12.82
  -2  -7   2   11.57   10.61
  -2   7   2   21.02    4.26
   2   7  -2   10.24    9.24
  -2   7   1   17.93   13.62
   2   7  -1    0.37   10.93
  -2   7   1    3.74   11.55
   2   7  -1   12.87   16.30
  -2  -7   1   10.65   10.98
   2   7  -1   -5.87   12.74
   2   7  -1   14.13    5.23
   2  -7  -1  -10.58    4.15
   2   7  -1   -0.10    3.72
   2  -7  -1   12.12   11.79
  -2  -7   1   13.48   12.38
   2   7  -1   10.18    9.09
  -2  -7   1   22.55    9.79
   2   7  -1    8.10    5.52
  -2   7   0   46.04   15.08
   2   7   0   38.33   10.91
  -2   7   0   26.30   11.55
   2   7   0   27.77    6.95
   2   7   0   42.99   16.16
   2   7   0   53.90   14.00
   2   7   0   31.14    7.19
   2   7   0   33.54    5.29
   2  -7   0   29.63    5.27
  -2  -7   0   59.78   13.57
   2  -7   0   45.03   12.48
   2   7   0   36.92   10.14
  -2  -7   0   37.72   11.28
  -2  -7   0   46.26   10.07
  -2  -7  -1  332.77   30.69
   2   7   1  377.65   30.41
   2   7   1  228.08   31.98
   2   7   1  354.73   29.57
   2   7   1  385.29   32.13
   2   7   1  321.54   28.75
   2  -7   1  334.00   30.93
  -2  -7  -1  321.78   31.46
   2   7   1  105.99   28.03
   2  -7   1  187.02   27.83
   2   7   1  460.22   28.23
   2   7   1  237.93   29.07
  -2   7  -1  320.35   30.53
   2   7   2   19.17    7.49
   2  -7   2   33.30   11.73
   2   7   2   18.04    6.31
   2  -7   2   27.78    5.75
   2  -7   2    0.60    5.04
   2   7   2   30.86    8.25
   2   7   2   12.89    9.78
  -2   7  -2   14.42   11.08
  -2   7  -2   20.48   15.34
  -2  -7  -2   22.69   13.03
  -2  -7  -2    7.91   11.29
   2   7   2   24.60   13.80
  -2   7  -3  531.51   47.72
   2   7   3  455.52   44.85
   2  -7   3  404.33   43.73
   2   7   3  553.87   45.91
  -2  -7  -3  547.27   45.96
  -2  -7  -3  476.93   46.13
   2  -7   3  455.97   45.93
   2  -7   4  104.31   16.37
   2   7   4   88.84   13.52
  -2   7  -4   75.16   16.69
   2   7   4   54.02   13.30
  -2  -7  -4   73.48   13.53
  -2   7  -4   96.20   17.93
  -2  -7  -4   82.76   11.25
   2   7   4   58.44   12.81
   2  -7   4   56.03    9.84
   2  -7   4   68.03   15.04
   2  -7   5   10.81   13.46
   2   7   5    8.00   10.21
   2   7   5    9.08    9.86
  -2   7  -5   14.83   14.37
  -2  -7  -5   -3.05   10.73
  -2   7  -5    6.08   15.73
  -2  -7  -5   -4.84   15.98
  -2  -7  -5    8.51    8.38
   2  -7   5   18.01    7.36
   2   7   5    1.17   10.45
   2  -7   5   19.28   13.72
   2  -7   6    3.86   14.58
   2   7   6   16.73   10.71
   2   7   6    5.76    7.82
  -2   7  -6   11.24   13.93
  -2  -7  -6   16.49   10.87
  -2   7  -6   -0.82   16.21
  -2  -7  -6   12.04   15.42
  -2  -7  -6    2.11    9.02
  -2   7  -6   -2.96    7.98
   2   7   6   -3.36   11.01
   2  -7   6    5.88   15.35
  -2  -7  -7   21.98   11.67
  -2  -7  -7   -2.07   15.67
  -2   7  -7   30.39    9.30
  -2  -7  -7   13.57   10.35
  -2   7  -7   19.24   16.81
   2  -7   7   34.87   16.94
   2   7   7    0.76   11.60
   2   7   7   24.67   11.79
  -2  -7  -8   -4.91   12.19
  -2  -7  -8   13.24   15.24
   2  -7   8   -1.22   17.50
  -2   7  -8    5.84    9.74
  -2  -7  -8   15.06   11.61
   2   7   8   10.28   12.60
   2   7   8   -7.78   12.28
  -2   7  -8   13.81   16.76
  -2  -7  -9    6.53   12.44
  -2   7  -9    3.41   10.69
  -2  -7  -9   -2.00   14.97
   2   7   9   -9.67   12.61
  -2   7  -9   23.83   17.05
   2   7   9   12.45   13.67
  -2  -7  -9   15.44   12.85
   2  -7   9   30.23   19.10
   2   7  10   16.99   14.72
  -2  -7 -10    2.87   14.42
   2  -7  10   59.57   19.94
  -2   7 -10   49.55   18.38
  -2  -7 -10   27.17   14.24
   2   7  10   51.82   15.38
   2   7  11   -8.13   15.85
   2  -8 -11   -1.12   17.23
   2   8 -11    7.02   19.92
  -2   8  11   52.76   12.70
  -2  -8  11   39.25   16.28
  -2  -8  11   15.85   17.85
  -2   8  11   44.23   19.75
   2   8 -10   28.90   19.73
  -2   8  10   25.47   10.96
  -2   8  10    9.06   13.95
  -2  -8  10   14.62   15.30
   2  -8 -10  -18.49   17.63
   2   8 -10   -3.49   14.23
  -2  -8  10  -16.43   16.87
  -2   8  10   20.68   18.65
  -2   8   9   46.66   18.37
   2  -8  -9   23.99   17.06
  -2  -8   9   11.81   14.60
  -2   8   9   -0.76   11.62
   2   8  -9   26.50   14.88
  -2   8   9   25.41   10.61
  -2  -8   9   21.35   16.05
  -2   8   8   28.16   11.27
  -2   8   8   10.32   16.74
   2  -8  -8   61.51   17.10
  -2  -8   8   27.47   14.26
   2   8  -8   19.53   15.26
   2  -8  -8   26.82   13.71
  -2  -8   8   23.72   16.36
  -2   8   8   35.12   10.53
  -2   8   7   21.90   15.90
  -2   8   7   24.20   10.60
  -2   8   7   15.60    9.10
   2  -8  -7   41.58   13.51
  -2  -8   7   -0.85   13.65
   2   8  -7   32.19   17.59
  -2  -8   7   25.25   15.63
  -2   8   7   26.78    9.92
   2   8  -7   26.66   15.74
   2   8  -6   29.47   16.85
   2   8  -6   35.56   16.81
   2  -8  -6   47.49   13.59
  -2  -8   6   32.25   13.77
  -2   8   6   45.56    9.25
  -2  -8   6   39.16   15.53
  -2   8   6   26.94    9.42
  -2   8   6   19.45   11.48
  -2   8   6   54.09   15.91
   2   8  -5   14.28   14.94
   2   8  -5   10.56   16.82
  -2  -8   5   11.77   12.73
   2  -8  -5   28.49   12.97
  -2   8   5   19.57    7.21
  -2  -8   5   -6.70   13.59
  -2   8   5    0.37    7.47
   2   8  -5   14.83   11.75
  -2   8   5  -10.80   10.38
  -2   8   5   -2.56   13.84
   2   8  -4    5.14   14.31
   2  -8  -4   -0.69   12.56
  -2  -8   4    0.70   12.64
  -2  -8   4    3.01   12.58
  -2   8   4    8.55    6.08
   2   8  -4   22.49   17.47
  -2   8   4   16.69    6.22
  -2   8   4   17.05   10.57
   2   8  -4    9.59   11.77
  -2   8   4  -19.33   13.43
  -2  -8   3   46.56   12.56
   2   8  -3   48.24   13.83
  -2   8   3   45.37    6.03
  -2   8   3   12.66    5.05
  -2  -8   3   42.13   11.72
   2  -8  -3   49.90   14.64
  -2  -8   3   30.30   13.18
   2   8  -3   18.58   12.56
  -2   8   3   29.84   13.29
  -2   8   3    5.61   11.33
  -2  -8   2   58.13   12.45
  -2  -8   2   38.36   12.33
  -2   8   2   32.97   13.21
   2   8  -2   69.50   13.78
  -2   8   2   30.89    5.48
   2   8  -2   39.77   10.87
   2   8  -2   37.38   13.62
  -2   8   2   58.84   14.40
  -2  -8   2   73.58   14.49
   2  -8  -2   65.81   14.74
   2   8  -1  283.85   26.12
  -2  -8   1  230.73   27.30
   2  -8  -1  234.50   27.48
   2   8  -1  184.48   27.26
   2   8  -1  204.74   28.98
  -2   8   1  278.22   28.44
   2   8  -1  202.69   25.84
  -2  -8   1  156.02   25.52
  -2   8   1  236.75   26.51
  -2  -8   1  228.28   26.30
   2   8   0   10.14    3.45
  -2  -8   0    7.18    9.68
   2   8   0   15.75    9.47
  -2   8   0   -0.75   15.53
   2   8   0    6.99   14.61
   2   8   0    6.78   10.26
  -2   8   0   11.24   11.14
   2   8   0   -7.94   13.73
  -2  -8   0   17.39   13.66
   2  -8   0   30.92   12.76
  -2  -8   0    5.65   11.73
   2   8   1   30.92    9.29
   2   8   1   47.08    8.16
  -2  -8  -1   60.01   11.09
   2   8   1   81.81   11.94
   2   8   1   64.69   15.68
   2   8   1   66.99   11.49
  -2   8  -1   49.75   12.65
   2   8   1   57.81   15.32
  -2  -8  -1   71.39   12.80
  -2  -8  -1   27.62   14.52
   2  -8   1   30.76   13.13
  -2  -8  -2  131.37   16.83
  -2  -8  -2   89.37   17.66
   2  -8   2   98.69   17.21
   2   8   2  112.93   13.76
   2   8   2  135.51   16.37
  -2   8  -2  111.40   20.89
   2   8   2  132.45   18.04
   2   8   2   82.78   15.10
   2   8   3   13.55   10.31
  -2  -8  -3   28.34   12.19
   2   8   3   20.97    5.98
   2   8   3   18.92    8.45
  -2  -8  -3   12.23   11.56
   2  -8   3   22.19   11.85
  -2   8  -3   21.69   16.02
   2   8   3   10.97   11.84
  -2   8  -4   24.50   15.78
   2   8   4   26.70   11.46
   2  -8   4   33.20   14.20
  -2  -8  -4   21.78   11.27
   2   8   4   18.88    9.18
   2   8   4   38.84   11.33
   2  -8   4   18.34   13.13
   2  -8   5    9.14   14.18
   2   8   5   20.11    9.93
  -2   8  -5    8.25   16.80
   2  -8   5   11.53   14.62
  -2  -8  -5   29.64   11.58
   2   8   5   30.65   10.51
  -2   8  -5   34.71   15.40
   2   8   5   16.44   10.93
   2  -8   6   64.29   16.93
   2   8   6   28.96   11.40
  -2   8  -6   60.51   16.36
   2   8   6   65.07   13.19
  -2  -8  -6   21.79   18.18
   2  -8   6   40.66   17.43
  -2  -8  -6   60.53   13.06
  -2   8  -6   47.08   17.55
   2   8   7   17.26   11.27
  -2   8  -7   33.19   17.63
   2  -8   7   27.33   16.22
   2  -8   7   23.17   17.28
  -2  -8  -7    9.32   17.77
   2   8   7   18.27   12.29
  -2  -8  -7   -6.33   12.10
   2   8   8    9.77   11.99
  -2   8  -8    1.00   17.48
   2  -8   8   18.33   17.52
   2  -8   8   26.78   18.65
  -2  -8  -8  -10.33   16.59
   2   8   8   14.58   12.40
  -2  -8  -8   26.16   12.99
   2  -8   9   87.58   21.60
   2   8   9  103.68   16.15
  -2   8  -9   68.10   19.88
   2   8   9   40.12   14.43
   2  -8   9   67.65   20.79
  -2   8 -10    7.32   18.26
   2  -8  10    7.32   20.55
  -2   9  10   31.93   19.60
   2   9 -10   21.46   16.68
  -2  -9  10   46.14   18.04
   2  -9 -10   44.40   18.51
  -2  -9  10   -2.24   16.97
  -2   9   9    6.65   18.45
   2   9  -9   16.91   17.06
  -2  -9   9   13.36   16.40
   2  -9  -9   -1.11   17.09
  -2  -9   9    7.56   15.40
   2   9  -8   49.77   19.87
   2  -9  -8   68.40   18.42
  -2  -9   8   59.10   17.55
   2   9  -8   38.04   16.72
  -2  -9   8   42.02   15.93
   2  -9  -8   18.69   14.74
  -2   9   8   56.35   18.97
   2   9  -7   40.27   18.09
  -2  -9   7   17.94   16.36
  -2   9   7    0.64   11.54
  -2   9   7    8.06   17.10
   2   9  -7   20.08   17.19
  -2   9   7   41.90    9.47
  -2  -9   7   47.22   15.24
   2  -9  -7   30.58   14.33
   2   9  -6   17.53   16.48
  -2  -9   6   -2.09   15.63
  -2   9   6   -9.28   10.98
  -2   9   6   -9.51   15.74
   2   9  -6    4.98   16.66
  -2   9   6   11.33    8.06
   2  -9  -6    9.88   13.40
  -2  -9   6   29.92   14.36
   2   9  -5   22.15   16.00
  -2  -9   5   -0.95   14.69
  -2   9   5   14.78   11.54
  -2   9   5   15.36   14.79
   2  -9  -5    5.91   13.04
  -2  -9   5    5.18   13.72
  -2   9   5   14.83    7.21
   2   9  -5   10.83   17.40
  -2  -9   4   26.19   11.66
   2   9  -4   14.10   14.56
  -2  -9   4  -10.38   13.92
   2   9  -4   23.39   13.12
  -2   9   4   15.88   14.23
  -2   9   4   10.62   11.60
   2  -9  -4    8.87   13.65
  -2  -9   4   28.39   13.61
   2   9  -4    3.85   17.54
  -2  -9   3   55.07   13.57
   2   9  -3   57.32   15.32
  -2  -9   3   91.81   16.49
   2  -9  -3   70.98   16.51
   2   9  -3   80.25   15.69
  -2  -9   3   82.98   15.23
  -2   9   3   55.45   15.48
  -2  -9   2   70.19   14.21
  -2   9   2   67.76   14.97
   2   9  -2   51.32   14.00
  -2  -9   2   65.40   13.17
  -2  -9   2   87.24   16.51
   2  -9  -2   57.36   15.92
   2   9  -2   36.30   18.33
  -2   9   2   67.00   16.15
   2   9  -2   65.95   11.96
   2   9  -2   39.34   14.66
  -2  -9   1   43.07   12.27
   2  -9  -1   35.56   14.46
  -2  -9   1   42.59   15.51
  -2   9   1   49.92   13.49
   2   9  -1   43.71   12.83
  -2  -9   1   45.39   12.33
   2   9  -1   22.50   16.91
  -2   9   1   70.81   16.55
   2   9  -1   56.42   15.35
   2   9  -1   60.20   11.30
  -2  -9   0   27.81   11.54
  -2   9   0   65.96   13.80
   2   9   0   64.79   12.67
  -2  -9   0   65.91   13.32
   2  -9   0   79.39   14.87
  -2  -9   0   64.09   16.17
   2   9   0   41.46   15.36
   2   9   0   69.90   12.29
   2   9   0   69.87   17.16
  -2   9   0   87.80   17.58
  -2  -9  -1   24.00    9.85
  -2  -9  -1    3.29   13.87
   2  -9   1   38.44   13.20
  -2  -9  -1   18.13   11.51
   2   9   1   19.49    9.73
   2   9   1    7.71    9.36
  -2   9  -1   -9.89   16.06
   2   9   1   25.14   14.51
  -2   9  -1   -0.67   11.12
   2   9   1    6.91   14.20
  -2  -9  -2   -9.97   14.15
   2  -9   2    7.01   12.83
   2   9   2    4.42    9.48
  -2  -9  -2    8.59   11.35
   2   9   2    9.29   12.96
   2   9   3   13.60   10.34
  -2  -9  -3   -8.84   11.73
  -2   9  -3    2.84   16.48
   2   9   3   24.55   11.98
  -2  -9  -3   22.54   13.39
   2  -9   3    4.94   12.50
   2   9   3    7.94   10.45
   2  -9   3   29.93   14.28
   2  -9   4   12.59   14.00
  -2  -9  -4   55.68   13.58
   2   9   4   36.55   15.48
   2   9   4   41.61   12.60
  -2   9  -4   40.85   17.20
   2   9   4   23.97   12.51
   2  -9   4   84.00   16.78
   2   9   4   76.36   13.39
  -2   9  -5   31.39   16.47
   2   9   5   18.52   11.23
  -2  -9  -5   17.03   12.38
   2  -9   5   37.28   14.58
   2   9   5   15.03   14.95
   2   9   5   44.82   12.02
   2  -9   5   39.18   16.82
   2  -9   6   74.81   20.10
  -2  -9  -6   40.13   20.41
  -2   9  -6   70.63   19.84
  -2  -9  -6   77.61   15.39
   2  -9   6   74.07   18.83
   2   9   6   81.07   17.49
   2   9   6   79.18   15.18
  -2   9  -6   77.12   18.64
   2  -9   7   90.04   20.59
  -2  -9  -7   26.64   13.80
   2  -9   7   49.53   18.01
   2   9   7   50.18   16.69
  -2  -9  -7   20.86   19.12
   2   9   7   27.53   13.76
  -2   9  -7   58.06   19.40
   2  -9   8   38.31   21.10
  -2  -9  -8   31.92   14.28
   2   9   8   33.68   14.05
   2   9   8   23.62   16.90
  -2  -9  -8   16.53   18.12
  -2   9  -8   32.17   19.70
   2  -9   8   41.28   19.53
  -2  -9  -9   -2.40   17.00
  -2   9  -9    1.11   19.01
   2   9   9    5.56   16.89
   2  -9   9   41.94   22.09
   2   9   9    4.75   13.73
   2  10  -9   32.65   20.73
  -2  10   9  -16.89   19.62
  -2 -10   9   10.50   17.32
  -2 -10   9   44.50   18.76
   2  10  -9   13.25   18.07
   2 -10  -8   28.82   17.73
   2  10  -8   25.72   17.84
  -2 -10   8    9.06   18.47
   2  10  -8   -4.41   19.21
  -2 -10   8    4.54   16.22
   2 -10  -8    2.14   14.63
  -2  10   8   -6.67   18.95
   2 -10  -7   11.65   14.88
  -2 -10   7   14.15   16.80
  -2  10   7    7.44   17.26
   2  10  -7   17.53   18.21
   2  10  -7   23.56   18.29
  -2 -10   7    9.94   16.92
   2 -10  -6   19.28   14.70
  -2 -10   6   37.66   15.81
  -2  10   6   18.36   16.09
   2  10  -6   30.47   17.57
  -2 -10   6   23.48   16.66
   2  10  -6   20.01   17.85
   2  10  -5   33.94   18.29
  -2  10   5   54.23   16.69
   2  10  -5   16.49   16.70
  -2 -10   5   55.14   15.86
   2 -10  -5   39.92   15.44
  -2 -10   5   18.94   13.13
  -2 -10   5   39.84   16.15
   2  10  -4   18.08   18.31
   2  10  -4   17.01   14.15
  -2  10   4   -5.93   14.86
   2 -10  -4  -15.08   14.91
  -2 -10   4    5.86   15.15
   2  10  -4    1.56   14.98
  -2 -10   4    5.77   11.58
  -2 -10   4   -6.92   14.74
  -2  10   3   -2.73   13.81
  -2 -10   3    8.15   11.14
  -2 -10   3   25.04   15.22
   2 -10  -3   16.07   15.17
   2  10  -3   -2.88   14.14
  -2 -10   3    7.21   13.55
   2  10  -3    8.38   14.02
  -2  10   2   10.98   13.50
   2  10  -2   13.58   13.07
  -2 -10   2    8.59   11.11
  -2 -10   2   39.46   15.66
   2 -10  -2   12.44   15.12
   2  10  -2   12.63   14.72
   2  10  -2   28.29   17.53
  -2 -10   2   27.12   13.27
   2  10  -1   93.77   14.94
  -2  10   1  127.46   17.00
   2  10  -1  109.79   15.91
  -2 -10   1   88.55   15.19
   2 -10  -1   55.48   18.21
  -2 -10   1   70.13   19.10
   2  10  -1   75.28   18.59
  -2  10   1  130.52   19.42
   2  10  -1   98.27   20.15
  -2 -10   1   62.08   15.63
   2  10   0   13.85   10.20
   2 -10   0   15.39   14.13
  -2 -10   0   20.09   15.00
  -2  10   0   -0.76   11.57
   2  10   0   11.75   10.86
  -2 -10   0    1.37   11.38
   2  10   0   -0.99   14.71
   2  10   0    3.43   15.19
  -2  10   0    7.57   16.41
  -2 -10   0    8.08   10.74
  -2  10  -1   -0.74   11.47
  -2 -10  -1    2.12   11.88
   2  10   1   25.29   10.50
  -2 -10  -1    1.86   10.02
  -2 -10  -1   20.90   15.55
   2 -10   1    8.94   13.28
   2  10   1   14.30   14.19
  -2  10  -1   14.88   17.11
   2  10   1    9.04   15.01
  -2 -10  -2   42.13   12.98
   2  10   2   37.50   11.67
  -2 -10  -2   28.28   15.55
   2 -10   2   27.05   14.45
   2  10   2   24.40   13.87
  -2 -10  -2   24.24   10.52
  -2 -10  -3   18.82   12.37
   2  10   3   -8.06   10.89
   2 -10   3   13.60   14.34
  -2 -10  -3   13.09   14.32
   2 -10   3   11.30   14.42
   2  10   3   12.39   12.80
  -2  10  -3   10.44   17.03
   2  10   3   15.41   15.81
  -2 -10  -4   20.94   12.87
   2  10   4   12.64   11.65
   2 -10   4  -12.56   15.62
   2 -10   4  -18.36   14.67
   2  10   4    3.21   12.02
  -2  10  -4    1.05   16.66
   2  10   4   10.40   15.77
  -2 -10  -5   23.97   21.10
  -2 -10  -5   89.16   15.09
   2  10   5   57.45   14.87
   2 -10   5   46.41   19.21
   2 -10   5   33.79   17.51
  -2  10  -5   82.23   19.26
   2  10   5   67.90   17.90
   2 -10   6    8.69   17.34
  -2 -10  -6   43.15   14.45
   2  10   6   15.80   13.82
   2 -10   6   37.55   19.50
  -2 -10  -6   15.79   20.33
  -2  10  -6   45.84   17.96
   2  10   6   12.04   16.40
   2  10   7   -5.90   14.25
  -2 -10  -7   -5.57   13.70
  -2 -10  -7   11.47   19.66
   2 -10   7   13.55   20.35
   2  10   7    6.79   16.65
   2 -10   7    9.50   19.47
   2  10   8   26.84   18.14
   2 -11  -7   -6.92   16.07
  -2  11   7  -11.67   17.98
  -2 -11   7   10.85   18.31
   2  11  -7    5.50   19.24
   2  11  -7   -3.68   19.49
  -2 -11   7   19.34   18.34
  -2  11   6   12.16   17.32
   2  11  -6   13.38   18.56
  -2 -11   6   16.85   18.17
  -2 -11   6    5.90   16.91
   2 -11  -6   13.64   15.96
   2  11  -6   13.45   19.30
   2  11  -5   37.90   18.08
  -2  11   5   54.95   17.90
  -2 -11   5   30.04   17.82
   2 -11  -5   52.12   16.99
  -2 -11   5   59.44   18.36
   2  11  -5   37.30   20.15
  -2 -11   4   30.29   17.66
   2 -11  -4   22.83   16.90
  -2 -11   4    6.76   12.01
  -2 -11   4    6.64   16.17
  -2  11   4   28.82   15.76
   2  11  -4   23.89   15.93
   2  11  -3   10.13   18.05
   2  11  -3   43.45   15.05
   2  11  -3   15.34   15.50
  -2 -11   3    5.73   11.90
  -2 -11   3   33.60   15.67
  -2  11   3   38.73   15.08
   2 -11  -3   21.75   16.53
  -2 -11   3   16.70   17.02
   2  11  -2   26.83   18.50
   2  11  -2   54.73   14.84
   2  11  -2   38.07   17.33
  -2 -11   2   36.69   12.17
  -2 -11   2   26.18   14.71
  -2  11   2   38.67   14.66
  -2 -11   2   42.02   17.09
   2 -11  -2   39.42   16.89
   2 -11  -1   65.80   18.11
  -2 -11   1   50.54   18.38
   2  11  -1   59.71   18.68
   2  11  -1   60.06   14.07
  -2 -11   1   39.62   14.62
   2  11  -1   51.08   18.21
  -2 -11   1   32.96   13.02
  -2  11   1   63.93   15.47
   2  11  -1   90.87   13.43
   2 -11   0   20.70   15.68
  -2 -11   0   35.43   17.39
   2  11   0   31.74   11.28
  -2 -11   0   19.22   12.05
   2  11   0   30.28   16.22
  -2  11   0   -4.14   16.94
  -2 -11   0   13.16   12.24
  -2  11   0   16.29   13.06
   2  11   0   22.75   16.70
   2  11   1    9.77   11.08
   2  11   1    9.69   15.11
  -2  11  -1   25.71   17.46
  -2 -11  -1   17.23   11.93
   2 -11   1    6.14   15.05
  -2 -11  -1   16.52   16.91
  -2 -11  -1    5.78   11.16
   2  11   2    5.61   11.33
  -2 -11  -2   11.52   12.53
  -2 -11  -2   13.53   15.11
   2 -11   2   -7.23   14.94
   2  11   2   11.51   14.16
  -2  11  -2  -14.42   17.33
  -2 -11  -2   17.49   10.76
   2 -11   2   32.64   15.12
   2 -11   3  -19.52   15.24
   2  11   3   21.05   12.50
   2  11   3   -9.21   16.18
   2  11   3   25.36   13.63
  -2 -11  -3   41.62   16.88
   2 -11   3   19.30   16.21
   2 -11   4    9.98   16.54
   2  11   4   -4.30   12.70
   2  11   4   11.54   17.33
  -2  11  -4  -16.09   18.17
   2 -11   4    5.74   16.26
  -2 -11  -4    8.37   15.88
  -2  11  -5   18.64   18.42
   2 -11   5   41.02   17.68
   2  11   5   17.17   13.95
   2  11   5   -3.51   16.85
   2 -11   5    2.73   18.19
  -2 -11  -5   46.24   22.23
   2 -11   6    9.04   19.96
   2  11   6   19.19   14.51
   2 -11   6  -10.81   18.69
   2  11   6   -9.52   17.02
  -2 -12   5   -1.31   18.51
   2  12  -5   49.21   21.25
  -2  12   5   34.15   17.00
   2  12  -5   18.83   18.33
   2 -12  -5   38.22   17.37
  -2 -12   4   23.00   17.32
  -2 -12   4   34.08   19.28
   2 -12  -4   21.89   16.96
  -2  12   4   -3.34   16.10
   2  12  -4    6.28   17.07
   2  12  -3   -2.43   16.71
  -2 -12   3   11.23   15.66
   2 -12  -3   -5.95   17.69
  -2 -12   3    8.73   18.25
   2  12  -3   28.11   19.29
  -2  12   3   -8.35   14.92
   2  12  -3  -13.41   15.20
  -2 -12   2    7.55   18.86
   2 -12  -2    2.38   17.64
   2  12  -2    8.74   16.73
  -2 -12   2   22.76   15.52
   2  12  -2   15.20   18.89
   2 -12  -1   60.83   19.22
  -2 -12   1   58.01   18.77
  -2 -12   1   23.03   14.81
   2  12  -1   25.50   18.32
   2  12  -1   50.90   19.50
   2  12   0   10.28   12.02
  -2 -12   0    6.11   17.21
   2 -12   0   51.02   17.79
  -2 -12   0   19.25   13.02
   2  12   0   12.84   17.66
   2  12   0   29.06   17.12
  -2 -12  -1  -17.47   17.82
   2  12   1  -14.54   16.37
   2  12   1    3.89   12.16
   2 -12   2   31.34   16.93
  -2 -12  -2   33.12   17.88
   2  12   2   18.50   13.22
   2  12   2   16.22   16.06
  -2  12  -2   34.59   19.04
   2  12   3    2.18   13.50
   2 -12   3   44.51   18.02
  -2 -12  -3    1.31   17.62
   2  12   3  -20.32   18.32
   2 -12   3   12.61   16.69
   2  12   4   31.17   14.35
   2  12   4   13.82   17.79
   3   0 -14   65.39   20.57
   3   0 -13  -13.98   18.10
  -3   0  13   19.44   15.02
  -3   0  13   37.42   17.69
  -3   0  13   -4.55   18.54
  -3   0  13   10.70   17.35
   3   0 -13   19.66   14.66
  -3   0  12   32.75   14.75
  -3   0  12   23.72   17.57
  -3   0  12   46.45   18.23
  -3   0  12   40.88   17.57
   3   0 -12   57.87   18.35
   3   0 -11   16.58   17.10
  -3   0  11    5.14   16.69
  -3   0  11   32.37   14.14
  -3   0  11   10.23   16.90
   3   0 -11   12.18   14.03
  -3   0  11   -4.05   16.18
  -3   0  10  172.96   24.00
   3   0 -10   91.74   22.54
  -3   0  10  124.17   20.38
   3   0 -10  197.03   23.65
   3   0 -10  119.57   20.94
  -3   0  10  152.42   22.37
   3   0  -9   -0.85   16.05
  -3   0   9    8.70   11.79
  -3   0   9    8.79   15.37
  -3   0   9   11.99   14.08
   3   0  -9   20.89   12.35
   3   0  -8   -6.42   10.56
  -3   0   8   32.76   11.45
  -3   0   8   10.71   14.66
  -3   0   8   19.31   13.02
   3   0  -8   16.50   15.78
  -3   0   7   -4.32    9.87
  -3   0   7   -1.18   11.43
   3   0  -7    8.75    9.12
  -3   0   7   -8.23   12.63
  -3   0   6 2124.96  182.80
  -3   0   6 1793.00  182.35
  -3   0   6 1772.69  181.95
  -3   0   6 1693.92  182.60
  -3   0   6 1851.39  181.45
   3   0  -6 1637.08  181.72
   3   0  -6 1767.13  182.05
   3   0  -5    4.46   13.35
  -3   0   5   10.97   10.30
  -3   0   5    2.78    4.32
   3   0  -5    5.28    8.60
  -3   0   5    4.15    8.38
  -3   0   5   14.78   11.88
  -3   0   5   -0.47    6.92
   3   0  -4  919.40   98.98
   3   0  -4 1060.12   99.79
  -3   0   4 1059.50   98.69
  -3   0   4  956.07   99.38
  -3   0   4  864.17   99.33
  -3   0   4  934.88   98.89
  -3   0   3   -1.99    8.17
   3   0  -3   10.35   11.90
   3   0  -3    2.74    8.25
  -3   0   3    6.71    7.55
  -3   0   3   -6.86   10.22
  -3   0   3    7.47    9.67
   3   0  -2  456.30   45.35
  -3   0   2  351.15   45.12
   3   0  -2  438.83   45.72
   3   0  -2  447.91   44.91
  -3   0   2  429.17   45.50
  -3   0   2  467.61   45.13
   3   0  -1    5.18    9.62
  -3   0   1    3.87    8.97
   3   0  -1    4.18    6.85
   3   0  -1   19.67    3.37
  -3   0   1   12.72    9.63
   3   0  -1    0.57   10.16
  -3   0   1   -4.33    8.61
  -3   0   1   -5.03    7.74
   3   0  -1    3.55    6.45
   3   0   0   12.38    9.22
   3   0   0   12.68    6.85
  -3   0   0   22.22    8.74
  -3   0   0   19.27   11.08
   3   0   0   17.11    5.66
   3   0   0   25.47    5.83
  -3   0   0   14.17    9.48
  -3   0   0   19.93    8.39
   3   0   1   11.41    7.78
   3   0   1   -1.04    6.72
   3   0   1    0.24    6.43
  -3   0  -1   -3.56   10.40
   3   0   1    5.48    4.89
  -3   0  -1    9.19    9.39
  -3   0  -1    6.71    7.00
  -3   0  -1    3.07    8.35
   3   0   2  104.06   11.15
  -3   0  -2   83.56   14.47
  -3   0  -2  102.09   13.79
  -3   0  -2  121.23   14.74
   3   0   2   92.34   12.60
  -3   0  -3    5.30   10.29
   3   0   3   -5.20    4.32
  -3   0  -3   -4.21    9.91
  -3   0  -3   -6.07    8.73
   3   0   3   -3.96    7.00
  -3   0  -4  157.93   20.08
   3   0   4  171.04   18.15
  -3   0  -4  184.21   19.13
  -3   0  -4  127.33   19.91
   3   0   4  147.78   16.84
  -3   0  -5    2.25    9.70
   3   0   5    5.21    6.16
  -3   0  -5    5.86   10.74
  -3   0  -5   -3.91   11.62
   3   0   5    2.42    7.95
   3   0   6   11.53    9.32
  -3   0  -6   17.09   10.72
  -3   0  -6   29.74   11.34
   3   0   6   33.56   14.42
   3   0   6   23.61    7.72
  -3   0  -6   24.37   13.49
  -3   0  -7    6.16   13.37
   3   0   7    0.57    8.66
  -3   0  -7   -4.62   10.64
   3   0   7   -7.71   14.49
  -3   0  -7    5.59   10.86
   3   0   7   19.76    8.40
   3   0   8  558.85   63.82
   3   0   8  600.31   62.07
  -3   0  -8  600.56   61.98
   3   0   9    0.77   10.34
  -3   0  -9   14.97   10.93
   3   0   9  -10.29   15.78
   3   0  10   -3.77   16.88
   3   0  10    8.66   10.70
   3   0  11   -9.47   17.39
   3   0  11   -0.95   11.61
   3   0  12  155.97   25.16
   3   0  12  130.43   20.27
  -3   1  14   17.97   16.47
   3   1 -14    2.45   19.07
   3  -1 -14  -16.08   17.71
   3   1 -13    8.44   19.00
   3  -1 -13   10.10   17.79
  -3  -1  13    2.57   16.69
  -3   1  13   20.59   15.93
  -3   1  13    6.29   19.73
  -3  -1  13   -1.46   17.75
   3   1 -13   -2.44   16.86
   3  -1 -13    8.83   17.43
  -3  -1  13   24.56   18.22
   3   1 -13   -4.94   15.84
   3  -1 -12   22.43   17.39
   3   1 -12    5.85   18.56
  -3  -1  12   30.00   16.69
  -3  -1  12   36.40   13.33
  -3   1  12    5.05   15.53
  -3   1  12   35.01   19.05
  -3  -1  12   10.87   17.35
   3  -1 -12   13.14   17.32
   3   1 -12    5.78   16.96
   3  -1 -12  -11.36   14.98
  -3  -1  12   -1.12   16.63
  -3   1  11  138.79   24.61
   3   1 -11  202.57   26.31
   3  -1 -11  184.38   25.14
  -3  -1  11  169.91   21.99
  -3   1  11  166.10   23.76
  -3  -1  11  179.92   25.48
   3  -1 -11  137.38   25.16
  -3  -1  11  155.54   24.42
   3  -1 -11  149.84   23.81
  -3   1  10    8.22   14.93
  -3  -1  10    3.82   11.31
  -3   1  10    8.88   13.40
   3  -1 -10   25.50   16.15
   3  -1 -10  -11.76   15.74
   3   1 -10    6.80   17.28
   3  -1 -10    3.53   12.54
  -3  -1  10  -11.04   15.34
  -3  -1  10    4.86   14.26
  -3  -1   9   91.53   20.54
   3  -1  -9  124.24   21.55
  -3  -1   9  126.85   17.52
  -3   1   9  129.69   19.11
   3   1  -9  150.23   22.14
   3  -1  -9  153.77   19.12
  -3  -1   9   90.33   19.70
  -3  -1   8   76.65   16.19
   3   1  -8   89.19   18.93
  -3  -1   8   94.57   13.92
  -3   1   8   88.09   15.94
   3  -1  -8   96.09   15.15
  -3  -1   8   57.15   17.19
   3  -1  -8  103.25   18.30
   3  -1  -7  506.59   49.11
  -3  -1   7  546.75   49.72
  -3  -1   7  602.74   50.37
  -3  -1   7  526.24   48.62
  -3   1   7  528.05   49.36
  -3  -1   7  528.83   50.19
  -3  -1   6  266.81   29.74
  -3  -1   6  333.99   30.34
  -3  -1   6  296.00   29.15
  -3  -1   6  302.01   27.81
  -3   1   6  286.52   28.65
   3  -1  -6  284.57   28.47
  -3  -1   6  237.80   27.14
  -3   1   6  308.18   27.13
   3  -1  -6  297.90   30.53
  -3  -1   5   68.32    9.13
  -3  -1   5   63.37   12.18
  -3  -1   5   62.87    8.42
   3  -1  -5   75.38   15.15
  -3   1   5   54.27   11.85
  -3  -1   5   61.44   10.31
   3  -1  -5   81.69   11.64
  -3   1   5   62.22    7.73
   3   1  -5   73.42   15.20
  -3  -1   5   58.17    8.01
  -3  -1   5  100.73   13.92
  -3   1   5   53.54   13.64
  -3  -1   4  797.68   61.16
  -3  -1   4  401.86   59.15
  -3  -1   4  603.60   59.13
  -3  -1   4  608.48   60.90
   3  -1  -4  724.01   61.40
   3   1  -4  761.40   61.63
  -3  -1   4  613.57   59.96
  -3   1   4  814.86   60.35
  -3  -1   4  722.17   60.19
  -3   1   4  672.63   60.69
   3  -1  -4  631.99   60.50
   3   1  -4  677.56   59.42
  -3  -1   3   17.54   10.29
   3  -1  -3   39.77   11.96
   3   1  -3   35.81   12.70
  -3  -1   3   29.74    8.21
  -3  -1   3   42.88   10.68
   3  -1  -3   45.12    8.72
  -3   1   3   31.54    9.72
   3  -1  -3    8.92    4.63
  -3  -1   3   47.10    9.32
  -3   1   3   32.70    8.67
  -3  -1   2  567.56   54.97
  -3  -1   2  471.16   55.00
  -3   1   2  429.61   54.78
  -3   1   2  503.31   54.89
  -3  -1   2  556.76   54.31
   3   1  -2  481.38   54.21
   3  -1  -2  577.55   55.24
   3   1  -2  554.72   55.41
   3   1  -2  523.67   54.57
  -3   1   2  557.00   53.98
   3  -1  -2  567.53   54.87
   3   1  -2  582.63   54.50
  -3  -1   2  483.25   54.44
   3   1  -1  327.02   32.77
   3  -1  -1  274.78   33.02
   3  -1  -1  346.14   33.94
   3   1  -1  308.17   33.84
  -3   1   1  339.21   32.43
   3   1  -1  336.82   33.26
   3  -1  -1  298.65   33.79
   3  -1  -1  279.95   32.15
   3  -1  -1  312.36   32.11
   3   1  -1  326.67   32.21
  -3   1   1  350.19   34.01
  -3  -1   1  281.44   33.66
  -3  -1   1  316.96   34.53
  -3   1   1  343.12   33.74
  -3  -1   1  301.56   33.59
  -3   1   1  327.87   32.97
   3  -1   0   25.56    6.90
  -3  -1   0   11.35    9.10
  -3   1   0   12.67    7.61
   3   1   0   27.76    6.51
   3  -1   0    9.40    5.75
   3   1   0   13.32    7.07
  -3   1   0    1.05    9.86
  -3  -1   0   14.76   11.49
   3  -1   0    6.08    9.55
   3   1   0   19.66    4.37
  -3   1   0   14.53    5.14
  -3  -1   0   10.28    9.09
   3   1   0   20.50    9.64
   3   1   1   15.84    7.32
   3  -1   1   10.15    5.56
  -3   1  -1    3.74    7.44
  -3  -1  -1    8.98    9.41
  -3  -1  -1   13.71   11.89
  -3   1  -1    9.35    9.85
   3   1   1   -0.27    7.98
  -3  -1  -1    5.77    8.00
   3  -1   1   12.80    7.37
  -3  -1  -1    4.62    9.33
  -3  -1  -2  340.38   37.53
  -3  -1  -2  356.37   37.39
  -3   1  -2  402.31   36.89
   3  -1   2  320.61   36.42
  -3  -1  -2  376.12   37.53
  -3  -1  -2  303.79   36.29
   3  -1   2  341.50   35.99
   3  -1   2  370.08   36.27
   3   1   2  380.83   36.81
   3  -1   3  111.38   11.76
  -3   1  -3  110.70   14.38
  -3   1  -3   98.75   13.18
  -3  -1  -3   94.87   14.04
  -3  -1  -3   84.04   11.05
  -3  -1  -3   86.00   14.66
   3  -1   3   92.36   11.87
   3   1   3   98.69   12.94
   3  -1   4    1.44    6.19
  -3  -1  -4   10.54   10.94
  -3   1  -4   10.90   10.51
  -3  -1  -4   13.55   11.99
  -3  -1  -4   13.01    9.81
  -3   1  -4   -1.88    9.14
   3   1   4    5.94    7.89
   3  -1   4   15.02    6.95
   3   1   5    9.47    8.34
   3  -1   5    2.23    7.33
   3  -1   5    7.30    6.82
  -3  -1  -5   14.39   11.65
  -3   1  -5    6.94   10.69
  -3  -1  -5    7.08   11.68
  -3   1  -5   14.01   10.08
  -3  -1  -5   16.54   10.41
   3   1   5   12.29    5.46
   3   1   6    5.86   13.30
   3  -1   6    5.92   13.80
   3  -1   6    6.68    7.73
   3   1   6    1.55    8.64
   3  -1   6    5.88    8.10
  -3  -1  -6   -0.55   10.77
  -3   1  -6   10.38   11.10
  -3  -1  -6    9.26   11.73
   3   1   6   16.36    6.87
  -3  -1  -6   20.83   12.49
   3  -1   7  392.41   47.80
  -3   1  -7  477.03   49.08
  -3  -1  -7  467.31   49.13
   3   1   7  457.09   48.69
   3  -1   7  472.86   48.49
   3   1   7  526.20   50.78
   3  -1   7  458.56   50.55
  -3  -1  -7  474.65   49.85
  -3  -1  -7  500.17   49.26
   3   1   8   17.76   10.44
   3  -1   8    5.81    9.82
  -3  -1  -8   16.33   10.93
  -3   1  -8    3.74   10.66
  -3  -1  -8   -0.87   13.59
   3   1   8    9.09   15.75
   3  -1   8   25.69   16.31
   3  -1   8    5.73    9.02
   3  -1   9  371.00   39.37
   3   1   9  422.98   39.84
  -3   1  -9  389.75   40.94
  -3  -1  -9  318.29   40.87
   3   1   9  333.70   41.89
   3  -1   9  327.62   41.98
  -3  -1  -9  297.95   39.24
  -3   1  -9  394.45   39.30
  -3  -1 -10    6.17   10.22
   3  -1  10   13.96   17.61
   3   1  10   16.27   16.83
  -3   1 -10    5.19   14.37
  -3  -1 -10   29.71   15.10
   3   1  10   17.33   12.16
   3  -1  10    4.13   10.58
   3   1  11   94.21   21.36
   3  -1  11   88.55   20.08
  -3   1 -11   52.73   17.73
  -3  -1 -11   71.03   18.15
   3   1  11   72.74   15.93
   3  -1  11   78.41   14.83
   3   1  12   -7.11   17.88
   3  -1  12    1.44   18.62
   3   1  12    3.19   12.69
   3  -1  12   13.46   12.03
  -3   1 -12  -20.64   15.64
  -3  -1 -12   -4.69   16.06
   3   2 -14   13.42   16.25
   3  -2 -14   -8.98   17.00
  -3   2  14   14.62   17.58
   3   2 -13  -16.38   20.37
   3  -2 -13  -16.32   17.03
  -3   2  13   21.97   17.84
  -3  -2  13   34.30   16.40
   3   2 -13   32.77   17.69
   3  -2 -13   -6.44   17.84
   3   2 -13   10.63   16.71
  -3  -2  13   30.35   18.49
  -3   2  13   35.09   17.32
  -3  -2  13  -21.15   17.88
  -3   2  12   60.76   17.70
   3  -2 -12   42.38   17.19
   3   2 -12   65.20   16.88
   3  -2 -12   37.94   19.36
   3   2 -12   33.36   17.22
  -3  -2  12    2.62   16.93
   3   2 -12   47.80   19.32
  -3  -2  12   47.33   16.59
  -3  -2  11   13.42   11.03
  -3   2  11   27.56   15.78
   3  -2 -11   15.84   17.17
   3   2 -11    1.06   15.76
  -3  -2  11   17.93   14.97
   3  -2 -11   16.36   15.86
  -3  -2  11  -15.57   15.89
   3   2 -11    1.01   14.31
   3  -2 -11   22.27   15.14
   3   2 -11   -1.09   17.49
   3   2 -10  276.39   26.28
   3  -2 -10  239.67   26.63
   3  -2 -10  339.80   27.90
   3   2 -10  316.54   29.56
  -3  -2  10  231.66   27.45
   3   2 -10  194.48   26.96
  -3  -2  10  279.42   24.02
  -3   2  10  307.31   27.09
   3  -2 -10  168.41   27.93
  -3  -2  10  251.65   27.00
   3  -2  -9   41.60   16.26
  -3  -2   9   49.84   14.12
  -3  -2   9   18.53   15.33
  -3  -2   9   42.85   10.73
  -3   2   9   37.42   14.15
   3   2  -9   42.33   13.39
   3  -2  -9   53.36   13.50
   3  -2  -9   38.83   15.93
   3   2  -9   53.23   16.62
  -3  -2   8   46.32   13.57
   3  -2  -8   40.45   13.31
   3   2  -8   52.63   13.16
  -3  -2   8   29.15   14.76
  -3  -2   8   64.12   10.64
  -3   2   8   66.09   14.34
   3  -2  -8   68.33   16.40
   3   2  -8   67.97   17.19
  -3  -2   8   45.27   14.40
  -3   2   7  156.98   22.35
  -3  -2   7  137.69   22.10
  -3  -2   7  172.58   19.23
  -3   2   7  211.06   21.82
  -3  -2   7  173.21   22.10
  -3  -2   7  172.65   21.57
   3  -2  -7  153.72   20.61
   3   2  -7  155.94   20.40
   3  -2  -6  899.95   86.14
  -3   2   6  776.85   85.70
   3   2  -6  832.50   85.02
   3  -2  -6  867.53   85.11
  -3  -2   6  795.84   84.37
  -3   2   6  816.23   85.34
  -3   2   6  807.04   85.30
  -3  -2   6  830.05   85.36
  -3  -2   6  856.97   84.14
  -3  -2   6  812.02   84.36
  -3   2   6  827.59   84.30
  -3  -2   6  805.44   85.53
  -3  -2   5  430.05   42.24
   3  -2  -5  408.32   43.15
   3   2  -5  422.93   43.36
   3   2  -5  442.11   41.71
   3  -2  -5  439.57   41.79
  -3  -2   5  433.88   40.95
  -3   2   5  409.53   42.24
  -3   2   5  459.83   42.23
  -3  -2   5  411.71   42.16
  -3  -2   5  382.70   40.99
  -3  -2   5  388.26   40.69
  -3   2   5  393.50   40.54
   3   2  -5  286.98   40.75
  -3  -2   4  626.82   63.03
   3  -2  -4  610.74   63.79
   3   2  -4  628.61   63.98
  -3   2   4  631.14   63.26
  -3  -2   4  596.24   63.21
  -3  -2   4  631.24   61.97
  -3  -2   4  544.55   62.17
  -3   2   4  583.36   63.24
  -3  -2   4  661.43   62.75
   3   2  -4  617.46   62.16
   3   2  -4  611.94   62.88
   3  -2  -4  578.50   62.84
   3  -2  -3   37.88    6.35
   3  -2  -3   51.14   12.75
  -3   2   3   40.78   11.00
  -3  -2   3   59.37   11.24
  -3   2   3   52.28   10.62
  -3  -2   3   32.68   10.98
   3  -2  -3   42.71   10.18
   3   2  -3   43.36    9.81
   3   2  -3   30.04   13.31
  -3  -2   3   54.38    7.52
   3  -2  -3   36.10    5.97
  -3  -2   3   51.45    6.87
  -3   2   3   32.07   11.22
  -3  -2   3   45.85   10.33
  -3  -2   2   27.79    8.34
   3  -2  -2   16.28    4.51
  -3  -2   2   24.57    6.12
   3   2  -2   17.34    7.18
  -3   2   2    8.58    9.19
  -3  -2   2   14.89    9.93
   3   2  -2   19.54   12.18
   3   2  -2    9.92    6.42
   3  -2  -2    3.41    6.03
  -3  -2   2   14.43   11.15
  -3   2   2   27.68    9.71
   3  -2  -2   25.87   11.34
   3   2  -2   22.65    9.45
   3  -2  -2   17.12    9.19
  -3   2   2   31.11    4.94
   3   2  -2   32.02    8.27
   3   2  -1   36.07    8.27
   3  -2  -1   66.83   11.84
  -3  -2   1   50.28   12.69
  -3   2   1   52.97   11.09
   3   2  -1   60.74    9.23
  -3   2   1   51.21    6.25
   3   2  -1   33.39    6.78
   3  -2  -1   43.70    7.07
   3   2  -1   33.32   11.91
   3   2  -1   43.09    7.41
  -3   2   1   71.34    7.87
  -3  -2   1   44.42    8.50
  -3  -2   1   45.70    7.94
  -3   2   1   42.17   10.49
  -3  -2   1   48.78   10.45
   3  -2  -1   38.99   10.79
   3   2  -1   38.65   10.89
   3  -2   0  102.97   14.23
  -3   2   0   84.22   13.76
  -3  -2   0   98.67   13.97
  -3   2   0   99.86   11.82
   3   2   0   91.24   12.79
  -3  -2   0  150.72   16.96
  -3   2   0   96.05   13.97
   3   2   0   99.68   12.11
  -3  -2   0   77.27   12.57
  -3  -2  -1   20.26   13.29
  -3   2  -1   10.06    9.64
  -3   2  -1   -5.81    9.40
  -3  -2  -1   12.33    9.24
   3   2   1   -0.34    7.69
   3  -2   1    3.30    4.35
  -3   2  -1   -1.21    6.67
   3  -2   1    5.38    7.78
  -3   2  -2  215.35   21.54
  -3   2  -2  188.30   22.70
  -3  -2  -2  181.09   22.73
  -3  -2  -2  190.80   22.64
  -3   2  -2  166.99   22.68
  -3  -2  -2  171.91   21.82
   3  -2   2  207.83   20.77
   3   2   2  199.24   21.98
   3  -2   2  195.28   20.58
   3  -2   3   63.96   10.39
  -3   2  -3   68.44   11.12
   3  -2   3   72.84    9.01
   3   2   3   65.91   11.26
  -3  -2  -3   57.68   10.40
  -3   2  -3   66.87   12.21
  -3  -2  -3   73.30   12.74
  -3   2  -3   64.47   13.05
   3   2   3   58.11   10.02
   3   2   4  177.08   21.57
  -3  -2  -4  179.96   21.76
  -3  -2  -4  236.96   25.96
  -3   2  -4  224.62   24.09
   3   2   4  236.16   23.05
   3  -2   4  219.87   21.83
  -3   2  -4  184.25   23.62
  -3  -2  -4  196.85   23.85
   3  -2   4  177.71   22.44
  -3   2  -4  248.17   23.33
  -3   2  -5   67.57   12.54
  -3  -2  -5   41.04   13.81
   3  -2   5   74.03   14.92
   3  -2   5   53.42    9.73
   3   2   5   59.66   10.84
   3  -2   5   67.97    9.13
  -3  -2  -5   63.68   12.67
  -3   2  -5   67.34   12.60
  -3  -2  -5   28.44    6.26
  -3   2  -6  172.27   20.65
   3  -2   6  133.16   18.34
   3  -2   6  185.22   22.56
  -3  -2  -6  188.37   21.03
   3   2   6  148.28   19.18
  -3   2  -6  160.16   20.58
  -3  -2  -6  170.84   20.71
   3  -2   6  133.15   18.08
  -3   2  -7   56.73   12.51
  -3  -2  -7   27.79   12.58
   3   2   7   30.05   10.70
   3  -2   7   44.22    9.73
  -3   2  -7   24.17   13.17
  -3  -2  -7   -1.49   13.08
   3  -2   7   50.86    9.82
   3  -2   7   20.41   15.10
   3  -2   8  150.66   24.78
   3   2   8  237.05   25.94
   3  -2   8  240.90   25.35
  -3   2  -8  258.40   25.93
  -3  -2  -8  242.81   26.37
   3  -2   8  225.59   28.67
  -3   2  -8  221.63   27.42
  -3  -2  -8  194.03   27.04
   3  -2   9    4.50   10.32
   3   2   9   -1.73   11.44
   3  -2   9   19.94   10.38
  -3   2  -9   13.93   14.22
  -3  -2  -9    5.78   13.79
  -3  -2  -9    8.12   10.73
  -3   2  -9    9.10    9.79
   3  -2   9   20.92   16.98
   3   2  10   -0.97   12.48
   3  -2  10  -13.42   10.31
  -3   2 -10   10.07   14.70
  -3  -2 -10    8.43   14.55
  -3  -2 -10   -4.60   10.52
   3  -2  10   -1.27   16.81
  -3   2 -11   -1.07   14.71
  -3  -2 -11   20.17   14.83
   3  -2  11   29.74   18.47
   3   2  11   25.31   13.34
   3  -2  11   13.69   10.96
  -3   2 -12   -3.37   15.03
  -3  -2 -12   24.57   16.03
   3   2  12   12.54   13.35
  -3   3  13   -7.85   18.86
  -3  -3  13   15.25   17.68
  -3   3  13   11.07   17.63
  -3   3  13   15.83   16.92
  -3  -3  13    1.19   15.84
   3   3 -13    9.60   17.00
   3  -3 -13   -3.92   18.79
   3  -3 -13   17.29   16.71
   3   3 -13  -26.84   17.26
  -3   3  12   30.67   18.89
  -3  -3  12   17.97   16.87
   3   3 -12   24.85   16.70
  -3   3  12   -4.59   16.14
   3  -3 -12   21.22   18.43
   3   3 -12   13.83   16.98
   3  -3 -12    8.20   15.53
  -3   3  12    6.18   16.43
  -3  -3  12   36.64   15.28
   3   3 -11  225.27   29.23
  -3   3  11  214.82   28.57
   3  -3 -11  189.23   29.88
  -3  -3  11  257.72   28.56
  -3   3  11  152.62   28.31
   3   3 -11  187.12   28.10
   3  -3 -11  190.40   28.51
   3  -3 -11  233.93   28.38
   3   3 -11  251.27   29.51
  -3  -3  11  222.67   29.11
  -3   3  11  237.58   30.56
   3   3 -11  233.89   30.83
  -3  -3  10    6.17   14.32
   3   3 -10    2.03   10.44
   3  -3 -10   13.65   15.93
   3   3 -10    6.75   15.19
  -3   3  10   19.52   13.75
  -3  -3  10   15.38   13.88
   3   3 -10    1.01   16.97
  -3  -3  10    1.05   14.65
  -3   3  10   19.66   15.93
   3  -3 -10   -0.88   14.74
  -3  -3  10    8.32    8.60
  -3   3  10   -7.42   14.15
   3   3 -10   10.15   13.31
   3  -3 -10   23.56   14.33
   3  -3  -9   59.14   18.88
   3   3  -9   58.29   17.52
  -3   3   9   76.86   17.75
  -3  -3   9   99.09   16.72
   3   3  -9  131.00   20.06
  -3   3   9   84.76   18.24
  -3  -3   9   97.85   17.98
  -3  -3   9  116.90   12.68
   3  -3  -9  123.69   18.65
   3   3  -9   10.33   14.87
  -3  -3   9   97.80   16.76
   3   3  -9   99.33   16.16
   3  -3  -9   91.40   16.34
  -3   3   9  107.73   17.71
   3   3  -8   20.41   16.48
  -3   3   8   -2.48   13.00
  -3  -3   8    0.78   12.92
  -3  -3   8   23.65    7.27
  -3   3   8   10.53   12.88
   3   3  -8    9.41   10.83
   3  -3  -8    7.29   11.86
  -3   3   8    6.99   11.66
  -3  -3   8   20.13   11.97
  -3  -3   8    1.30   12.36
  -3  -3   7  247.39   27.69
  -3   3   7  247.47   27.74
  -3  -3   7  306.48   27.49
  -3  -3   7  313.28   24.99
  -3   3   7  318.52   28.33
  -3   3   7  288.68   28.63
  -3  -3   7  320.49   26.12
   3   3  -7  323.45   27.13
   3  -3  -7  351.87   27.66
  -3  -3   6   64.81   10.37
  -3   3   6   60.26   13.25
  -3  -3   6   77.51   12.96
  -3   3   6   58.90   14.04
  -3  -3   6   54.38    9.66
  -3   3   6   75.21   14.05
   3  -3  -6   77.69   16.36
  -3  -3   6   60.42   13.52
   3   3  -6   69.20   11.96
   3  -3  -6   53.23   11.95
  -3  -3   6   80.16    9.00
   3   3  -5  100.29   15.79
  -3   3   5  120.55   18.32
  -3  -3   5  127.91   17.76
   3  -3  -5  163.34   20.09
  -3   3   5  172.17   17.69
  -3  -3   5  134.10   16.21
  -3  -3   5  137.17   14.41
   3   3  -5  175.55   20.80
  -3   3   5  129.44   15.07
  -3  -3   5  126.91   15.55
  -3  -3   5  141.07   17.72
   3   3  -5  135.00   16.60
   3  -3  -5  143.66   16.79
  -3  -3   4   52.28   12.59
  -3   3   4   56.69   12.63
   3  -3  -4   58.80    9.73
   3  -3  -4   70.99   15.43
   3   3  -4   72.35   10.50
  -3  -3   4   93.31   10.13
   3   3  -4   82.46   16.10
  -3  -3   4   80.76   12.06
  -3  -3   4   68.46   12.01
   3   3  -4   61.59   11.59
   3  -3  -4   80.26   11.74
  -3  -3   3   40.84    9.81
   3   3  -3   42.13   13.87
   3  -3  -3   69.67    7.29
   3  -3  -3   23.08    6.86
   3   3  -3   57.87    9.14
   3  -3  -3   39.89    9.38
   3   3  -3   33.06    9.40
  -3   3   3   31.40   10.65
  -3  -3   3   27.35   10.72
  -3  -3   3   46.60   11.48
   3  -3  -3   40.17   13.24
  -3   3   3   36.63    6.36
   3   3  -3   33.52    9.50
  -3  -3   3   40.75    8.21
   3  -3  -2   81.14   12.17
   3  -3  -2   78.92   15.79
  -3   3   2  118.83   10.71
   3  -3  -2  115.68   13.46
   3   3  -2  124.93   13.77
   3   3  -2   68.53   11.21
   3  -3  -2   86.89   11.62
  -3  -3   2   82.71   12.49
  -3  -3   2   82.29   12.70
  -3   3   2  112.23   11.11
  -3  -3   2  108.62   15.77
   3   3  -2   99.77   13.56
  -3  -3   2  102.44   13.99
  -3   3   2   88.97   13.76
   3   3  -1  247.33   26.92
  -3   3   1  268.13   27.37
  -3  -3   1  259.90   27.08
  -3  -3   1  276.51   26.00
   3  -3  -1  154.60   27.19
   3   3  -1  254.18   27.36
   3  -3  -1  274.98   28.12
  -3  -3   1  312.85   29.07
  -3   3   1  236.52   27.97
   3   3  -1  180.71   25.84
  -3   3   1  262.72   25.42
  -3  -3   1  226.15   26.64
   3   3  -1  231.67   26.28
   3  -3  -1  285.60   26.07
  -3   3   0  180.52   17.38
  -3  -3   0  107.35   17.30
  -3   3   0  142.71   14.86
  -3   3   0  191.18   18.13
   3  -3   0  142.88   17.78
  -3   3   0  119.69   17.74
   3   3   0  178.81   16.02
  -3  -3   0  145.13   19.81
  -3  -3   0  114.43   16.62
   3  -3   0  134.79   15.91
   3   3   0  140.11   16.70
  -3  -3   0  117.08   14.45
   3  -3   1   27.88    8.76
  -3   3  -1   33.22    9.80
  -3  -3  -1   42.37    9.75
  -3   3  -1   16.14   11.31
  -3  -3  -1   38.16   14.15
  -3   3  -1   23.79    6.52
  -3  -3  -1   42.89   10.42
   3   3   1   35.60    9.46
   3  -3   2   61.03    9.32
  -3  -3  -2   67.50   12.07
  -3   3  -2   54.27   11.32
  -3  -3  -2   50.46   11.89
   3  -3   2   55.55    8.65
  -3  -3  -2   40.38   11.72
   3   3   2   55.59   10.75
   3  -3   2   61.14    6.96
   3  -3   3  831.11   71.75
  -3   3  -3  863.27   72.27
   3   3   3  729.64   71.77
   3  -3   3  693.48   70.58
  -3   3  -3  658.88   71.68
  -3  -3  -3  687.74   71.86
   3   3   3  596.62   70.56
   3  -3   3  718.57   70.54
   3  -3   4  187.98   20.08
  -3   3  -4  235.39   23.25
   3   3   4  208.28   22.11
  -3  -3  -4  179.04   25.59
   3  -3   4  175.88   21.87
  -3   3  -4  163.12   22.11
  -3  -3  -4  159.78   22.43
  -3   3  -5  127.53   17.41
  -3  -3  -5   97.33   19.83
  -3  -3  -5  108.09   16.98
   3  -3   5  123.10   14.24
   3   3   5  127.37   16.02
   3  -3   5  115.74   16.03
   3   3   5  117.61   18.37
   3  -3   5  113.55   18.16
  -3   3  -5  120.57   16.86
  -3  -3  -5   98.27   16.69
  -3  -3  -6   -6.94   11.70
  -3   3  -6    8.48   11.39
  -3  -3  -6   24.78   11.58
   3  -3   6    8.91   10.73
  -3  -3  -6   19.56   14.45
  -3   3  -6   19.59   11.35
   3   3   6    4.42    9.90
   3  -3   6   14.63    7.79
   3   3   6   18.16   13.43
   3  -3   6   16.05   13.34
  -3  -3  -7  186.61   22.83
   3   3   7  178.95   21.42
   3  -3   7  135.73   19.75
  -3  -3  -7  138.62   21.86
  -3   3  -7  136.84   21.66
  -3  -3  -7  149.05   22.00
  -3   3  -7  236.66   21.99
   3   3   7  166.51   24.14
   3  -3   7  199.32   24.05
   3  -3   7  193.69   21.23
  -3  -3  -8   14.45   12.86
  -3  -3  -8    0.77   12.24
   3   3   8    2.12   15.24
   3  -3   8   -2.07   15.14
   3  -3   8   38.75   10.70
  -3   3  -8   24.64   13.00
  -3  -3  -8    0.84   12.70
   3  -3   8   -1.79    8.80
   3   3   8   10.77   11.19
   3  -3   9   24.66   11.58
  -3  -3  -9   22.14   12.05
   3   3   9    8.48   11.98
   3  -3   9   33.21   10.23
   3   3   9    4.73   16.84
   3  -3   9  -10.30   15.66
  -3   3  -9    8.89   13.72
  -3  -3  -9   19.88   14.79
  -3  -3 -10   -5.70   11.37
   3   3  10   16.79   13.20
   3   3  10   12.85   17.71
   3  -3  10   32.04   17.11
  -3   3 -10   -1.95   13.69
  -3  -3 -10   -2.08   14.43
   3   3  11   60.40   15.43
  -3   3 -11   44.04   15.44
  -3  -3 -11   37.76   16.36
   3  -3  11   36.56   18.17
   3   3  11   27.40   18.16
   3  -4 -13   13.21   16.63
   3   4 -13  -10.33   18.35
  -3   4  13   20.99   18.36
  -3  -4  13   -1.36   16.86
   3   4 -13    2.39   17.38
   3  -4 -13   20.79   18.98
  -3   4  13   15.27   17.70
  -3   4  13  -30.10   16.49
  -3  -4  13   -4.63   15.54
   3  -4 -12   47.21   17.62
  -3   4  12   36.30   18.90
  -3  -4  12   82.80   18.88
   3   4 -12   65.71   19.43
   3   4 -12   67.18   18.26
   3  -4 -12   48.40   19.48
  -3   4  12   44.06   18.40
  -3   4  12   39.59   17.03
  -3  -4  12   65.49   16.53
  -3   4  11    1.06   14.34
  -3  -4  11  -21.98   14.31
   3  -4 -11   23.57   15.99
  -3  -4  11    6.03   11.93
  -3  -4  11   25.28   15.14
   3   4 -11    9.35   17.35
   3  -4 -11   19.90   15.41
   3  -4 -11  -10.51   17.21
   3   4 -11   15.00   15.64
  -3   4  11    8.86   16.49
  -3  -4  11    3.50   15.35
  -3   4  11    2.18   15.61
  -3   4  10  122.02   20.27
   3   4 -10  109.16   21.00
   3   4 -10  142.97   19.69
   3  -4 -10   61.10   18.87
  -3   4  10   68.23   18.89
  -3  -4  10  143.68   18.61
   3  -4 -10  146.94   20.27
  -3   4  10  133.96   20.36
  -3  -4  10   92.63   19.34
  -3  -4  10  109.11   19.14
   3  -4 -10   59.96   20.32
   3   4 -10  130.40   20.20
  -3  -4  10  127.41   16.72
   3   4 -10   76.61   16.49
   3  -4  -9    6.68   15.13
   3   4  -9   12.18   14.39
  -3   4   9   17.88   12.18
  -3  -4   9   19.28   11.81
  -3  -4   9    0.58    9.98
  -3   4   9   16.38   14.11
  -3  -4   9    1.82   13.23
   3  -4  -9    6.83   12.71
   3   4  -9    0.81   12.73
   3  -4  -9    7.64   15.25
  -3  -4   9   10.15   12.76
   3   4  -9   13.74   12.51
  -3   4   9   -0.87   14.27
   3   4  -8   -2.70   11.30
   3  -4  -8   -1.39   11.59
  -3   4   8    6.09   13.40
  -3   4   8    2.80   11.35
  -3  -4   8   16.57   11.41
  -3   4   8    8.22   12.37
  -3  -4   8   -6.80   12.06
  -3  -4   8    1.49    9.73
  -3   4   7    2.70   12.99
   3   4  -7   21.30   10.35
  -3  -4   7   22.41    8.85
   3   4  -7   14.33   15.53
  -3  -4   7   13.75    5.77
  -3   4   7   17.43   10.95
  -3  -4   7   22.22   10.53
  -3  -4   7   22.57   12.10
   3  -4  -7   15.61   10.89
  -3   4   7    5.66   12.10
  -3  -4   6  543.47   63.44
  -3  -4   6  606.99   62.54
   3   4  -6  611.45   62.87
   3  -4  -6  672.02   63.22
  -3   4   6  603.32   63.47
  -3  -4   6  589.00   63.25
  -3  -4   6  602.58   62.61
   3  -4  -6  624.37   64.41
  -3   4   5   41.36   11.33
  -3  -4   5   49.97   11.46
  -3  -4   5   30.18    9.15
   3  -4  -5   28.39    8.79
  -3  -4   5   51.11   10.60
  -3  -4   5   36.62   11.78
   3  -4  -5   14.68    9.53
   3   4  -5   42.39    9.59
   3  -4  -5   40.85   14.67
   3   4  -5   56.25    9.62
   3  -4  -4   55.17    9.37
  -3  -4   4   33.76    9.48
   3   4  -4   36.47   10.32
  -3  -4   4   42.31   11.15
  -3   4   4   34.60   11.09
  -3  -4   4   46.00   11.32
  -3   4   4   54.36    7.06
   3   4  -4   36.56    9.24
   3  -4  -4   49.52    9.70
  -3  -4   4   31.00   11.17
   3  -4  -4   42.86   14.23
  -3   4   3   86.99   14.08
   3   4  -3   90.16   12.57
  -3   4   3   68.64    9.00
  -3  -4   3  102.59   12.34
  -3  -4   3   97.39   12.51
  -3   4   3   69.11   12.32
  -3  -4   3  123.18   14.49
  -3  -4   3  103.42   11.59
   3  -4  -3   95.73   11.57
  -3   4   3   53.11    8.36
  -3   4   3   81.22    8.39
   3  -4  -3  105.59   15.72
   3   4  -3   85.10   12.34
   3   4  -3  112.52   12.05
   3  -4  -3   87.42   12.20
   3   4  -2  122.40   14.60
  -3   4   2  128.29   15.02
  -3  -4   2   96.53   14.58
  -3   4   2   87.17   16.66
  -3  -4   2  130.87   17.34
  -3  -4   2  110.78   14.75
   3  -4  -2  106.06   13.57
   3  -4  -2  118.83   17.11
   3   4  -2  101.46   14.72
  -3  -4   2  121.90   14.30
   3  -4  -2  106.76   14.40
   3   4  -1    6.58    8.62
   3  -4  -1   15.93    7.64
  -3  -4   1   -6.36   10.51
  -3   4   1    0.70    8.49
  -3  -4   1    2.03    8.84
  -3   4   1   10.13   10.54
   3   4  -1   12.39    5.03
  -3  -4   1   28.66   13.25
   3   4  -1   16.85    8.37
  -3  -4   1    8.71    8.97
   3  -4  -1   11.68    6.99
   3  -4  -1   13.03   11.72
  -3  -4   1   23.75    7.00
   3   4   0  325.16   34.21
  -3   4   0  330.63   33.98
  -3  -4   0  343.54   34.05
   3   4   0  299.86   33.18
  -3   4   0  298.04   34.60
  -3  -4   0  304.23   34.24
   3  -4   0  340.05   33.73
  -3  -4   0  290.79   34.56
  -3  -4   0  317.54   32.82
  -3  -4   0  315.10   36.09
   3  -4   0  339.29   33.98
   3   4   0  315.09   34.14
   3  -4   0  309.33   34.59
  -3  -4  -1  127.47   18.49
  -3  -4  -1  166.86   18.33
   3  -4   1  125.32   17.72
   3  -4   1  132.26   17.07
  -3   4  -1  111.12   18.54
  -3  -4  -1  172.17   21.89
  -3   4  -1  153.32   17.82
  -3  -4  -1  153.29   17.54
   3   4   1  159.22   18.11
   3  -4   2  203.26   24.65
  -3  -4  -2  231.70   27.19
  -3  -4  -2  238.94   27.21
   3   4   2  256.77   26.80
   3  -4   2  260.16   25.71
  -3  -4  -3   21.71   11.22
   3  -4   3   25.84    6.89
  -3   4  -3   23.60   10.06
  -3  -4  -3   13.65   10.30
   3   4   3   11.38    9.99
   3  -4   3   12.03    2.93
   3  -4   3    5.48    2.62
  -3  -4  -3   20.03   11.41
   3  -4   4  478.80   53.14
   3  -4   4  613.61   54.97
  -3  -4  -4  533.89   55.23
  -3   4  -4  526.22   54.65
  -3  -4  -4  532.95   54.93
   3  -4   4  524.78   53.27
   3   4   4  591.89   55.02
  -3  -4  -4  547.24   57.15
   3  -4   5  160.37   17.61
  -3  -4  -5  124.72   17.84
  -3   4  -5  113.80   16.47
  -3  -4  -5  131.13   17.14
  -3  -4  -5  130.47   20.57
   3   4   5  125.59   19.14
   3  -4   5   96.42   17.36
   3   4   5  104.62   16.71
   3  -4   5  118.31   13.99
   3  -4   6  186.04   20.30
   3  -4   6  139.63   17.17
   3   4   6  135.54   19.17
  -3  -4  -6  141.54   19.95
  -3   4  -6  149.28   19.15
  -3  -4  -6  131.50   19.43
   3  -4   6  180.29   21.03
   3   4   6  147.26   21.33
  -3  -4  -6  126.68   22.11
   3  -4   7   11.20    8.15
   3  -4   7   -6.92   12.89
   3   4   7   29.95   11.32
   3   4   7   27.72   15.25
   3  -4   7    8.89   13.56
  -3  -4  -7   13.82   12.08
  -3   4  -7   17.28   11.18
  -3  -4  -7    9.63   11.96
  -3  -4  -7   26.49   14.19
  -3  -4  -8   43.52   15.20
   3  -4   8   71.66   15.14
   3   4   8   34.26   17.85
   3  -4   8   59.64   16.95
  -3  -4  -8   61.62   14.60
  -3   4  -8   74.19   14.42
  -3  -4  -8   70.40   14.77
   3   4   8   77.89   14.29
  -3  -4  -9   15.19   13.19
   3  -4   9   32.87   13.14
   3  -4   9    8.67   15.01
   3   4   9   27.97   16.77
  -3  -4  -9   11.25   13.96
  -3   4  -9   22.19   12.76
  -3  -4  -9   -0.94   13.47
   3   4   9   13.14   12.99
  -3  -4 -10  -16.49   14.90
  -3   4 -10   12.29   13.33
  -3  -4 -10   18.57   12.91
   3   4  10   20.16   13.72
   3  -4  10   22.03   16.65
   3   4  10   11.79   17.21
   3   4  11    6.05   14.39
  -3   4 -11   20.53   14.43
  -3  -4 -11    4.41   14.77
   3   4  11    4.16   18.05
   3  -4  11   -8.57   15.98
  -3   5  13   29.66   18.42
   3   5 -13    8.16   16.63
  -3  -5  13    6.78   14.54
   3  -5 -12   25.26   17.00
  -3   5  12    2.66   17.16
   3   5 -12   11.18   17.02
   3  -5 -12    8.50   18.70
  -3   5  12   15.86   17.09
   3   5 -12   35.29   19.43
  -3  -5  12   25.81   17.72
  -3   5  12   -2.22   14.77
  -3  -5  12   12.77   14.75
  -3  -5  11  170.96   23.06
   3   5 -11  141.20   24.61
  -3   5  11   60.17   20.69
  -3  -5  11  135.02   20.65
   3  -5 -11  181.91   23.40
  -3   5  11  139.85   22.45
   3   5 -11  153.40   23.11
   3  -5 -11  131.82   23.98
  -3  -5  11  153.68   20.26
  -3   5  11  141.79   23.34
  -3  -5  10   19.09   14.68
   3   5 -10   25.17   17.62
   3   5 -10   43.33   14.87
   3  -5 -10   20.19   15.30
  -3   5  10   35.85   13.39
  -3  -5  10   15.79   12.74
   3  -5 -10   23.78   16.44
   3   5 -10   31.58   12.73
  -3   5  10   15.25   14.85
   3  -5 -10   28.82   17.15
   3   5 -10   24.86   15.66
  -3  -5  10   23.25   12.10
  -3   5  10    1.04   15.23
  -3  -5   9   -8.48   13.18
   3  -5  -9   18.35   13.53
   3   5  -9   -0.85   16.79
   3   5  -9   15.61   13.29
  -3   5   9    7.28   12.16
  -3  -5   9   12.26   11.80
   3  -5  -9    0.92   15.80
   3   5  -9   26.02   13.78
  -3   5   9   22.58   14.79
  -3   5   9   35.48   14.16
  -3  -5   9    5.14   10.72
   3  -5  -9    9.69   15.16
   3   5  -9   11.67   14.64
  -3  -5   8   30.03   13.41
   3   5  -8   16.12   15.35
  -3   5   8   32.06   12.11
  -3  -5   8   27.94   11.60
   3   5  -8   28.61   12.80
   3   5  -8   52.80   16.16
   3  -5  -8   46.48   12.95
  -3   5   8   45.15   13.40
  -3  -5   8   38.01   11.06
   3  -5  -8  -12.88   14.61
   3   5  -8   38.55   14.46
  -3   5   7   22.51   11.76
  -3  -5   7   25.47   10.68
  -3  -5   7   11.37   12.96
   3   5  -7   27.77   11.17
   3  -5  -7   34.54   11.42
  -3  -5   7   25.34    9.82
   3  -5  -6   58.50   12.64
   3   5  -6   83.86   12.00
  -3  -5   6   71.58   14.32
  -3   5   6  103.89   13.57
  -3  -5   6   44.93   13.24
   3  -5  -6   79.43   16.90
  -3  -5   6   49.05   11.57
  -3  -5   6   70.77   12.29
   3  -5  -6   61.88   11.75
  -3   5   5  177.33   26.36
  -3  -5   5  192.57   26.41
  -3  -5   5  278.59   26.77
   3  -5  -5  248.15   28.59
   3   5  -5  249.84   25.90
   3  -5  -5  198.27   25.70
  -3  -5   5  246.96   25.86
  -3  -5   5  285.77   26.92
   3   5  -5  220.66   25.51
   3  -5  -5  205.31   25.51
  -3   5   5  262.57   27.86
  -3  -5   4   31.18   11.70
  -3   5   4   26.46   11.03
  -3  -5   4   47.02   11.12
   3  -5  -4   48.44   10.40
  -3  -5   4   38.06   10.70
   3  -5  -4   57.70   14.86
  -3   5   4   26.53   13.27
   3   5  -4   11.28   10.90
  -3  -5   4   39.50   12.92
   3  -5  -4   59.89    9.55
   3   5  -4   45.10    9.26
  -3  -5   3   18.82   13.04
   3  -5  -3   28.59    8.03
   3   5  -3   13.72    8.06
   3   5  -3   24.22   10.23
  -3   5   3    6.12   11.39
  -3  -5   3   26.68    9.99
  -3   5   3   -4.84    9.30
  -3  -5   3   16.36    8.93
   3   5  -3    5.13    8.95
  -3   5   3    9.78    3.57
   3  -5  -3   19.53   13.34
  -3  -5   3   29.47   10.07
   3  -5  -3   33.07    9.71
  -3   5   3    9.30    3.80
   3   5  -2   59.10   12.50
  -3  -5   2   50.10   10.77
   3   5  -2   48.26    9.44
   3  -5  -2    8.91    8.58
   3  -5  -2   70.36   13.96
   3  -5  -2   58.11   10.16
  -3  -5   2   45.76   10.91
  -3   5   2   38.29   12.41
  -3  -5   2   66.45   15.50
   3   5  -2   54.96   10.70
  -3  -5   2   53.47   12.77
  -3  -5   2   55.77    9.79
  -3   5   2   48.15    9.96
  -3  -5   1   29.11    8.69
  -3   5   1   28.98    8.74
  -3  -5   1   34.56   11.64
  -3   5   1   43.46   11.73
  -3  -5   1   46.22   16.27
  -3  -5   1   53.38    9.28
   3  -5  -1   39.44    9.13
  -3  -5   1   47.83   10.32
   3  -5  -1   41.20    7.53
   3   5  -1   47.19    8.59
   3   5  -1   16.36    4.62
   3   5  -1   25.00    9.57
   3   5   0  478.90   44.82
   3  -5   0  410.11   44.17
  -3  -5   0  420.16   44.65
  -3  -5   0  468.33   44.18
  -3   5   0  509.47   44.08
  -3  -5   0  418.94   46.67
  -3  -5   0  366.00   43.45
   3  -5   0  370.91   43.93
   3   5   0  433.72   44.00
  -3   5   0  372.41   44.71
  -3  -5   0  421.56   44.96
  -3  -5  -1   78.64   13.69
  -3  -5  -1   41.61    9.23
  -3  -5  -1   85.78   12.25
   3   5   1   88.36   13.19
   3  -5   1   68.46   11.64
  -3   5  -1  112.98   11.83
   3   5   1   60.65   11.11
  -3  -5  -1  102.39   13.23
  -3   5  -1   75.42   13.69
  -3  -5  -1   57.46   17.88
   3  -5   2   59.09   11.63
  -3  -5  -2   57.19   13.50
  -3  -5  -2   60.04   17.93
  -3  -5  -2   55.06   13.47
   3   5   2   62.11    8.95
   3   5   2   70.67   12.51
  -3  -5  -3  544.58   64.05
  -3  -5  -3  643.98   63.67
  -3  -5  -3  595.79   64.31
   3   5   3  653.89   64.09
   3   5   4    7.17   10.34
   3  -5   4  -10.51   10.59
  -3  -5  -4   -6.68   15.78
  -3  -5  -4   -0.60   11.85
  -3  -5  -4    6.82   10.54
  -3   5  -4    4.66    9.41
   3   5   4   -3.20   11.41
   3  -5   4   -5.86    9.15
  -3  -5  -4   -5.32   12.60
   3   5   5    4.90   10.26
  -3  -5  -5    3.23   11.24
   3  -5   5   -4.27   11.59
  -3  -5  -5   14.99   15.26
  -3  -5  -5    9.76   10.59
  -3   5  -5    5.63    9.58
   3   5   5   16.45   13.32
   3  -5   5    8.19   10.55
  -3  -5  -6   17.49   15.81
   3   5   6   33.93   11.57
   3  -5   6   11.21   11.73
   3   5   6   28.57   13.57
   3  -5   6   32.01   12.84
  -3   5  -6   20.43   10.23
  -3  -5  -6    5.16   10.82
  -3  -5  -6   47.66   12.29
  -3  -5  -7   27.64   16.92
   3   5   7   51.54   12.97
   3   5   7   74.38   17.34
   3  -5   7   68.39   14.85
   3  -5   7   69.55   16.21
  -3   5  -7   67.28   12.38
  -3  -5  -7   46.82   13.82
  -3  -5  -7   46.46   14.05
  -3  -5  -8   13.15   14.26
   3   5   8   24.29   12.73
   3  -5   8   -2.78   13.83
   3   5   8   -5.60   15.78
   3  -5   8   33.53   15.73
  -3   5  -8    1.47   11.46
  -3  -5  -8   10.81   12.36
  -3  -5  -8   22.61   13.32
  -3  -5  -9  -11.03   13.61
   3   5   9   10.86   13.58
   3   5   9    2.44   17.07
   3  -5   9   35.07   14.72
   3  -5   9   15.18   15.48
  -3   5  -9   10.79   12.72
  -3  -5  -9   10.27   13.49
  -3  -5  -9   20.37   13.77
  -3  -5 -10   12.35   13.52
   3  -5  10   -7.48   14.59
   3   5  10   10.45   17.37
   3   5  10   26.31   14.76
  -3   5 -10  -27.80   13.90
  -3  -5 -10  -13.30   15.25
   3  -5  11   32.70   15.79
   3   5  11   25.49   15.54
  -3   5 -11   28.35   14.76
  -3  -5 -11   25.07   15.47
   3   5  11   16.53   18.16
   3  -6 -12   29.13   18.11
  -3   6  12   29.30   18.08
   3   6 -12   -6.79   20.31
  -3   6  12   17.75   16.51
  -3  -6  12   42.22   18.27
   3   6 -12   -3.22   16.05
   3  -6 -12  -12.88   17.31
  -3   6  12    8.54   14.45
   3   6 -11    1.02   16.03
   3  -6 -11   -4.45   16.64
  -3   6  11   -5.99   13.24
  -3  -6  11   14.24   13.59
   3  -6 -11   18.17   18.07
  -3  -6  11    4.27   12.78
  -3   6  11  -24.81   15.97
   3   6 -11  -16.14   18.96
  -3   6  11    3.62   16.84
  -3  -6  11   51.63   17.39
   3  -6 -10    1.05   16.53
   3   6 -10   18.51   15.99
   3  -6 -10   62.29   18.43
  -3  -6  10   21.34   12.61
   3   6 -10   38.71   14.64
  -3  -6  10   19.37   15.67
  -3   6  10   19.45   14.69
   3   6 -10   57.90   19.51
  -3   6  10   14.70   13.08
  -3  -6  10   61.82   13.98
  -3  -6   9    0.78   11.47
  -3   6   9    4.16   12.65
   3  -6  -9   34.27   16.55
   3   6  -9   36.57   15.07
  -3  -6   9   21.51   11.43
  -3  -6   9   23.12   14.62
   3   6  -9   14.82   13.46
   3  -6  -9    2.71   13.57
   3   6  -9    3.70   17.22
   3  -6  -9   21.23   15.52
   3   6  -9   42.28   15.27
  -3  -6   8    2.56   11.15
  -3  -6   8   12.29   10.99
  -3   6   8   15.61   11.60
  -3  -6   8   -7.57   13.36
   3   6  -8   15.65   14.90
   3   6  -8   14.84   12.54
   3  -6  -8   10.11   11.94
   3  -6  -8   26.05   15.09
   3   6  -8   32.29   14.10
   3  -6  -7   11.44   14.50
   3   6  -7   13.35   13.58
  -3   6   7   53.81   12.57
  -3  -6   7   37.01   11.46
  -3  -6   7   32.69   11.23
   3  -6  -7   30.42   10.86
  -3   6   7   35.19   14.28
   3   6  -7   36.47   16.95
   3  -6  -7   19.80   15.63
   3   6  -7   63.08   12.40
   3  -6  -7   10.44   11.60
  -3  -6   7   70.41   13.98
  -3  -6   6   16.10   10.49
  -3   6   6   23.09   10.94
   3  -6  -6   30.60   14.97
   3  -6  -6   16.17   10.02
  -3  -6   6    8.35    9.70
  -3  -6   6   20.79   12.21
  -3  -6   6   20.87   10.75
   3  -6  -6   21.73   10.23
   3   6  -6   20.98   14.98
   3   6  -6   18.92    9.96
  -3   6   6   21.12   14.06
   3   6  -6   21.01   10.06
   3   6  -5   22.37   10.14
  -3   6   5    2.16   13.04
  -3   6   5    9.16   10.22
  -3  -6   5    0.96    9.68
   3  -6  -5   29.38    9.13
   3   6  -5   -5.61    8.69
   3  -6  -5   24.38    9.80
  -3  -6   5    0.98    9.63
   3  -6  -5   26.38   14.87
  -3  -6   5   23.50   12.54
   3   6  -5   18.93   14.90
  -3  -6   5   20.98   12.76
  -3   6   5   10.39    6.39
   3   6  -4   46.25   12.65
  -3   6   4   44.43   14.84
  -3  -6   4   69.18   16.08
   3  -6  -4   56.89   15.30
  -3  -6   4   52.14   14.07
   3   6  -4   71.66   10.56
   3  -6  -4   52.37   10.38
  -3   6   4   74.17    8.26
  -3  -6   4   77.82   11.37
  -3   6   4   57.29   11.64
   3   6  -4   49.56   16.31
  -3  -6   4   56.38   12.70
   3  -6  -4   45.42   12.67
  -3  -6   3  224.89   26.25
   3   6  -3  241.21   26.34
  -3   6   3  215.48   24.97
  -3  -6   3  191.05   24.38
   3   6  -3  212.01   24.41
   3  -6  -3  232.48   24.35
  -3  -6   3  262.97   26.17
   3  -6  -3  213.63   25.82
  -3  -6   3  299.50   29.06
   3   6  -3  234.75   27.49
  -3   6   3  203.57   27.07
  -3  -6   2   -5.81   10.19
   3   6  -2   -0.65    7.14
   3  -6  -2   11.62    6.46
   3  -6  -2   35.14   10.39
  -3  -6   2   24.09   11.29
  -3   6   2    9.47   11.87
  -3  -6   2   26.92   17.07
  -3  -6   2    8.09   12.15
  -3  -6   2   11.90    7.37
  -3   6   2    1.42    7.98
   3   6  -2    3.25   11.81
   3   6  -2   28.62   12.63
  -3  -6   1   30.36   10.12
   3   6  -1   19.64   11.57
  -3  -6   1   61.32   18.53
  -3   6   1   19.46   11.64
  -3  -6   1   39.94   11.93
   3  -6  -1   46.20   10.72
   3  -6  -1   16.53    6.82
   3   6  -1   21.69    7.75
  -3   6   1   18.83    8.23
  -3  -6   1   22.64   12.09
  -3  -6   1   23.57    8.17
   3   6  -1   41.61   12.95
  -3   6   0  247.04   22.60
  -3  -6   0  267.18   22.98
  -3  -6   0  223.89   24.71
   3  -6   0  160.98   23.45
   3  -6   0  208.03   22.06
   3   6   0  235.27   22.48
  -3  -6   0  141.56   22.63
   3   6   0  159.96   23.18
  -3  -6   0  174.65   24.18
  -3   6   0  191.43   24.12
  -3  -6   0  173.89   27.73
  -3  -6  -1  218.13   22.40
   3  -6   1  200.28   21.69
   3   6   1  191.94   20.71
   3  -6   1  234.09   20.58
   3   6   1  181.62   20.32
  -3   6  -1  192.97   22.64
  -3  -6  -1  211.23   25.99
  -3  -6  -1  202.54   22.94
  -3  -6  -2   69.55   17.26
   3  -6   2   24.44   10.32
  -3  -6  -2   27.98    7.16
   3   6   2   36.46    7.01
  -3  -6  -2   72.10   12.47
  -3  -6  -2   26.58   12.49
   3   6   3   -4.16   10.52
  -3  -6  -3  -11.10   11.70
   3  -6   3   -1.27   10.38
   3   6   3    3.92   10.55
   3  -6   3    9.60    8.00
  -3  -6  -3    8.58    4.08
  -3  -6  -3   12.05   11.73
   3   6   4    9.83   11.36
  -3  -6  -4   17.49   12.10
   3  -6   4   14.48    9.04
   3  -6   4   10.88   11.41
  -3  -6  -4   29.94   12.49
   3   6   4   13.20   10.44
  -3  -6  -4   14.73   10.18
  -3  -6  -4   10.10   15.69
   3  -6   5   25.90   10.48
   3   6   5    9.14   12.39
  -3  -6  -5   -5.72   15.41
   3  -6   5    5.74   12.23
  -3  -6  -5    4.16   11.95
   3   6   5   15.74   11.05
  -3  -6  -5   17.02   10.29
  -3  -6  -6  170.55   18.19
  -3  -6  -6   30.87   20.17
   3   6   6  167.82   18.27
   3   6   6  144.10   19.87
   3  -6   6  117.78   17.04
  -3  -6  -6  167.29   17.14
  -3   6  -6  142.00   16.09
   3  -6   6  221.20   20.00
   3  -6   7   77.24   17.10
   3  -6   7   52.05   13.07
   3   6   7   37.97   15.71
  -3  -6  -7    9.24   16.48
  -3   6  -7   55.68   12.34
  -3  -6  -7   35.32   12.63
  -3  -6  -7   52.87   13.85
   3   6   7   57.19   13.67
   3  -6   8  211.51   23.26
   3   6   8  105.43   20.41
   3  -6   8   81.32   17.97
  -3  -6  -8    7.30   19.76
  -3   6  -8  137.50   17.58
  -3  -6  -8  141.12   18.73
  -3  -6  -8  141.76   19.15
   3   6   8  149.36   19.03
   3  -6   9   45.73   17.31
  -3  -6  -9   23.90   14.24
  -3   6  -9   16.97   12.50
  -3  -6  -9   41.00   14.11
   3   6   9   49.64   14.98
  -3  -6  -9   10.01   14.49
   3   6   9   -4.74   16.32
   3   6  10   12.58   14.80
   3   6  10   20.15   17.18
  -3   6 -10   -6.32   13.46
  -3  -6 -10  -10.17   14.63
  -3   7  12   -5.25   14.08
   3   7 -11   45.17   20.19
  -3  -7  11   27.98   17.01
  -3   7  11   22.53   11.34
  -3   7  11   24.00   14.15
   3  -7 -11   26.34   18.99
  -3  -7  11   40.48   15.32
   3   7 -10  -12.47   14.52
   3  -7 -10    8.82   15.32
  -3   7  10   10.29   12.86
   3   7 -10    3.40   14.70
   3   7 -10   10.56   18.60
  -3  -7  10    8.68   13.79
   3  -7 -10   13.82   18.17
  -3  -7  10   24.94   16.39
  -3   7  10   26.01   10.14
  -3   7   9   16.60   13.04
  -3   7   9   -1.91    8.66
   3   7  -9   -7.07   14.85
   3  -7  -9   28.49   17.51
  -3   7   9   22.96   17.14
  -3  -7   9    6.45   12.75
   3   7  -9   -3.33   13.85
   3  -7  -9    2.74   14.75
  -3  -7   9   20.15   15.11
  -3  -7   8    6.51   14.00
   3  -7  -8   16.66   12.23
  -3   7   8   -1.57   11.87
  -3  -7   8   -0.73   11.79
  -3   7   8    7.47   15.58
   3   7  -8  -19.97   15.49
  -3   7   8   22.16    8.48
   3  -7  -8   21.87   14.20
   3   7  -8   -5.40   13.50
  -3   7   7   25.42    7.89
  -3   7   7   26.40   15.23
   3   7  -7   11.10   17.23
   3  -7  -7   51.04   17.17
   3  -7  -7   25.00   13.52
   3   7  -7   23.00   13.06
  -3  -7   7   24.16   14.01
  -3  -7   7   30.84   11.89
   3  -7  -7   14.75   11.23
  -3  -7   7   12.53   10.55
  -3   7   7    0.71   11.32
   3   7  -7   20.74   11.44
   3  -7  -7   17.69   11.50
   3   7  -7   22.21   16.15
   3   7  -6    1.82   17.00
   3  -7  -6   29.33   15.75
   3  -7  -6    6.65   12.46
   3   7  -6   14.54   12.08
   3  -7  -6   15.38   10.00
   3   7  -6    0.56   10.05
   3   7  -6    9.03   15.81
   3  -7  -6   10.78   10.85
  -3  -7   6   13.73   10.91
  -3   7   6   24.22    7.25
  -3   7   6   -0.90   14.27
   3   7  -6    3.09   10.89
  -3  -7   6   -6.46   13.14
  -3  -7   6   12.66   11.92
  -3  -7   6   20.09    9.20
  -3   7   6    6.18   10.33
   3   7  -5   21.32   17.94
  -3  -7   5   20.05   13.32
  -3  -7   5    7.47    8.13
  -3   7   5    3.14    9.68
   3  -7  -5   27.71   10.80
  -3  -7   5   18.48   10.90
  -3   7   5   18.33    5.90
   3  -7  -5   26.15   14.90
  -3  -7   5   22.10   13.98
   3  -7  -5   32.12    9.37
   3   7  -5   36.23    9.35
   3   7  -5   -2.75   14.95
   3   7  -5    1.89   11.19
  -3   7   5   23.22   13.97
   3   7  -4    4.39   11.36
  -3   7   4   19.31   13.39
  -3  -7   4   22.35   15.18
   3  -7  -4   16.02   14.61
  -3  -7   4   29.16   11.51
   3  -7  -4   13.51   10.73
   3   7  -4   12.41    7.45
   3   7  -4   44.11   14.84
  -3   7   4   24.83    8.70
   3  -7  -4   18.76    7.89
  -3  -7   4    1.69    7.10
  -3  -7   4   18.92   12.65
  -3   7   4    5.36    3.98
  -3  -7   3   43.38   12.88
   3   7  -3   18.74    7.03
   3  -7  -3   11.85    6.94
   3   7  -3   10.00   10.18
  -3  -7   3   16.28   12.08
   3  -7  -3   36.94   11.53
   3   7  -3   15.81   12.61
  -3  -7   3   17.60   12.62
  -3   7   3   26.23    8.19
  -3  -7   3    3.54    6.77
  -3  -7   3   42.13   17.77
  -3   7   3   23.07   13.50
   3   7  -3    5.53   13.70
   3   7  -2   54.69    8.28
   3  -7  -2   52.66    8.08
   3   7  -2   51.99   11.61
  -3  -7   2   90.96   20.49
  -3   7   2   33.42   12.90
  -3  -7   2   56.58   12.76
   3   7  -2   42.42   13.91
   3   7  -2   54.17   13.49
  -3  -7   2   53.13   13.84
  -3   7   2   34.45    9.04
  -3  -7   2   45.02    8.62
   3  -7  -2   40.07   12.66
  -3  -7   2   38.86   13.60
  -3   7   1   11.93    7.35
  -3  -7   1   22.37    7.80
   3   7  -1   47.63   13.33
  -3  -7   1   24.56   10.75
   3  -7  -1   24.74    6.36
   3   7  -1   32.98    7.32
  -3  -7   1   41.42   19.42
  -3   7   1   15.82   12.10
  -3  -7   1   -0.62   12.14
  -3  -7   1   29.60   11.90
   3  -7  -1   43.59   11.91
   3   7  -1   38.08   11.74
   3  -7   0  335.75   36.97
   3   7   0  375.69   37.24
   3   7   0  424.53   40.27
  -3  -7   0  413.61   39.32
  -3  -7   0  367.95   43.30
  -3   7   0  373.28   39.12
   3   7   0  373.31   38.01
  -3  -7   0  278.83   37.87
   3  -7   0  371.31   38.89
  -3  -7   0  330.39   39.16
  -3  -7  -1   26.27   17.82
  -3   7  -1    8.18   11.10
  -3  -7  -1   -4.45   11.76
  -3  -7  -1   17.72    8.42
   3   7   1   20.36    8.26
   3  -7   1  -21.16   11.65
  -3  -7  -1   15.91   11.26
   3   7   1    8.99    6.85
   3  -7   1    7.52    5.83
   3   7   2   23.47    9.52
   3  -7   2   21.44    7.10
  -3  -7  -2   -7.93   11.67
  -3  -7  -2   24.17   17.17
  -3  -7  -2    2.28    7.44
  -3  -7  -2    4.13   11.81
   3  -7   2   -4.45   10.40
   3  -7   2   15.85    6.73
   3   7   2   -0.78    7.73
  -3  -7  -3   29.35   12.54
   3  -7   3   17.67   11.40
  -3  -7  -3   36.12   12.71
   3   7   3   34.20   10.88
   3  -7   3   27.90    8.25
  -3  -7  -4    5.70   12.17
   3   7   4    7.99   12.64
  -3  -7  -4   32.12   16.62
   3  -7   4   17.24   12.93
   3  -7   4   15.22   12.86
  -3  -7  -4    5.64   12.69
   3   7   4   25.43   11.92
  -3  -7  -5   19.53   12.81
  -3  -7  -5    3.18   15.89
   3   7   5   -0.51   11.02
   3  -7   5  -13.88   13.59
   3   7   5   15.25   12.24
  -3  -7  -5    5.21   12.00
   3  -7   5    1.93   14.57
  -3  -7  -6  108.11   15.83
   3  -7   6   94.39   20.39
   3   7   6   96.23   18.16
  -3  -7  -6  129.19   17.39
   3  -7   6  152.43   19.70
   3  -7   7  143.87   21.82
  -3  -7  -7  122.25   16.93
   3   7   7  119.62   19.06
  -3  -7  -7  120.52   17.61
   3   7   8   15.47   14.32
   3  -7   8   44.51   19.37
  -3  -7  -8   14.74   12.65
  -3   7  -8   -1.38   10.90
  -3  -7  -8   16.98   14.04
  -3  -7  -8  -22.61   16.83
   3   7   9   14.35   15.60
  -3  -7  -9   31.82   15.03
   3   7   9   14.63   14.29
  -3  -7  -9    8.62   15.51
   3  -7   9   13.09   18.76
   3   7  10   -1.17   15.24
  -3  -8  10   19.42   16.73
   3   8 -10    6.61   15.82
   3  -8 -10   14.48   18.83
  -3   8  10   33.32   18.61
  -3  -8  10   -9.54   14.45
  -3  -8   9    4.50   13.74
   3   8  -9   16.58   16.16
  -3  -8   9   21.62   16.22
  -3   8   9   -7.89   13.06
   3  -8  -9   27.87   18.11
  -3   8   9    1.27   17.56
   3   8  -8   12.98   16.49
  -3  -8   8   17.34   14.73
  -3   8   8   -4.68   11.93
   3   8  -8   14.50   17.73
  -3  -8   8   16.78   13.15
  -3   8   8  -14.41   17.04
  -3   8   7   -2.22   16.25
  -3  -8   7   -4.77   14.26
  -3   8   7    2.65   10.70
   3  -8  -7   -5.32   11.24
   3   8  -7   15.02   16.95
   3   8  -7   31.26   17.55
  -3  -8   7   32.10   12.64
   3  -8  -7   25.67   16.88
   3   8  -6  164.74   24.36
  -3  -8   6  178.98   22.08
   3  -8  -6  164.85   19.87
  -3  -8   6  132.73   20.59
  -3  -8   6  171.72   20.37
   3   8  -6  190.87   23.09
  -3   8   6  183.97   22.92
   3  -8  -6  171.30   23.11
  -3   8   5   17.24    8.66
  -3  -8   5    3.52   14.65
   3   8  -5   25.41   15.59
  -3  -8   5   37.79   14.19
   3   8  -5   18.83   17.50
   3  -8  -5   24.88   16.12
   3   8  -5    8.19   11.87
  -3   8   5   -7.62   14.23
  -3  -8   5    2.12   11.53
   3  -8  -5   32.28   11.12
   3   8  -4   24.90   18.04
   3   8  -4    5.39   14.69
  -3  -8   4   17.02   13.22
  -3  -8   4   12.49   12.92
  -3   8   4   10.11    7.56
  -3   8   4    8.85   13.73
  -3  -8   4   36.61   17.31
   3   8  -4   -0.75   12.35
   3  -8  -4    3.21   11.55
  -3  -8   4   27.09   12.70
   3   8  -3   25.89   14.05
   3   8  -3   31.78   13.59
  -3  -8   3   42.85   13.47
  -3   8   3   15.80    7.28
  -3  -8   3   25.53   12.73
  -3  -8   3   51.40   13.20
   3  -8  -3   28.05   12.45
  -3  -8   3   13.03   18.59
  -3   8   3   32.70   13.92
  -3  -8   2   45.08   12.66
  -3  -8   2   28.54   12.74
  -3   8   2   27.29    6.94
   3   8  -2   24.59   12.42
   3   8  -2   34.33   13.79
  -3   8   2   27.32   13.39
  -3  -8   2   70.59   19.97
   3   8  -2   32.85   11.02
   3  -8  -2   32.74   12.79
  -3  -8   2   16.43   13.31
   3   8  -1   27.39   10.93
   3  -8  -1   76.24   13.55
  -3  -8   1   28.36   13.17
  -3  -8   1   43.75   13.31
  -3   8   1   39.99   13.04
   3   8  -1   52.82   17.60
   3   8  -1   39.17   11.89
   3   8  -1   32.45   14.92
  -3  -8   1   42.53   11.80
  -3  -8   0   16.77    9.78
   3   8   0    8.31    5.17
  -3  -8   0    7.86   11.94
   3  -8   0    2.09   12.07
  -3  -8   0   23.44   12.57
  -3  -8   0   23.88   19.90
  -3   8   0    0.70   11.72
   3   8   0   -6.66   16.27
   3   8   0    7.36    9.20
   3   8   0    8.67   10.02
   3   8   0    9.85   14.13
   3   8   1   70.53   16.22
   3   8   1   54.60    9.81
  -3  -8  -1   23.73   10.58
   3   8   1   33.57    7.88
  -3  -8  -1   82.23   13.93
   3  -8   1   71.43   13.68
   3   8   1   64.26   11.78
  -3  -8  -1   63.59   20.86
  -3   8  -1   20.56   12.68
   3   8   1   76.28   17.67
  -3  -8  -1   33.44   13.56
   3   8   1   54.10    9.87
  -3  -8  -2   12.30    8.22
   3   8   2   26.35    6.93
  -3  -8  -2    7.09   11.96
   3  -8   2    9.60   12.18
   3   8   2   -6.32   10.68
  -3  -8  -2   15.11   17.64
   3   8   2    7.87   14.60
   3   8   2   11.22   15.40
  -3  -8  -2   -5.86   11.95
   3   8   2   18.19    8.95
   3  -8   3   20.77   12.10
   3   8   3    1.69   10.92
  -3  -8  -3   10.26   13.03
  -3  -8  -3   -0.76   12.52
   3   8   3    3.42   13.50
   3   8   3   18.77    7.97
   3   8   3   47.96   10.47
   3   8   4  107.14   15.85
   3  -8   4  105.26   17.19
  -3  -8  -4   89.78   15.91
   3  -8   4   86.81   17.94
   3   8   4   60.92   14.48
  -3  -8  -4   81.02   16.31
   3   8   4   57.49   15.20
   3   8   5   60.68   14.22
  -3  -8  -5   69.67   15.61
   3   8   5   50.12   14.01
   3  -8   5  106.72   17.79
   3  -8   5   80.54   18.02
  -3  -8  -5   82.53   15.46
   3   8   5  117.68   15.62
  -3  -8  -5   11.82   18.47
   3   8   6   30.24   14.16
  -3  -8  -6   -9.73   17.45
   3  -8   6   53.57   18.32
   3   8   6   45.45   13.52
  -3  -8  -6   56.73   14.48
   3  -8   6   93.19   18.37
  -3  -8  -7   -7.36   17.07
   3   8   7   22.63   12.80
   3  -8   7    9.09   18.66
  -3  -8  -7   25.75   13.84
   3  -8   8   21.49   19.23
   3   8   8    3.76   13.79
  -3  -8  -8   -4.88   17.38
   3  -8   8   32.01   20.69
  -3  -8  -8   17.86   14.05
   3  -8   9    1.42   20.05
  -3  -8  -9   -9.45   16.22
   3   9 -10   14.49   16.77
   3   9  -9   30.35   19.11
  -3  -9   9   -9.19   16.75
  -3  -9   9  -11.03   15.37
   3   9  -9   -9.61   17.49
   3  -9  -9   32.88   18.99
  -3   9   9  -11.22   19.08
  -3  -9   8   21.93   14.67
   3   9  -8    8.69   17.86
  -3  -9   8   46.12   16.21
   3   9  -8   11.23   18.43
  -3   9   8   -8.01   18.81
  -3   9   7   61.25   19.62
   3   9  -7   58.03   19.56
   3  -9  -7   49.08   14.45
   3  -9  -7   88.16   20.05
  -3  -9   7   56.21   15.50
   3   9  -7   32.48   18.55
  -3  -9   7   76.02   17.33
   3   9  -6   39.15   18.53
   3   9  -6   24.86   16.62
  -3  -9   6   12.89   14.48
   3  -9  -6   -1.06   16.49
  -3   9   6  -10.47   16.66
  -3  -9   6   -2.58   13.24
   3  -9  -6   11.39   11.86
  -3  -9   5   66.65   15.79
   3  -9  -5   89.70   15.18
  -3  -9   5   66.26   18.25
   3  -9  -5   73.21   19.44
   3   9  -5   55.43   18.03
   3   9  -5   71.54   16.34
  -3   9   5   88.64   18.26
   3   9  -5  107.22   20.91
  -3  -9   5   64.94   17.28
  -3  -9   5   49.92   16.02
  -3  -9   4   38.69   13.98
  -3  -9   4  -13.45   17.30
  -3   9   4   40.67   15.49
   3   9  -4   68.17   16.20
   3   9  -4   22.99   18.20
  -3  -9   4   49.88   14.56
   3  -9  -4   19.78   12.90
  -3  -9   4   32.03   14.07
   3   9  -4   37.15   14.76
   3   9  -3   44.25   13.94
  -3  -9   3   56.03   15.09
   3  -9  -3   36.00   14.06
  -3  -9   3   28.19   19.54
  -3   9   3   13.70   13.67
  -3  -9   3   23.58   13.89
   3   9  -3   48.59   14.64
  -3  -9   3   15.49   13.33
   3   9  -2    2.00   18.25
   3   9  -2   13.78   10.91
  -3  -9   2   57.58   20.77
  -3   9   2   33.95   13.10
   3  -9  -2   20.18   14.20
  -3  -9   2   28.59   14.68
  -3  -9   2    7.47   12.33
  -3  -9   2    5.65   12.18
   3   9  -2    0.90   14.30
   3   9  -2   33.53   12.29
  -3  -9   1   10.22   11.57
  -3   9   1   37.47   13.34
  -3  -9   1   40.08   12.88
   3   9  -1   29.87   18.15
   3  -9  -1   41.45   14.51
  -3  -9   1    9.20   14.07
   3   9  -1   41.52   11.45
   3   9  -1   42.61   11.29
   3   9  -1   38.61   15.35
  -3  -9   0   35.44   11.88
   3   9   0   78.57   12.66
  -3   9   0   55.36   13.63
  -3  -9   0   35.39   22.29
  -3  -9   0   63.58   14.50
   3   9   0   43.36   18.12
   3   9   0   42.00   16.68
   3   9   0   38.93   10.95
   3  -9   0   66.43   15.05
  -3  -9   0   35.32   14.74
  -3  -9  -1   24.47   13.36
   3  -9   1   -5.78   12.57
  -3  -9  -1   -7.02   12.73
   3   9   1   20.06   16.56
   3   9   1    3.92   14.92
  -3  -9  -1   18.82    9.71
  -3  -9  -1   38.99   20.52
  -3   9  -1   11.12   11.99
   3   9   1   23.86   10.54
   3   9   2    9.56   14.62
   3   9   2   28.08   15.94
  -3  -9  -2   19.32   13.18
  -3  -9  -2   11.91   19.21
  -3  -9  -2   15.49   12.98
   3  -9   2    1.70   13.05
   3   9   2   17.34   10.98
   3   9   3   29.85   13.95
   3   9   3   29.53   15.95
   3  -9   3   -2.09   14.95
   3   9   3   21.31   11.66
  -3  -9  -3    3.29   13.48
  -3  -9  -3   37.49   13.79
   3  -9   3   30.87   13.85
   3  -9   4   70.76   17.55
   3   9   4   65.69   14.28
  -3  -9  -4   52.60   15.01
   3   9   4   31.32   13.78
  -3  -9  -4   54.92   14.55
   3  -9   4   15.00   15.44
  -3  -9  -5   -6.33   14.83
   3   9   5   -9.74   13.24
  -3  -9  -5   -1.32   18.39
  -3  -9  -5   19.48   13.49
   3  -9   5   23.72   16.78
   3  -9   5    7.33   16.59
   3   9   6  108.17   18.21
  -3  -9  -6  119.84   18.26
   3  -9   6  111.42   21.71
   3  -9   6  120.55   22.66
   3   9   7    9.59   13.72
  -3  -9  -7   -2.68   19.11
   3  -9   7   -8.60   20.25
  -3  -9  -7   24.49   14.44
   3  -9   7   20.92   18.74
   3  -9   8  -21.13   20.87
  -3  10   8    8.71   19.63
   3  10  -8  -10.61   18.60
  -3 -10   8    9.60   15.98
  -3 -10   8   15.14   16.54
   3  10  -8   -3.51   18.93
  -3 -10   7   11.30   16.16
  -3 -10   7   -3.25   15.62
   3  10  -7   50.45   19.70
   3 -10  -7   15.77   18.67
  -3 -10   7   39.20   16.54
  -3  10   7    9.57   18.63
   3  10  -7   35.11   18.44
  -3 -10   6   56.01   17.43
   3  10  -6   85.11   21.63
   3  10  -6   57.27   19.33
   3 -10  -6  102.19   21.24
  -3 -10   6  119.92   18.70
   3 -10  -6   61.61   15.98
  -3  10   6   91.08   20.89
  -3 -10   6   64.14   18.16
  -3 -10   5   21.13   15.22
  -3 -10   5   14.72   14.51
   3  10  -5   21.85   19.04
  -3 -10   5   47.38   15.28
   3 -10  -5   47.75   14.57
  -3  10   5   54.41   17.98
  -3 -10   5   33.28   18.02
   3 -10  -5   44.08   18.69
   3  10  -5   38.04   17.05
   3  10  -5    7.89   15.32
   3  10  -4    4.66   15.00
  -3  10   4   16.36   15.60
  -3 -10   4   23.32   18.85
  -3 -10   4  -13.14   14.32
  -3 -10   4   21.39   13.42
   3  10  -4  -13.24   14.50
   3 -10  -4    8.93   14.18
  -3 -10   4   36.39   15.26
   3  10  -3   34.24   14.35
   3  10  -3    7.22   15.17
  -3 -10   3   33.30   13.38
  -3 -10   3   36.11   20.96
  -3  10   3   44.45   15.41
  -3 -10   3   51.16   15.77
   3 -10  -3   37.74   15.51
  -3 -10   3   41.46   14.83
  -3 -10   2   25.85   12.88
   3  10  -2    6.40   18.04
   3  10  -2   11.17   12.44
   3  10  -2    3.13   14.72
  -3 -10   2    7.12   12.00
   3  10  -2   16.90   11.01
  -3 -10   2   24.32   21.04
  -3  10   2   16.97   13.42
   3 -10  -2    5.75   15.02
  -3 -10   2    1.95   15.17
  -3 -10   1   34.33   12.60
   3  10  -1   11.42   10.52
   3  10  -1    5.16   17.28
   3  10  -1   18.79   11.10
   3  10  -1   10.63   16.14
  -3 -10   1   23.26   15.73
   3 -10  -1   30.42   15.53
  -3 -10   1   52.15   21.72
  -3  10   1    9.92   13.55
  -3 -10   1   30.13   13.20
   3  10   0   -1.09   15.87
  -3 -10   0    2.43   12.51
  -3 -10   0    9.05   20.90
  -3  10   0   23.95   13.72
   3 -10   0   47.53   15.39
  -3 -10   0   -0.97   14.85
   3  10   0   28.44   17.25
   3  10   0   21.22   10.61
   3  10   1   47.89   18.76
  -3 -10  -1   80.02   16.33
  -3 -10  -1   47.94   22.53
  -3 -10  -1   90.86   17.98
   3 -10   1   95.36   17.57
   3  10   1   70.85   18.37
   3  10   1   87.34   14.67
   3  10   2   32.91   17.55
  -3 -10  -2    4.43   20.81
   3  10   2   52.58   16.17
  -3 -10  -2   56.46   15.80
   3 -10   2   31.15   15.40
   3  10   2   45.73   13.07
  -3 -10  -2   57.35   14.85
  -3 -10  -3    4.40   12.97
  -3 -10  -3   29.06   20.43
   3 -10   3   20.86   16.14
   3  10   3   15.22   12.04
  -3 -10  -3   -7.75   14.88
   3 -10   3    5.13   15.11
   3  10   3   -3.84   13.67
   3 -10   4    5.59   16.03
   3  10   4   13.00   13.02
  -3 -10  -4  -10.20   14.93
  -3 -10  -4   -6.35   13.54
   3 -10   4  -13.75   17.07
   3 -10   5  -18.53   17.77
  -3 -10  -5   -4.66   15.64
  -3 -10  -5   51.99   20.34
  -3 -10  -5    1.87   14.18
   3  10   5   15.16   16.65
   3 -10   5   41.96   19.24
   3  10   5   11.51   13.32
   3  10   6   12.08   13.94
  -3 -10  -6   -4.88   14.35
   3 -10   6   22.12   19.79
  -3 -10  -6    1.46   20.22
   3 -10   6  -16.26   19.47
   3  10   6   15.48   17.10
  -3 -11   7   46.56   17.80
  -3 -11   6    2.01   15.01
   3  11  -6    1.24   19.89
   3  11  -6   -4.96   18.03
  -3 -11   6    1.12   16.98
  -3 -11   6   14.66   15.83
   3 -11  -6   10.33   19.43
  -3  11   6    6.74   18.13
  -3  11   5   27.53   17.79
   3  11  -5   17.41   17.04
   3 -11  -5   38.08   15.34
  -3 -11   5   -2.20   16.88
  -3 -11   5   -1.88   14.15
  -3 -11   5   -8.55   15.96
   3  11  -5   32.81   19.59
   3 -11  -5   49.04   19.94
  -3 -11   4   48.39   14.72
   3  11  -4   75.19   17.21
   3 -11  -4   46.57   17.61
  -3 -11   4   79.21   18.96
  -3  11   4   94.48   19.23
   3  11  -4   70.64   18.46
  -3 -11   4   37.00   16.10
  -3 -11   3   27.82   13.25
   3  11  -3   14.00   19.23
   3  11  -3    6.50   14.08
   3 -11  -3   17.01   16.49
  -3 -11   3   10.97   16.32
  -3 -11   3   24.28   20.05
  -3  11   3   28.30   15.93
   3  11  -3    2.34   16.44
  -3 -11   3   -8.39   14.10
  -3 -11   2    3.31   13.02
  -3 -11   2   45.91   22.57
  -3  11   2   17.56   15.13
   3  11  -2    9.58   16.60
   3  11  -2   24.98   18.35
   3 -11  -2   16.48   15.95
  -3 -11   2   14.05   16.75
  -3 -11   1   22.43   13.12
   3  11  -1   21.15   12.01
  -3 -11   1   40.07   22.86
  -3  11   1    7.89   14.39
   3  11  -1   24.31   17.56
   3  11  -1   29.56   17.95
  -3 -11   1    1.08   15.83
   3 -11  -1   16.34   17.06
  -3 -11   0   14.36   13.47
   3  11   0   20.45   11.65
  -3 -11   0    9.81   22.78
  -3  11   0    6.72   13.98
   3  11   0    9.97   17.63
   3  11   0    3.12   17.22
   3 -11   0   41.09   16.79
  -3 -11   0    2.22   16.00
  -3 -11  -1  -18.12   13.22
  -3 -11  -1   29.36   22.97
   3  11   1   -4.02   11.56
   3  11   1   17.53   17.47
   3  11   1    7.78   16.37
   3 -11   1   23.81   16.74
  -3 -11  -1   20.63   16.16
  -3 -11  -2   14.14   13.81
  -3 -11  -2   46.44   22.52
   3  11   2    3.15   12.01
   3 -11   2    6.02   15.65
   3  11   2   -8.95   15.70
   3  11   2   -7.52   17.51
  -3 -11  -2   19.05   16.05
   3 -11   2   38.63   16.88
  -3 -11  -3  -17.43   14.09
  -3 -11  -3   20.54   20.94
   3  11   3   -8.90   14.10
   3  11   3    8.85   12.39
  -3 -11  -3   -7.43   16.47
   3 -11   3   13.83   16.27
   3 -11   3   15.09   16.72
   3 -11   4    6.19   17.52
  -3 -11  -4   -7.50   13.75
   3  11   4   32.70   18.37
  -3 -11  -4    2.51   16.34
   3  11   4   11.69   13.21
   3 -11   4  -10.80   18.42
   3 -12  -4   24.41   16.65
   3  12  -3   19.61   19.63
   3 -12  -3    7.00   18.05
  -3 -12   3   23.79   17.84
  -3  12   3   36.65   16.38
  -3 -12   3   17.89   21.10
   3  12  -3   34.69   18.38
   3  12  -2   -2.39   19.23
  -3 -12   2    3.53   17.15
   3 -12  -2   -3.58   17.81
  -3  12   2   14.17   14.79
  -3 -12   2   19.30   21.89
   3  12  -2  -10.65   18.00
   3  12  -1  -21.91   18.68
  -3 -12   1  -28.76   17.86
   3 -12  -1   35.36   18.50
  -3 -12   1    8.46   23.21
   3  12  -1   25.86   18.84
   3  12   0  -14.82   12.72
   3  12   0   -4.38   17.64
   3 -12   0    8.42   18.07
  -3 -12   0   13.54   17.07
  -3 -12   0   31.20   23.37
   3  12   0   -9.70   18.50
   3 -12   1   18.02   17.45
   3  12   1  -11.21   16.76
   3  12   1   -9.65   19.25
   3  12   1    5.47   12.70
   3  12   2   -3.74   15.44
  -4   0  13   14.00   17.86
   4   0 -13  -10.37   19.12
  -4   0  12   17.29   13.92
  -4   0  12   24.88   17.16
   4   0 -12   -3.72   18.70
  -4   0  11   19.98   16.36
   4   0 -11   -2.34   18.30
  -4   0  11    4.78   12.75
   4   0 -11   -7.24   13.85
  -4   0  11    8.28   15.49
  -4   0  10  205.45   27.52
   4   0 -10  198.59   29.28
  -4   0  10  209.00   27.19
   4   0 -10  213.57   25.31
  -4   0  10  189.62   25.02
  -4   0   9   12.29   14.82
  -4   0   9   -3.54   12.92
  -4   0   9   10.47   10.93
   4   0  -9   21.36   11.48
  -4   0   8  353.61   41.33
  -4   0   8  356.04   40.31
   4   0  -8  342.54   39.38
  -4   0   8  387.72   39.25
   4   0  -7  -10.22   10.63
   4   0  -7  -10.68   15.63
  -4   0   7   10.31   11.97
  -4   0   7  -10.52   14.41
  -4   0   7   14.76    9.71
  -4   0   6  183.49   26.81
   4   0  -6  314.95   30.97
   4   0  -6  287.18   28.25
  -4   0   6  247.05   29.97
  -4   0   6  262.50   29.21
  -4   0   6  279.16   27.78
  -4   0   5    3.72    9.87
   4   0  -5   -3.62    9.57
  -4   0   5   -7.20    8.20
   4   0  -5   -1.85   14.04
  -4   0   5   -6.64   11.74
  -4   0   4  229.57   19.83
   4   0  -4  193.11   18.57
  -4   0   4  216.58   18.12
  -4   0   4  212.81   17.39
   4   0  -4  196.01   20.63
  -4   0   3    6.24    9.28
  -4   0   3  -10.09   10.68
  -4   0   3   -0.77    9.20
   4   0  -3    3.02   12.88
   4   0  -3    5.27    9.99
  -4   0   2   83.84   13.81
  -4   0   2   67.83   13.17
   4   0  -2   78.96   13.08
  -4   0   2   78.18   12.52
  -4   0   2   94.86   13.70
   4   0  -2  126.38   15.63
   4   0  -1    9.51    7.55
  -4   0   1   -0.44    9.47
  -4   0   1   -8.94   10.60
   4   0  -1   12.85   10.13
   4   0  -1   -3.65    2.21
  -4   0   1    7.90    8.64
   4   0  -1   24.81    6.33
   4   0  -1   12.65   11.19
   4   0   0   53.83    9.93
   4   0   0   96.35   12.07
   4   0   0   47.66    8.05
  -4   0   0   64.93   11.22
   4   0   0   67.75    8.54
  -4   0   0   72.96   13.85
  -4   0   0   53.51   11.97
   4   0   1    3.64    9.00
  -4   0  -1   -1.97   10.24
   4   0   1    1.68    7.01
   4   0   1   -4.06    3.63
  -4   0  -1   -3.18   11.50
  -4   0  -1    1.53    9.47
  -4   0  -2   36.95   12.37
   4   0   2   60.33    9.78
  -4   0  -2   58.88   11.13
  -4   0  -3    8.64   11.64
   4   0   3   16.74    7.82
  -4   0  -3   -3.12   10.01
  -4   0  -4   18.30   11.69
  -4   0  -4   17.08   12.36
   4   0   4   19.86    8.12
  -4   0  -4   13.30   10.20
  -4   0  -5   16.03   11.30
  -4   0  -5    5.03   10.23
  -4   0  -5   -9.86   12.43
   4   0   5   15.99    8.36
  -4   0  -6   90.09   15.35
   4   0   6   90.97   18.10
  -4   0  -6   82.74   15.12
  -4   0  -6   86.31   16.84
   4   0   6   92.39   13.11
  -4   0  -7   16.96   12.19
   4   0   7   -7.36    9.28
   4   0   7   18.01   15.72
  -4   0  -7   -2.94   12.14
   4   0   8  532.92   56.43
  -4   0  -8  504.16   56.67
   4   0   8  585.64   59.16
   4   0   9   -6.96   11.09
  -4   0  -9    4.02   12.14
   4   0   9   27.21   18.33
   4   0  10  309.92   32.70
   4   0  10  215.10   36.54
  -4  -1  13   28.29   17.87
  -4   1  13   23.10   16.51
   4  -1 -13    8.09   18.63
   4   1 -13   15.80   18.00
   4   1 -13   39.86   21.55
   4  -1 -13   39.61   19.32
   4   1 -13   13.92   16.65
   4  -1 -13   26.96   17.61
  -4  -1  12   -5.74   16.95
  -4  -1  12    1.26   16.70
  -4   1  12   13.02   15.10
   4  -1 -12  -10.19   18.05
   4   1 -12   -8.69   17.32
   4  -1 -12   21.31   18.20
   4   1 -12    6.66   19.92
   4   1 -12   10.63   15.75
   4  -1 -12   -1.20   16.09
  -4  -1  11   57.84   17.16
  -4  -1  11   39.08   16.27
  -4   1  11   39.51   14.94
  -4  -1  11   26.71   12.27
   4  -1 -11   17.52   18.76
   4  -1 -11   59.83   15.70
   4  -1 -11   41.42   18.52
   4   1 -11   78.45   20.62
  -4  -1  10   20.07   15.82
   4  -1 -10    1.03   17.09
  -4   1  10   10.60   13.43
  -4  -1  10   14.36   10.74
  -4  -1  10   31.44   14.64
   4   1 -10   22.40   18.31
   4  -1 -10   22.76   13.35
  -4  -1   9  144.36   17.99
  -4   1   9  149.11   19.89
   4  -1  -9  111.56   18.71
  -4  -1   9  160.93   21.68
  -4  -1   9  130.38   20.69
  -4  -1   8  590.67   63.95
  -4   1   8  613.18   64.64
   4  -1  -8  602.15   64.59
  -4  -1   8  704.94   65.93
  -4  -1   8  616.88   65.22
  -4  -1   7   26.62    9.53
  -4   1   7   29.43   11.49
   4   1  -7   25.14   16.52
   4  -1  -7   25.28   10.65
  -4  -1   7   37.75   14.52
   4  -1  -7   18.24   15.88
  -4  -1   7   39.13   12.62
  -4  -1   6  108.17   16.79
  -4  -1   6  122.63   13.51
   4  -1  -6   81.31   15.35
  -4   1   6  111.13   16.00
   4   1  -6   87.58   19.14
  -4  -1   6  129.90   18.43
  -4  -1   6   89.97   14.24
   4  -1  -6   87.68   19.37
   4  -1  -5  773.15   82.27
   4  -1  -5  804.42   83.10
   4   1  -5  851.27   83.31
  -4  -1   5  834.30   82.94
  -4  -1   5  803.32   81.59
  -4   1   5  803.24   81.76
  -4  -1   5  816.05   82.81
  -4  -1   5  757.11   81.69
  -4   1   5  777.13   82.31
  -4  -1   4   81.21   11.75
  -4   1   4   74.52   13.34
   4   1  -4   71.92   16.12
  -4  -1   4   61.52   11.97
  -4   1   4  112.72   12.63
   4  -1  -4   63.99   16.40
  -4  -1   4   74.09   13.83
   4   1  -4   59.84    9.57
   4  -1  -4   82.26   12.89
  -4  -1   4   67.58   14.76
  -4   1   3   61.39   12.00
  -4  -1   3   73.85   10.56
   4   1  -3   60.12   15.19
  -4  -1   3   39.68   11.68
  -4   1   3   41.90   11.06
  -4  -1   3   69.96   12.59
   4  -1  -3   51.95   12.18
   4  -1  -3   49.41   14.62
  -4  -1   2    5.25    9.40
  -4   1   2    0.58    7.53
   4  -1  -2    4.08   12.09
  -4  -1   2    6.50   10.08
   4   1  -2   -5.05    7.84
  -4   1   2    4.30   10.12
   4   1  -2   17.60   12.53
   4  -1  -2    4.21    9.19
  -4   1   2    6.95    9.91
  -4  -1   2   19.75   10.96
   4  -1  -1  385.37   34.07
   4   1  -1  362.39   34.13
   4   1  -1  349.27   33.05
   4  -1  -1  313.11   33.94
  -4  -1   1  394.72   33.77
   4  -1  -1  314.80   31.33
   4   1  -1  287.73   31.51
   4  -1  -1  280.17   31.35
  -4   1   1  409.08   34.20
  -4  -1   1  375.52   34.59
  -4   1   1  382.24   33.95
  -4   1   1  381.58   32.86
  -4  -1   1  313.03   33.19
   4   1  -1  204.73   32.04
  -4   1   0    9.70    8.14
  -4  -1   0    6.96    9.57
  -4  -1   0   -0.46    9.56
   4  -1   0    9.17    6.32
   4   1   0    6.98    7.80
  -4   1   0    6.46   10.89
  -4  -1   0   -4.43   12.51
   4   1   0   19.43    6.04
   4  -1   0   11.79    5.35
   4   1   0    1.42    1.95
   4   1   0    5.41   10.60
   4  -1   0   13.50   10.48
  -4   1  -1   70.27   14.16
  -4  -1  -1   71.04   15.10
   4  -1   1   85.05   12.12
  -4  -1  -1   94.06   13.61
   4  -1   1   89.42   10.68
   4   1   1   96.34   11.72
  -4  -1  -1   88.93   13.12
  -4   1  -1   92.73   12.21
   4  -1   1   35.73   10.44
   4   1   2    8.10    8.45
   4  -1   2   17.47    6.99
  -4  -1  -2   25.82   11.06
  -4  -1  -2   24.23   10.88
  -4   1  -2   17.84    9.18
  -4  -1  -2   13.89    7.44
   4  -1   2   16.70    6.26
  -4   1  -3   85.70   15.44
  -4  -1  -3   94.36   15.63
   4  -1   3   56.79   11.04
   4  -1   3  114.93   12.31
   4   1   3  108.15   13.17
  -4   1  -3  132.92   13.99
  -4  -1  -3   99.08   15.05
  -4   1  -4   69.15   14.36
  -4  -1  -4   64.24   15.77
  -4  -1  -4  111.50   15.07
   4  -1   4   64.14    9.90
   4   1   4   66.11   12.02
   4  -1   4   99.56   11.51
  -4   1  -4   89.69   13.24
  -4  -1  -4   79.40   13.97
  -4  -1  -5  163.58   24.75
   4   1   5  203.35   22.43
   4  -1   5  184.44   21.73
  -4  -1  -5  202.49   23.21
  -4   1  -5  210.24   23.40
  -4  -1  -5  185.40   24.01
  -4   1  -5  190.06   23.87
   4   1   6   18.68   14.22
   4  -1   6   19.58   15.06
   4   1   6   -6.77    9.35
   4  -1   6   -2.15    8.41
  -4  -1  -6   11.85   12.31
  -4  -1  -6   12.22   11.90
  -4   1  -6    9.14   11.56
  -4   1  -6    5.79   11.50
  -4  -1  -6    9.96   11.16
   4   1   7  229.69   27.28
   4  -1   7  261.02   27.49
  -4   1  -7  211.70   24.40
  -4  -1  -7  180.93   24.16
   4   1   7  180.22   23.06
   4  -1   7  172.55   22.57
  -4  -1  -7  181.76   25.02
  -4  -1  -7  199.27   24.59
   4   1   8   10.55   10.26
  -4   1  -8    4.03   12.49
  -4  -1  -8   21.21   12.19
  -4   1  -8    1.01   14.33
  -4  -1  -8   24.51   15.33
   4   1   8   18.03   16.25
   4  -1   8   15.69   16.40
   4  -1   8   -5.86    9.85
  -4   1  -9  381.23   44.55
  -4  -1  -9  373.68   44.68
   4   1   9  392.24   43.27
   4  -1   9  343.15   42.64
  -4  -1  -9  396.99   42.97
  -4   1  -9  470.39   43.49
   4   1   9  361.86   46.06
   4  -1   9  417.61   46.31
  -4   1 -10   64.57   17.12
  -4  -1 -10   43.33   17.71
   4   1  10   43.07   13.76
   4   1  10   26.49   20.86
   4  -1  10   29.45   20.06
   4   1  11    5.31   13.01
  -4   2  13   -8.27   17.92
   4  -2 -13   51.01   17.88
   4   2 -13   20.93   18.61
  -4  -2  13   21.70   18.94
   4  -2 -13   28.92   19.78
   4   2 -13   31.58   18.89
  -4   2  13    7.14   18.44
  -4  -2  13    9.03   16.80
   4   2 -13   19.24   21.86
   4  -2 -13   18.09   18.07
  -4   2  12   35.92   16.50
   4   2 -12    9.54   15.90
   4  -2 -12    4.91   15.78
  -4  -2  12   14.05   17.29
   4  -2 -12    9.17   19.32
   4   2 -12   24.94   18.82
   4   2 -12   23.89   21.75
   4  -2 -12   24.32   17.89
  -4   2  12   22.51   17.07
  -4  -2  12   23.08   16.15
   4  -2 -11    2.20   17.61
  -4   2  11   -8.21   14.94
   4  -2 -11   -2.16   14.68
   4   2 -11    7.35   14.13
  -4  -2  11  -13.66   15.76
   4  -2 -11   18.05   18.07
   4   2 -11   -2.28   16.07
   4   2 -11  -16.71   20.24
  -4   2  11   -4.74   15.59
  -4  -2  11   21.10   15.05
  -4   2  10   83.72   17.67
   4   2 -10   85.46   16.68
   4  -2 -10  104.57   17.17
  -4  -2  10   95.07   18.90
   4   2 -10  115.71   22.36
  -4  -2  10  108.68   18.07
   4  -2 -10   69.12   20.21
  -4  -2   9  127.89   19.93
  -4  -2   9  147.21   21.12
   4  -2  -9  113.81   19.12
   4   2  -9  128.87   18.76
  -4   2   9  115.10   20.15
   4   2  -9  184.04   24.32
  -4  -2   9  147.56   17.03
  -4  -2   8  659.26   69.26
  -4   2   8  658.92   70.54
  -4   2   8  761.09   71.10
  -4  -2   8  728.12   70.88
  -4  -2   8  789.03   71.24
  -4  -2   8  611.87   68.55
   4   2  -8  737.08   70.39
   4  -2  -8  701.02   70.38
   4  -2  -8  672.73   71.63
  -4  -2   7  786.17  104.40
  -4  -2   7 1174.27  104.90
  -4   2   7 1168.19  106.03
  -4   2   7 1248.94  106.40
  -4  -2   7 1156.88  106.18
   4   2  -7 1092.36  105.61
   4  -2  -7 1155.57  105.75
   4  -2  -7 1127.54  106.71
   4   2  -7 1177.09  107.12
  -4  -2   7 1267.88  106.48
  -4  -2   7  953.67  104.07
   4  -2  -6  431.58   40.29
   4   2  -6  364.79   40.28
  -4  -2   6  339.77   36.92
  -4   2   6  365.20   38.49
  -4  -2   6  402.23   39.35
  -4  -2   6  354.45   37.07
  -4   2   6  328.13   38.82
  -4  -2   6  352.76   38.92
   4   2  -6  314.82   37.86
   4  -2  -6  339.92   38.10
   4  -2  -5   11.43   14.09
  -4  -2   5    9.54    7.15
   4   2  -5   38.04   14.69
   4   2  -5    0.95    5.89
  -4   2   5   15.57   11.20
   4   2  -5   18.77   10.51
   4  -2  -5   15.19    9.92
  -4  -2   5   13.08    8.41
  -4   2   5    7.98   12.09
  -4  -2   5    4.34   11.74
  -4  -2   5   11.38   12.23
   4  -2  -4  405.47   39.97
   4   2  -4  374.34   40.32
  -4  -2   4  408.76   37.36
  -4   2   4  332.85   38.76
  -4  -2   4  374.68   38.57
  -4   2   4  335.68   38.08
  -4  -2   4  322.43   38.20
  -4   2   4  372.42   38.97
  -4  -2   4  424.09   39.30
   4   2  -4  298.56   37.15
   4  -2  -4  353.34   38.63
   4   2  -4  356.79   38.66
   4  -2  -3   13.68   13.49
  -4   2   3   -2.51   10.75
  -4  -2   3   21.21   11.40
  -4  -2   3   -1.85   10.16
  -4   2   3   -6.06    9.32
  -4   2   3    1.57    7.23
   4   2  -3    0.55   13.44
  -4   2   3   -2.47   11.03
   4  -2  -3    1.96   10.41
   4   2  -3   16.74    9.93
   4  -2  -3    8.79    5.53
  -4  -2   3   16.01    9.19
  -4  -2   2    8.51    9.52
  -4  -2   2    9.46   10.36
   4   2  -2   -4.30    9.99
   4  -2  -2    7.66    9.69
   4   2  -2   28.21   13.10
   4   2  -2   10.61    6.14
  -4   2   2    2.75    9.81
   4   2  -2   -7.69    8.05
  -4  -2   2   14.79   11.53
  -4   2   2   13.02   10.25
  -4   2   2    7.61   10.57
  -4   2   2    0.24    7.00
   4  -2  -2   11.40   13.12
  -4   2   1   13.02    9.86
  -4  -2   1   -0.92    9.88
   4  -2  -1   26.32   12.15
  -4   2   1   21.04   10.93
   4   2  -1   14.77    8.05
   4  -2  -1   26.99   10.60
   4   2  -1   -2.45   10.30
  -4  -2   1    5.55   11.99
  -4   2   1   29.14   11.25
   4   2  -1   30.40   11.80
   4   2  -1   17.94    5.47
   4  -2  -1   22.94    4.89
  -4   2   1   18.01    4.91
  -4   2   1   17.83    7.56
  -4  -2   1    1.22    9.60
  -4  -2   0  401.98   44.15
  -4   2   0  455.96   43.37
   4  -2   0  411.23   42.73
   4  -2   0  395.42   43.34
  -4  -2   0  361.09   42.82
  -4   2   0  401.51   41.92
   4   2   0  375.17   42.24
  -4   2   0  410.98   42.91
  -4  -2   0  429.66   42.96
  -4   2  -1   20.27   11.10
  -4  -2  -1   34.54   10.88
   4  -2   1   10.95    5.75
   4   2   1   14.62    8.89
   4  -2   1   32.48    9.59
  -4  -2  -1   18.91   10.85
  -4   2  -1   25.08    8.44
  -4  -2  -1   23.56   13.76
  -4   2  -1   32.34   12.05
  -4  -2  -2   29.54   14.72
   4  -2   2   19.80    7.63
  -4  -2  -2   18.65   11.84
  -4   2  -2   40.62    9.25
  -4   2  -2   36.28   11.26
  -4  -2  -2   35.05   11.70
   4   2   2   29.00    9.75
   4  -2   2   29.58    6.81
   4  -2   3  397.56   38.37
   4   2   3  375.69   39.44
  -4  -2  -3  320.27   39.89
  -4   2  -3  391.88   39.38
   4  -2   3  327.91   38.57
  -4   2  -3  387.40   40.31
  -4  -2  -4  405.72   43.17
  -4   2  -4  380.78   41.87
  -4   2  -4  359.98   41.85
  -4  -2  -4  379.81   42.10
   4  -2   4  412.15   40.34
   4   2   4  408.47   41.24
  -4  -2  -4  410.25   41.99
  -4   2  -4  407.64   41.31
   4  -2   4  331.54   40.38
   4  -2   5   -6.77    7.51
  -4   2  -5    6.27   12.21
  -4  -2  -5   -0.70   11.47
  -4  -2  -5   -8.29   11.36
  -4  -2  -5   -0.80   13.65
  -4   2  -5    7.57   11.86
   4   2   5   -0.60    8.97
   4  -2   5    5.26    7.30
   4  -2   6   -0.98    7.54
   4   2   6    4.68    9.40
   4  -2   6   15.90   14.39
  -4   2  -6    6.24   12.24
  -4  -2  -6   14.02   12.45
  -4  -2  -6   13.41   12.00
  -4   2  -6    6.77   12.25
  -4  -2  -6    4.09   12.71
   4  -2   7   21.09    9.31
   4   2   7   31.69   10.76
   4  -2   7   16.03   16.06
  -4   2  -7    9.65   13.75
  -4  -2  -7   22.93   13.59
  -4  -2  -7   27.75   12.69
  -4  -2  -7   19.29   13.29
  -4   2  -7   25.75   12.99
  -4   2  -8  218.26   25.11
   4   2   8  217.46   24.80
   4  -2   8  194.67   23.26
   4  -2   8  183.18   27.99
  -4  -2  -8  205.46   25.50
  -4   2  -8  220.04   26.51
  -4  -2  -8  192.04   26.00
  -4  -2  -8  146.55   25.17
   4   2   9   13.54   12.20
  -4  -2  -9    7.42   12.22
  -4   2  -9   18.00   12.58
  -4   2  -9   -1.07   14.46
  -4  -2  -9   30.99   15.67
   4  -2   9    6.81   17.84
  -4   2 -10   30.71   15.93
  -4  -2 -10   28.38   16.11
   4  -2  10   -2.91   19.73
   4   2  10   29.63   13.64
  -4   3  13  -14.12   18.70
  -4   3  13   30.25   17.62
  -4  -3  13    1.25   16.43
   4  -3 -13   28.02   20.31
   4   3 -13    1.32   18.84
   4   3 -13   21.26   19.44
   4  -3 -13   19.35   18.25
  -4  -3  13   38.22   19.61
  -4   3  12   61.27   18.19
  -4  -3  12   40.28   16.42
  -4   3  12   55.95   18.85
   4  -3 -12   51.30   18.35
   4  -3 -12   40.32   20.44
   4   3 -12   35.23   19.05
   4   3 -12   46.89   19.61
   4   3 -12    7.24   16.38
   4  -3 -12   35.30   18.28
   4   3 -12   18.98   22.02
  -4  -3  12   51.38   18.37
  -4   3  11   24.13   15.58
  -4  -3  11   39.19   15.76
  -4   3  11    1.11   16.15
   4  -3 -11   52.18   18.01
   4  -3 -11   24.93   18.92
   4   3 -11   37.20   17.26
   4   3 -11   30.03   15.34
   4  -3 -11   46.98   16.62
   4   3 -11   39.57   22.22
  -4  -3  11   43.88   16.66
  -4   3  10    5.05   14.26
  -4  -3  10   23.41   13.71
  -4   3  10   -7.93   14.36
   4  -3 -10   -9.29   16.35
   4  -3 -10   13.47   17.08
   4   3 -10    1.04   15.66
  -4  -3  10   26.44   15.36
   4   3 -10   15.82   19.17
   4   3 -10  -10.19   12.89
   4  -3 -10    8.68   13.12
   4  -3  -9   22.28   12.19
   4   3  -9   11.11   11.89
  -4   3   9   -3.48   14.09
   4   3  -9   15.31   18.03
  -4   3   9    0.88   12.84
  -4  -3   9  -10.33   12.82
  -4  -3   9   46.67   14.05
   4  -3  -8  509.90   54.23
  -4   3   8  472.41   53.08
  -4  -3   8  503.16   53.08
  -4   3   8  495.41   53.06
  -4  -3   8  476.13   50.85
  -4  -3   8  551.90   53.19
   4   3  -8  463.98   52.42
   4  -3  -8  526.81   52.66
  -4  -3   7  396.78   38.38
   4  -3  -7  370.58   39.71
   4   3  -7  437.61   40.90
  -4   3   7  357.43   38.29
  -4  -3   7  354.08   35.68
  -4  -3   7  365.01   35.94
  -4  -3   7  278.24   35.44
  -4   3   7  387.51   38.41
   4   3  -7  388.94   37.45
   4  -3  -7  372.80   37.61
  -4  -3   7  299.90   37.94
  -4  -3   6   48.41    7.12
  -4  -3   6    0.66   12.45
  -4   3   6   36.69   12.94
   4  -3  -6   39.96   15.23
  -4  -3   6   27.10    8.98
  -4  -3   6   55.54   13.26
   4   3  -6   26.59   17.32
   4  -3  -6   56.42   11.58
   4   3  -6   41.92   11.28
  -4   3   6   62.02   13.34
  -4  -3   5  553.96   53.07
  -4  -3   5  440.52   51.26
   4   3  -5  503.38   52.82
   4  -3  -5  486.34   52.69
  -4  -3   5  503.17   53.46
  -4   3   5  487.77   53.45
  -4   3   5  574.39   53.45
  -4  -3   5  575.21   52.65
   4   3  -5  522.17   51.83
   4  -3  -5  493.56   54.18
   4   3  -5  543.92   54.93
   4  -3  -4   42.97   15.26
  -4  -3   4   47.59   11.68
   4   3  -4   38.60   15.89
  -4  -3   4   31.51    6.96
  -4  -3   4   65.96   11.92
   4   3  -4   39.25   11.17
   4  -3  -4   49.81   11.17
  -4   3   4   41.15   13.38
   4   3  -4   36.94    9.56
  -4  -3   4   50.31   12.54
  -4   3   4   47.18   12.42
   4  -3  -3   61.06   11.31
   4   3  -3   51.47   11.46
  -4  -3   3   52.68    7.77
   4  -3  -3   18.80    5.60
  -4  -3   3   34.65   12.42
   4   3  -3   70.86   15.86
  -4   3   3   47.16   13.18
  -4  -3   3   55.32   12.12
  -4   3   3   46.57   11.34
   4  -3  -3   57.07   14.28
  -4  -3   3   55.15   10.61
  -4   3   3   54.61    6.58
  -4   3   3   59.43    7.74
  -4  -3   2   13.82    7.96
   4   3  -2   27.63    9.71
   4  -3  -2   11.14    9.74
  -4   3   2   30.53    6.25
  -4   3   2   17.09    4.25
   4   3  -2   19.24    8.89
  -4   3   2   23.37   10.21
  -4  -3   2    2.89   10.26
  -4  -3   2   22.01    7.49
   4  -3  -2   21.51    5.30
  -4  -3   2   14.37   12.05
  -4   3   2    5.47   10.43
   4  -3  -2   18.15   13.32
  -4   3   2   19.02   11.93
  -4   3   1  249.74   28.76
  -4  -3   1  268.44   28.93
  -4  -3   1  267.35   30.09
  -4   3   1  267.33   29.69
  -4   3   1  266.75   27.07
   4  -3  -1  217.82   29.08
   4   3  -1  244.94   28.80
   4  -3  -1  309.72   29.60
   4   3  -1  273.22   28.56
  -4  -3   1  224.74   27.86
   4  -3  -1  256.13   26.98
  -4   3   0  144.65   18.50
   4  -3   0  135.45   18.83
   4   3   0   76.37   18.60
  -4   3   0  199.91   19.59
  -4  -3   0  121.35   20.81
   4  -3   0  140.44   18.59
   4  -3   0  133.93   16.46
   4   3   0  130.37   17.55
  -4  -3   0  131.72   18.43
  -4   3   0  166.66   16.00
   4  -3   1  214.41   26.32
   4   3   1  217.37   26.49
  -4  -3  -1  275.41   29.21
  -4   3  -1  270.31   27.81
  -4   3  -1  215.29   25.37
  -4  -3  -1  223.22   27.14
  -4   3  -1  290.11   27.21
  -4   3  -2   16.14    8.22
  -4  -3  -2   22.45   15.81
   4   3   2   19.27    9.86
   4  -3   2   13.40    3.86
  -4   3  -2   35.47   11.43
  -4  -3  -2    7.82   10.56
   4  -3   2   28.88    7.68
  -4   3  -3   13.61   12.33
   4  -3   3   26.77    9.09
   4   3   3   13.69   10.37
   4  -3   3   21.23    5.27
  -4   3  -4    9.57   11.61
  -4  -3  -4   -8.64   14.78
   4  -3   4    3.45    5.48
   4   3   4    2.50    9.76
   4  -3   4   -3.75    8.78
  -4  -3  -4   15.62   12.16
   4  -3   5  365.24   41.20
  -4   3  -5  369.34   42.01
  -4  -3  -5  385.48   42.19
   4   3   5  345.66   41.53
   4  -3   5  387.93   40.27
  -4  -3  -5  403.26   43.60
  -4   3  -5  495.79   42.96
   4   3   6   18.74   15.03
   4  -3   6   30.61   14.57
  -4   3  -6   31.44   12.95
  -4  -3  -6   38.43   14.60
  -4   3  -6   12.11   11.95
  -4  -3  -6   -0.77   12.06
   4   3   6   -5.11   10.01
   4  -3   6    2.23    9.32
   4   3   7   78.34   17.72
   4  -3   7   71.94   17.89
  -4   3  -7   69.90   15.75
  -4  -3  -7   59.98   15.29
  -4  -3  -7   88.91   17.04
  -4   3  -7  102.27   15.82
   4   3   7   61.40   13.61
   4   3   8   18.79   17.06
   4  -3   8   49.53   17.04
  -4  -3  -8    4.58   14.33
  -4   3  -8   12.16   14.00
  -4  -3  -8   51.75   14.41
   4   3   8   27.60   12.31
  -4  -3  -9   42.66   16.64
   4   3   9   81.72   20.56
   4  -3   9  110.58   20.31
   4   3   9   62.53   14.90
  -4  -3  -9   12.21   14.94
  -4   3  -9   75.73   16.48
  -4  -3  -9  104.76   17.35
  -4   3 -10   30.70   15.19
  -4  -3 -10   29.07   16.22
   4  -3  10   47.30   19.86
   4   3  10   30.04   19.89
   4   3  10    6.70   13.31
   4  -4 -12  -13.34   17.85
  -4   4  12  -20.52   18.23
   4   4 -12    2.18   19.63
   4   4 -12   -1.22   16.73
   4  -4 -12    6.40   17.35
  -4  -4  12   -1.23   18.36
  -4   4  12    6.12   15.58
  -4  -4  12    2.38   16.18
   4  -4 -12   12.14   19.19
   4   4 -12   -7.52   18.15
   4  -4 -11   11.53   18.15
  -4   4  11    8.27   17.24
   4   4 -11    8.20   18.94
   4   4 -11   28.33   15.89
   4  -4 -11    8.33   15.83
  -4  -4  11   17.61   15.82
  -4   4  11    8.93   14.81
  -4  -4  11   -9.90   14.77
   4  -4 -11   -6.36   18.38
   4   4 -11   22.47   17.97
   4  -4 -10   52.65   19.15
  -4   4  10   59.52   16.81
   4   4 -10   51.53   15.73
   4  -4 -10   78.18   15.87
  -4  -4  10   92.97   17.15
   4   4 -10    9.08   14.93
  -4   4  10   59.98   15.95
  -4  -4  10   52.61   15.97
   4  -4 -10   36.05   18.28
   4   4 -10   27.92   17.33
  -4  -4   9   40.44   13.99
  -4   4   9   16.90   12.60
  -4  -4   9   23.85   13.79
  -4   4   9   10.33   14.37
   4  -4  -9   -6.91   12.44
   4   4  -9   30.56   12.47
  -4   4   8   44.48   14.38
  -4  -4   8   15.17    8.03
   4  -4  -8   33.22   12.23
   4   4  -8   29.00   11.57
  -4   4   8   40.51   13.22
  -4  -4   8   31.36   12.81
   4  -4  -8   42.33   16.13
  -4  -4   8   60.59   13.80
  -4   4   7   14.41   13.06
  -4  -4   7    9.93    7.19
   4   4  -7   -0.61   10.12
   4  -4  -7    7.03    9.77
   4  -4  -7    4.17   15.79
  -4  -4   7   -4.38   11.64
  -4   4   7   -2.26   11.86
  -4  -4   7   17.24   11.71
  -4   4   6  170.08   21.89
  -4  -4   6  161.32   21.75
   4  -4  -6  186.85   23.71
   4   4  -6  141.92   19.16
  -4   4   6  176.35   21.91
  -4  -4   6  190.65   19.95
  -4  -4   6  157.68   20.91
  -4  -4   6  175.55   18.86
   4  -4  -6  155.40   20.37
   4   4  -6  158.85   20.24
  -4   4   5   22.59   12.40
  -4  -4   5   18.30   11.93
   4   4  -5   26.61    9.89
   4  -4  -5    4.81    9.56
   4  -4  -5   -3.48   15.04
  -4  -4   5   26.81   10.64
  -4  -4   5   19.90    7.58
  -4  -4   5   42.39   11.20
  -4   4   5    3.36   12.51
   4   4  -5   26.68    8.76
   4   4  -4  124.32   14.09
   4  -4  -4  104.19   18.01
  -4  -4   4   99.14   14.23
  -4  -4   4   99.13   15.63
  -4  -4   4  112.07   12.47
   4   4  -4  111.51   14.56
   4  -4  -4   85.95   14.57
   4  -4  -4   64.96   11.64
  -4   4   4  105.43   15.23
  -4  -4   4  106.35   15.37
  -4   4   4   86.86   11.03
  -4   4   3   60.41    7.39
  -4  -4   3  102.68   12.97
  -4   4   3   85.87   12.35
   4  -4  -3   59.04    9.33
  -4  -4   3   55.79   10.34
   4  -4  -3   64.94   12.38
   4   4  -3   62.62   12.55
  -4  -4   3   41.95   13.81
   4   4  -3   72.91   12.40
   4   4  -3   65.57   11.97
  -4  -4   3   56.66   11.22
   4  -4  -3   75.97   15.92
   4   4  -2  322.93   40.01
  -4  -4   2  354.55   39.37
   4  -4  -2  321.16   38.84
  -4  -4   2  431.91   41.53
   4  -4  -2  418.82   41.23
  -4   4   2  438.50   40.31
  -4  -4   2  369.99   40.09
  -4  -4   2  375.84   39.08
   4  -4  -2  404.05   40.23
   4   4  -2  427.49   40.20
  -4   4   1    4.29    9.44
  -4  -4   1   24.68    9.91
  -4  -4   1   18.84    9.23
   4  -4  -1   10.64    6.70
   4   4  -1   15.10    9.90
   4  -4  -1    7.01    9.01
  -4  -4   1   11.61    5.51
  -4  -4   1   19.56   14.00
   4   4  -1   14.65    9.19
   4  -4  -1   15.36   12.59
  -4   4   0  155.82   24.07
  -4  -4   0  229.65   26.07
   4   4   0  125.43   23.44
   4  -4   0  217.80   23.52
   4   4   0  205.21   23.36
  -4   4   0  210.82   23.22
  -4  -4   0  202.01   23.38
   4  -4   0  202.72   23.95
  -4  -4   0  214.67   22.96
   4  -4   0  208.85   22.14
  -4   4  -1   22.53   10.55
  -4  -4  -1   38.56   10.97
   4   4   1   27.14   10.24
  -4  -4  -1   52.98   16.42
   4  -4   1   46.85   10.42
   4  -4   1   19.81    9.47
   4  -4   2    1.77    7.92
  -4  -4  -2    9.35   16.19
  -4   4  -2   11.63   10.61
   4   4   2   14.31   10.67
  -4   4  -3    4.78   12.71
   4   4   3   -8.81   10.75
   4  -4   3   -9.45    9.31
   4   4   4  303.42   32.67
  -4   4  -4  324.84   33.46
  -4  -4  -4  293.42   35.27
  -4  -4  -4  257.47   32.79
   4  -4   4  283.56   32.08
   4   4   5   80.93   16.32
   4  -4   5   33.40   13.42
  -4  -4  -5   49.65   17.20
   4   4   5   58.52   12.45
  -4  -4  -5   72.62   13.70
   4  -4   5   56.05   12.48
   4   4   6   30.69   15.56
   4  -4   6   25.37   13.61
  -4  -4  -6   18.89   15.28
   4   4   6   16.99   10.77
  -4  -4  -6   21.17   12.74
  -4   4  -6   22.66   11.58
   4  -4   6    7.18   11.60
   4   4   7   15.18   11.29
   4   4   7   45.14   17.42
   4  -4   7   39.86   15.97
  -4  -4  -7   39.10   13.48
  -4   4  -7   31.60   12.63
  -4  -4  -7   -1.01   15.02
   4   4   8   86.41   14.96
   4   4   8  118.25   20.83
   4  -4   8   67.84   18.58
  -4   4  -8   54.72   15.45
  -4  -4  -8   59.08   15.91
  -4  -4  -8   54.41   16.75
   4   4   9    5.49   13.18
   4   4   9   22.83   19.08
   4  -4   9    3.72   16.42
  -4   4  -9   24.62   14.15
  -4  -4  -9   -4.27   14.95
  -4  -4  -9   -0.96   13.50
  -4   4 -10   13.82   14.67
  -4  -4 -10   -5.73   16.02
   4   4  10   27.11   21.12
   4  -4  10   -5.17   17.61
   4   4  10   17.80   14.08
  -4   5  12   15.85   18.79
   4  -5 -12    7.61   18.87
  -4   5  12   22.42   15.96
  -4  -5  12   10.62   15.71
  -4  -5  12   17.75   18.73
   4   5 -12    4.62   19.98
   4  -5 -12    6.63   19.12
   4   5 -12    6.20   18.20
  -4   5  11   30.82   18.31
   4  -5 -11   54.60   18.72
  -4   5  11   13.42   15.12
  -4  -5  11   28.57   15.65
  -4  -5  11   36.13   17.18
   4   5 -11   24.03   19.38
   4   5 -11   -1.14   15.96
   4  -5 -11   15.54   16.36
   4  -5 -11   12.69   19.45
   4   5 -11   21.32   17.46
  -4   5  10   22.55   16.63
   4  -5 -10   31.20   18.72
  -4   5  10   14.35   14.32
  -4  -5  10   16.32   14.54
  -4  -5  10   19.14   15.21
   4   5 -10   20.10   14.93
   4   5 -10   17.18   17.95
   4   5 -10   28.43   14.74
   4  -5 -10   26.48   15.00
   4   5 -10    3.29   16.49
   4  -5 -10    9.41   17.89
  -4   5   9  164.25   20.47
  -4   5   9   67.19   18.03
  -4  -5   9  100.85   18.37
  -4  -5   9  176.82   19.63
   4   5  -9   27.78   19.98
   4  -5  -9   36.02   20.18
   4   5  -9  105.21   20.11
   4   5  -9  135.32   18.50
   4  -5  -9  160.72   18.78
  -4  -5   8    3.30   12.95
  -4   5   8   -0.87   12.28
   4  -5  -8    4.88   16.04
   4  -5  -8    8.60   11.37
   4   5  -8   10.54   11.28
  -4   5   8  -15.71   14.56
  -4  -5   8   -0.78   12.47
  -4  -5   8   22.54    8.63
  -4  -5   7   38.86    8.97
   4   5  -7   19.37   11.10
   4  -5  -7   49.47   11.30
  -4   5   7   28.61   13.26
  -4  -5   7   24.98   12.35
  -4   5   7   15.19   13.89
   4  -5  -7   31.15   15.98
  -4  -5   7   41.04   12.46
  -4  -5   6   31.03    8.96
   4   5  -6   31.43   10.20
   4  -5  -6   33.11   10.57
   4  -5  -6   31.52   15.45
  -4  -5   6   21.55   10.34
   4   5  -6   25.06    9.31
  -4   5   6   22.02   12.95
  -4  -5   6   21.99   11.70
  -4  -5   6   30.62   11.70
   4  -5  -5   55.08   10.95
  -4  -5   5   95.29   14.11
  -4   5   5   53.21   14.48
   4   5  -5   74.05   12.61
  -4  -5   5   87.31   13.80
   4  -5  -5   90.66   12.59
   4   5  -5   88.94   12.62
  -4  -5   5   66.47   11.76
  -4  -5   5   61.20   13.18
   4  -5  -5   78.06   17.09
  -4  -5   4   15.04   10.14
  -4   5   4   17.34   11.16
  -4  -5   4   17.62    8.97
   4  -5  -4    9.42    7.53
  -4  -5   4   29.16   12.42
   4   5  -4   23.68    9.44
   4  -5  -4   30.63    9.51
   4  -5  -4   21.16   14.39
   4   5  -4    7.80   10.24
  -4  -5   4   11.25    9.62
  -4  -5   3    6.70    8.67
   4  -5  -3   29.16   14.04
  -4   5   3   15.10    9.54
  -4  -5   3   14.10    9.65
  -4  -5   3    7.28   12.84
   4  -5  -3    7.50    9.41
   4   5  -3   -1.99    9.40
  -4  -5   3   14.50    8.76
   4  -5  -3   16.87    7.84
  -4  -5   3    7.28   12.67
   4   5  -3   24.85   11.01
   4   5  -3    9.77    9.61
  -4  -5   2   12.49    7.14
  -4  -5   2    7.58    9.14
  -4  -5   2    7.40   12.31
  -4   5   2   20.68    9.62
   4   5  -2   14.88    9.51
  -4   5   2   29.64   12.56
   4   5  -2    8.65    9.32
  -4  -5   2   -0.71   14.06
   4  -5  -2   14.69   13.44
   4  -5  -2   -1.95    8.06
  -4  -5   2   21.97    8.71
   4  -5  -1  363.32   37.05
   4   5  -1  307.16   36.07
  -4  -5   1  315.98   36.57
  -4  -5   1  309.81   34.28
  -4   5   1  380.02   37.01
  -4  -5   1  358.94   38.13
  -4   5   1  402.26   35.99
  -4  -5   1  341.90   35.91
   4  -5  -1  299.64   35.38
   4   5  -1  332.76   35.71
  -4  -5   1  319.16   35.61
   4  -5  -1  334.13   35.13
   4  -5   0   34.57    9.74
  -4  -5   0   46.40   10.93
  -4   5   0   56.38   11.27
  -4  -5   0   35.73   11.01
   4   5   0   39.05   11.35
   4   5   0   48.20   10.66
   4  -5   0   38.86   10.50
  -4  -5   0   52.12   12.73
   4  -5   0   52.12   13.09
  -4  -5   0   32.56   16.72
  -4   5   0   30.07   12.26
  -4  -5  -1   10.37   11.71
   4   5   1    9.45   10.50
  -4  -5  -1    2.11    9.84
  -4   5  -1   27.07   10.10
  -4  -5  -1   -8.61   16.25
   4  -5   1   16.39   10.00
   4   5   1    2.74   10.11
   4  -5   1  -10.20    9.26
   4  -5   1   20.34    9.28
  -4  -5  -1   -2.77   10.74
   4  -5   2  415.90   44.84
  -4  -5  -2  424.70   48.12
  -4  -5  -2  394.38   46.14
   4   5   2  515.73   46.54
  -4  -5  -2  447.69   45.96
   4  -5   2  397.03   45.41
  -4  -5  -3  121.05   17.16
   4   5   3  162.89   17.29
   4   5   4   19.26   11.30
  -4  -5  -4   18.37   12.44
  -4  -5  -4    2.01   16.62
   4  -5   4   12.90   10.43
  -4  -5  -5  224.88   28.30
  -4  -5  -5  168.22   30.60
   4  -5   5  262.88   27.76
   4   5   5  278.36   29.75
   4  -5   5  176.37   27.14
  -4  -5  -5  237.98   27.62
   4   5   5  283.13   28.07
   4   5   6   21.67   12.10
  -4  -5  -6   43.25   14.20
   4  -5   6    1.72   12.98
   4   5   6   31.34   15.82
   4  -5   6   20.10   12.72
  -4  -5  -6   30.40   12.44
  -4  -5  -6   26.56   16.17
   4   5   7   19.73   12.51
  -4  -5  -7    5.53   13.16
   4  -5   7    0.93   13.89
   4   5   7   29.33   16.72
   4  -5   7   -0.99   13.76
  -4   5  -7   -7.05   11.91
  -4  -5  -7   -1.76   12.75
  -4  -5  -7   23.62   14.97
  -4  -5  -8   24.56   15.18
   4   5   8   12.98   12.39
   4   5   8   28.93   18.30
   4  -5   8   24.77   15.37
  -4  -5  -8   15.56   14.40
  -4   5  -8   12.11   12.77
  -4  -5  -8    1.02   14.58
  -4  -5  -9  -25.62   15.26
  -4  -5  -9   -5.32   15.31
  -4   5  -9  -19.97   14.04
  -4  -5  -9   -9.97   15.24
   4   5   9   16.57   14.48
   4  -5   9   -1.14   15.38
   4   5   9   24.08   18.89
  -4   5 -10   -4.12   14.59
   4   6 -12   -9.40   17.14
   4  -6 -11   -6.97   15.98
   4   6 -11    3.45   19.85
  -4   6  11  -20.70   18.04
   4  -6 -11    9.07   19.28
  -4  -6  11   49.35   17.27
  -4   6  11   -3.37   15.40
   4  -6 -11   18.21   17.75
   4   6 -11   20.67   17.70
  -4   6  10   97.80   19.21
  -4  -6  10   21.48   15.09
  -4   6  10   17.95   15.39
   4   6 -10   33.67   16.32
   4  -6 -10   27.64   18.46
   4   6 -10   28.34   17.43
   4   6 -10   68.37   20.16
   4   6 -10   12.59   15.86
   4  -6 -10   15.21   15.46
  -4  -6  10   85.12   16.91
   4   6  -9  -13.39   15.53
  -4  -6   9   11.34   14.50
  -4   6   9    3.33   15.67
   4  -6  -9   10.60   16.41
   4   6  -9    7.01   15.82
  -4  -6   9   -8.36   13.60
  -4   6   9  -10.99   13.59
   4  -6  -9   26.74   14.36
   4   6  -9    9.28   13.26
  -4  -6   8   44.75   10.74
  -4  -6   8   50.03   14.69
   4   6  -8   21.27   17.48
   4  -6  -8   41.80   17.44
   4  -6  -8   24.71   15.97
  -4   6   8   35.84   14.24
  -4  -6   8   56.38   14.15
   4   6  -8   44.35   17.99
   4   6  -8   38.37   12.70
   4  -6  -8   30.29   12.94
  -4  -6   7   67.19   11.24
  -4  -6   7   59.52   13.94
  -4   6   7   16.02   13.90
  -4  -6   7   23.24   12.47
   4   6  -7   41.70   12.17
   4  -6  -7   56.28   12.01
   4  -6  -7   57.97   17.42
  -4  -6   6    5.31   10.83
  -4   6   6   14.22   11.88
   4  -6  -6   17.79    9.87
   4   6  -6    8.69    9.46
  -4  -6   6   13.51   10.79
   4   6  -6    4.44   10.11
  -4  -6   6   40.13    9.92
   4  -6  -6   14.81   15.61
  -4  -6   6   39.72   12.28
  -4   6   5   31.28   11.63
  -4  -6   5   42.99   11.33
   4   6  -5   43.04   11.90
  -4  -6   5   63.00   10.92
   4  -6  -5   34.21    9.76
   4   6  -5   27.44    9.85
   4  -6  -5   37.99    9.87
  -4  -6   5   42.31   12.88
  -4  -6   5   23.27   11.89
   4  -6  -5   44.81   15.24
  -4  -6   4   40.06   11.03
   4  -6  -4   61.03   10.07
  -4  -6   4   19.81   10.55
  -4  -6   4   66.27   14.72
  -4   6   4   22.39   10.97
   4  -6  -4   63.33    9.83
   4   6  -4   25.88    9.81
   4  -6  -4   30.98   14.69
  -4  -6   4   37.02   10.55
   4   6  -4   20.02   12.28
  -4   6   4   38.44   14.19
  -4  -6   3   44.00   11.65
   4   6  -3   76.64   12.97
   4   6  -3   61.03   11.44
   4  -6  -3   60.71   11.34
  -4   6   3   59.73   15.24
  -4  -6   3   48.95   15.97
  -4   6   3   92.10   12.63
  -4  -6   3   61.56   15.04
  -4  -6   3   79.40   11.72
   4  -6  -3   63.85   15.50
   4  -6  -3   68.11   11.80
  -4  -6   3   71.30   12.39
   4   6  -3   62.17   14.26
  -4  -6   2  238.39   28.62
   4  -6  -2  323.71   31.48
   4   6  -2  283.10   30.31
  -4   6   2  313.63   29.56
  -4  -6   2  237.18   29.14
  -4  -6   2  335.12   32.98
   4  -6  -2  242.27   29.15
  -4  -6   2  258.73   29.75
   4  -6  -2  255.45   28.93
   4   6  -2  274.28   29.40
   4   6  -2  265.47   30.92
  -4  -6   2  253.30   31.06
  -4   6   2  284.52   31.33
  -4   6   1    6.83   11.43
  -4  -6   1   17.13   16.16
   4   6  -1   18.56   10.12
   4  -6  -1   16.97   12.86
  -4   6   1   29.38    9.57
  -4  -6   1    3.23    8.92
  -4  -6   1   20.60   12.06
   4   6  -1   -0.47    8.72
   4  -6  -1   11.72    7.74
  -4  -6   1   10.88    9.63
   4  -6  -1   27.13    8.95
  -4  -6   1    2.97    5.94
   4  -6   0  147.76   18.77
  -4   6   0  165.65   16.76
  -4  -6   0  136.34   16.47
  -4  -6   0  104.55   17.74
   4  -6   0  130.75   15.63
  -4  -6   0   99.68   21.65
  -4   6   0   98.03   17.96
  -4  -6   0  123.38   17.54
   4  -6   0  110.57   16.38
   4   6   0   98.78   16.43
   4   6   0  144.05   16.26
   4   6   0  118.50   17.58
   4   6   1  201.59   20.49
   4  -6   1  175.36   19.66
   4  -6   1  155.72   18.23
  -4  -6  -1  146.28   19.41
  -4  -6  -1  149.53   20.31
   4   6   1  118.31   17.31
  -4  -6  -1  146.42   23.10
   4   6   1  112.43   18.27
   4  -6   1  163.78   18.85
   4  -6   2   40.01   11.01
   4   6   2   56.72   12.54
  -4  -6  -2   34.89   12.98
  -4  -6  -2   63.76   17.31
   4  -6   2   48.33   10.56
   4  -6   2   24.40    9.83
  -4  -6  -2   24.63   12.16
  -4  -6  -3   27.72   12.69
   4   6   3   23.49   12.15
   4  -6   3   45.94   11.73
   4  -6   3   11.73   11.36
   4  -6   4   38.55   12.14
   4   6   4   46.88   13.75
   4  -6   4   32.32   10.48
  -4  -6  -4   60.94   14.17
   4   6   4   32.84   13.26
  -4  -6  -4   23.37   17.24
   4  -6   4   33.38   13.20
  -4  -6  -5   -4.44   16.77
   4   6   5   16.06   12.05
   4   6   5   10.13   13.87
   4  -6   5    0.75   10.31
  -4  -6  -5   15.98   12.61
   4  -6   5    2.60   11.55
  -4  -6  -6   12.63   16.62
   4   6   6   10.09   11.99
   4  -6   6    5.13   11.87
   4   6   6    8.31   15.14
   4  -6   6   32.06   13.69
  -4  -6  -6   39.37   13.58
  -4  -6  -7   30.81   14.15
  -4  -6  -7   36.62   16.74
   4   6   7   42.31   17.95
   4  -6   7    9.33   13.42
  -4  -6  -7   37.14   13.75
   4  -6   7  -10.50   16.18
   4   6   7   23.84   13.15
   4   6   8   15.33   13.92
   4   6   8   12.73   17.05
  -4  -6  -8  -10.67   13.76
  -4  -6  -8    7.30   14.32
  -4  -6  -8  -21.51   15.98
   4   6   9   -6.38   14.82
  -4  -6  -9    8.44   14.91
  -4  -6  -9   -3.28   14.88
   4   6   9    5.37   18.10
  -4  -7  11    9.56   17.12
  -4   7  11   -9.29   15.50
  -4   7  10    3.32   15.45
  -4  -7  10   -1.10   16.05
   4   7 -10    5.92   16.98
  -4   7  10   -1.29   17.71
   4   7  -9   -4.12   17.23
   4  -7  -9   17.42   16.13
   4   7  -9   -6.79   15.53
  -4   7   9    3.12   14.74
  -4  -7   9    1.00   15.35
   4   7  -9   26.94   14.18
   4  -7  -9   44.43   14.27
   4   7  -9   39.30   18.45
  -4   7   8   36.54   14.52
   4   7  -8   -3.76   17.21
   4  -7  -8   -5.08   12.36
   4   7  -8    9.87   12.52
  -4  -7   8   18.52   11.06
   4   7  -8   -5.35   14.65
   4  -7  -8    7.54   15.02
  -4  -7   8   41.86   14.68
   4   7  -8    3.18   18.02
   4  -7  -8   32.26   17.86
  -4   7   7    0.84   12.69
  -4  -7   7   30.33   10.89
   4  -7  -7    1.03   16.28
  -4   7   7   39.49   15.97
   4  -7  -7    3.38   14.46
  -4  -7   7   11.61   13.24
   4   7  -7   14.75   18.07
   4   7  -7    0.86   16.25
   4   7  -7    8.51   11.00
   4  -7  -7   24.68   11.65
   4   7  -6   12.15    9.92
   4   7  -6   32.22   15.70
  -4  -7   6   33.86   10.20
  -4   7   6   20.83   11.15
  -4  -7   6   16.75   12.18
   4  -7  -6    4.87    9.80
  -4  -7   6   -9.02   12.33
  -4  -7   6   34.54   10.92
   4  -7  -6   16.08   16.20
   4   7  -6   -5.36   11.03
  -4   7   6    4.00   15.24
   4   7  -5  147.92   17.55
  -4  -7   5  130.82   16.70
   4   7  -5  104.41   19.81
  -4   7   5   92.77   16.35
  -4   7   5  142.93   19.98
  -4  -7   5   91.66   15.46
  -4  -7   5  131.91   18.71
  -4  -7   5  105.00   17.48
   4   7  -5  105.41   15.23
   4  -7  -5  111.88   15.35
   4  -7  -5  154.36   20.89
   4  -7  -4   67.04   16.59
   4   7  -4   75.17   16.46
   4  -7  -4   64.50   12.07
  -4  -7   4   59.24   13.65
  -4  -7   4   61.40   15.96
  -4   7   4   63.94   12.24
  -4  -7   4   87.87   11.77
   4  -7  -4   71.72   11.13
   4   7  -4   56.00   11.20
  -4  -7   4   68.67   13.87
  -4  -7   4   78.40   16.91
  -4   7   4   96.19   17.01
   4   7  -4   63.23   14.56
   4   7  -3   57.90   14.69
   4  -7  -3   91.30   10.42
   4   7  -3   68.71   11.01
   4   7  -3   63.91   15.43
   4  -7  -3   54.79   12.54
  -4  -7   3   42.61   13.00
  -4   7   3   84.52   15.79
  -4  -7   3   69.61   17.78
  -4  -7   3   68.68   12.49
  -4  -7   3   51.59   10.70
  -4  -7   3   60.98   15.57
  -4   7   3   57.37   11.47
   4  -7  -3   73.89   16.06
   4   7  -2  125.75   18.46
  -4   7   2  100.65   15.24
  -4  -7   2  130.88   14.85
  -4  -7   2  114.00   15.18
   4   7  -2  118.11   17.59
  -4  -7   2  144.59   21.68
  -4   7   2  128.97   18.08
  -4  -7   2  125.60   18.33
   4   7  -2  117.14   14.81
   4  -7  -2  101.27   14.15
   4  -7  -2   94.91   18.82
  -4  -7   2  119.04   16.67
   4  -7  -2   96.63   15.86
   4  -7  -1   56.40   14.95
   4  -7  -1   72.27   11.47
  -4  -7   1   77.06   12.44
  -4   7   1   46.10   13.44
  -4  -7   1   57.02   18.80
  -4  -7   1   31.26   13.22
   4  -7  -1   22.65    8.51
   4   7  -1   47.04   10.03
  -4  -7   1   58.13    9.02
   4   7  -1   60.71   14.95
   4   7  -1   52.04   12.44
  -4   7   1   28.14   10.14
  -4  -7   1   48.67    9.72
   4   7   0   -1.60   10.47
   4   7   0   11.98    9.33
   4   7   0   17.29    8.20
   4  -7   0   -6.69    6.48
  -4  -7   0    1.49   12.31
  -4  -7   0   -3.98   10.87
   4  -7   0    9.97   10.52
   4  -7   0   30.00   13.40
  -4  -7   0    1.10   17.84
  -4   7   0    5.19   11.59
   4  -7   1   25.55   12.33
   4  -7   1   15.59    7.50
   4   7   1   27.15    8.49
  -4  -7  -1   43.44   13.63
  -4  -7  -1   33.95   12.17
   4  -7   1   14.16   11.10
   4   7   1   26.05   11.44
  -4  -7  -1    6.66   17.35
   4  -7   2   22.72   10.44
   4   7   2   24.89   12.14
   4  -7   2   24.67    8.67
   4   7   2    5.99    8.83
   4  -7   2   10.97   10.96
  -4  -7  -2   42.66   13.70
  -4  -7  -2   45.74   17.47
  -4  -7  -2   30.80   12.56
   4   7   3    5.64   11.78
   4  -7   3   24.72    9.91
   4  -7   3   21.32   12.02
   4  -7   3    6.53   11.50
   4   7   3   21.73   11.22
  -4  -7  -3  -18.17   12.48
  -4  -7  -3    9.03   13.34
  -4  -7  -4    7.71   14.01
   4  -7   4   17.75   12.25
   4  -7   4   23.49   13.10
   4   7   4   19.12   12.24
   4   7   4   34.22   13.11
   4   7   5   87.17   16.98
  -4  -7  -5  112.56   17.88
   4  -7   5  107.73   17.20
   4  -7   5   94.01   18.60
   4   7   5   84.86   16.88
   4   7   6   55.99   16.82
  -4  -7  -6   80.54   16.58
   4  -7   6   72.32   16.82
  -4  -7  -6   35.48   18.93
   4  -7   6   72.92   19.10
   4   7   6   76.47   16.22
   4   7   7   -8.86   14.84
  -4  -7  -7    6.04   14.27
   4  -7   7   15.03   17.29
   4  -7   7    1.40   18.45
   4   7   7    1.19   13.59
  -4  -7  -7    4.86   16.58
  -4  -7  -8    5.99   16.66
   4   7   8   23.00   15.32
  -4  -7  -8    8.62   15.26
   4   7   8   28.19   16.47
   4  -7   8   20.94   20.45
   4   8 -10    3.42   20.11
   4   8 -10   -7.40   17.97
  -4  -8  10   34.28   17.45
   4   8  -9   -8.85   18.41
  -4  -8   9    2.10   15.35
   4   8  -9   43.95   19.25
  -4   8   9   18.85   18.47
   4  -8  -8    5.95   18.18
  -4  -8   8   16.63   14.92
   4   8  -8   22.61   18.42
  -4   8   8   16.58   17.29
   4   8  -8   27.95   18.75
  -4  -8   7   -8.63   11.78
   4  -8  -7   44.24   17.62
   4   8  -7   -2.73   16.54
  -4   8   7   -4.79   16.40
  -4   8   7    9.61   11.64
   4   8  -7   29.69   18.87
  -4  -8   7   -2.72   14.16
  -4   8   6  116.63   18.97
  -4  -8   6   90.17   14.66
   4  -8  -6  100.23   19.36
  -4   8   6   45.85   13.25
   4   8  -6   39.33   20.66
  -4  -8   6   53.77   16.16
   4   8  -6   83.51   18.33
   4   8  -6   82.21   15.32
   4   8  -5   24.40   12.66
  -4   8   5    5.02    9.44
  -4  -8   5   35.10   15.44
  -4  -8   5   26.77   12.24
  -4  -8   5   14.62   13.04
   4   8  -5    3.23   18.42
   4  -8  -5   10.63   16.28
   4   8  -5   11.69   15.88
  -4   8   5    5.31   15.33
  -4  -8   5    9.11   14.51
   4   8  -4   22.08   14.89
  -4   8   4   12.85   14.60
  -4  -8   4   29.59   16.38
   4  -8  -4    5.93   10.45
  -4  -8   4   21.52   12.04
   4   8  -4   17.93   13.16
  -4  -8   4   18.84   12.02
   4  -8  -4   26.67   15.48
  -4  -8   4   -5.49   14.21
  -4   8   4   -0.51    8.87
   4   8  -3   54.09   15.75
  -4   8   3   69.95   12.00
  -4  -8   3   64.21   16.43
  -4  -8   3   79.81   19.68
  -4   8   3  104.55   16.67
   4  -8  -3   67.58   13.59
  -4  -8   3   81.21   14.39
  -4  -8   3   70.27   13.91
   4   8  -3   65.10   15.80
   4  -8  -3   73.72   17.76
   4   8  -2   46.63   14.69
  -4   8   2   46.95   13.90
  -4  -8   2   53.79   19.25
  -4   8   2   34.52    9.46
  -4  -8   2   17.55   13.43
   4   8  -2   20.20   12.79
  -4  -8   2   20.15   12.30
   4  -8  -2   26.03   12.34
   4  -8  -2   44.07   15.71
  -4  -8   2   49.17   11.17
   4   8  -1   25.63   11.02
  -4   8   1   16.05   13.10
  -4  -8   1   24.26   19.65
  -4  -8   1   18.09   13.91
   4   8  -1   37.57   15.43
   4  -8  -1   66.62   12.68
  -4  -8   1   47.31   12.23
   4  -8  -1   39.78   15.83
   4   8   0    9.18    8.80
  -4   8   0   29.09   13.47
  -4  -8   0   42.71   19.56
  -4  -8   0   61.32   14.26
   4   8   0   51.29   16.03
   4   8   0   35.29    9.84
   4  -8   0   58.24   15.43
  -4  -8   0   51.43   13.11
   4  -8   0   73.66   13.24
  -4  -8  -1   35.25   13.11
   4  -8   1   14.87   12.28
  -4  -8  -1   47.61   19.96
   4   8   1   27.31    8.90
   4   8   1   66.34   17.35
   4  -8   1   15.46   13.74
  -4  -8  -1   43.18   14.16
  -4  -8  -2   23.79   13.38
   4  -8   2    7.51   12.72
   4   8   2   29.22   10.75
  -4  -8  -2   58.41   14.52
  -4  -8  -2   45.37   19.04
   4   8   2   32.58    9.09
  -4  -8  -3    1.25   18.08
   4  -8   3   14.53   13.04
   4  -8   3  -28.40   14.22
  -4  -8  -3    8.31   13.02
   4   8   3    8.95   10.80
  -4  -8  -3   15.16   13.63
   4  -8   4  113.89   17.12
   4   8   4   64.89   14.58
   4  -8   4   67.16   16.31
   4   8   4   28.65   15.80
  -4  -8  -4   81.28   15.99
  -4  -8  -5   61.58   19.53
   4  -8   5   37.52   15.49
  -4  -8  -5   43.40   15.57
   4   8   5   12.18   13.45
   4  -8   6   49.10   16.53
   4  -8   6   37.99   18.22
  -4  -8  -6    6.57   17.94
  -4  -8  -6   41.16   15.14
   4   8   6   29.26   14.60
   4   8   6    6.61   13.83
   4  -8   7   -1.44   19.62
   4  -8   7  -27.63   18.54
  -4  -8  -7    2.65   18.17
  -4  -8  -7   14.76   14.93
   4   8   7   10.35   14.47
  -4  -9   9    1.08   15.90
  -4   9   8   48.25   20.01
  -4  -9   8   10.23   15.56
   4   9  -8   20.60   18.67
   4  -9  -8   21.43   18.98
   4   9  -8   21.55   19.29
   4   9  -7    8.42   19.09
   4  -9  -7   11.94   17.86
  -4  -9   7  -34.58   15.59
  -4  -9   7    5.85   16.24
   4   9  -7   -2.90   17.74
  -4   9   7   28.18   18.28
   4   9  -6   -3.61   16.37
   4  -9  -6    1.14   17.95
   4   9  -6   -4.72   18.70
  -4  -9   6   10.84   14.53
  -4  -9   6   15.34   16.37
  -4  -9   6   22.74   13.52
  -4   9   6   26.49   17.41
   4   9  -5   56.78   15.36
   4  -9  -5   84.95   19.14
  -4  -9   5   55.89   14.83
   4   9  -5   43.06   20.14
  -4  -9   5   28.71   15.64
  -4   9   5   41.07   17.57
  -4  -9   5   28.74   16.74
  -4  -9   5   41.12   14.88
   4   9  -5   20.04   16.66
   4   9  -4   50.95   15.70
   4  -9  -4   64.78   18.69
  -4  -9   4   36.37   14.29
  -4  -9   4   81.23   14.88
  -4  -9   4   68.66   16.31
   4   9  -4   46.03   16.32
  -4   9   4   69.05   17.07
  -4  -9   4   27.58   18.25
  -4  -9   3   17.55   14.17
  -4  -9   3   35.26   12.66
   4   9  -3   61.03   14.56
  -4  -9   3   20.90   13.56
   4  -9  -3   38.84   13.14
   4   9  -3   18.14   14.93
  -4   9   3   39.95   15.12
  -4  -9   3   29.47   19.29
   4  -9  -3   47.73   17.77
   4  -9  -2   82.64   19.04
   4   9  -2   61.81   13.84
  -4  -9   2   80.75   16.27
  -4   9   2   93.48   17.01
  -4  -9   2   84.41   22.98
   4   9  -2   47.37   19.82
   4   9  -2   64.82   14.21
   4   9  -2   65.73   17.64
  -4  -9   2   36.45   14.84
   4  -9  -2   65.03   15.18
   4   9  -1   23.42   11.68
   4   9  -1   49.26   16.79
  -4  -9   1   14.25   13.45
   4   9  -1   24.29   18.72
  -4   9   1    6.54   13.55
  -4  -9   1   46.32   22.28
   4  -9  -1   22.73   16.95
   4  -9  -1   33.21   14.05
  -4  -9   1   28.74   13.60
   4   9   0  -16.23   11.53
   4   9   0   -6.54   16.03
  -4  -9   0   10.83   13.49
   4   9   0   24.83   18.43
  -4   9   0    0.92   12.97
  -4  -9   0   -7.33   20.46
   4  -9   0   13.43   15.58
   4  -9   0   38.46   14.20
  -4  -9   0   31.00   13.66
   4   9   1   31.56   12.77
   4   9   1   53.80   17.85
  -4  -9  -1   44.01   14.60
   4   9   1   27.01   18.25
  -4  -9  -1   33.38   20.66
   4  -9   1   26.25   15.39
   4  -9   1   30.74   13.80
  -4  -9  -1   15.94   14.14
  -4  -9  -2   47.03   20.43
   4   9   2   13.97   16.64
  -4  -9  -2   68.40   15.49
   4   9   2   36.64   18.06
   4   9   2   61.08   13.80
  -4  -9  -2   14.96   14.35
   4  -9   2   37.87   14.90
   4  -9   3   23.40   14.80
  -4  -9  -3   23.82   14.81
   4   9   3   20.66   13.15
  -4  -9  -3   32.66   14.50
   4  -9   3   11.04   15.26
  -4  -9  -3   19.48   19.16
   4   9   3    8.51   15.32
   4   9   3   24.07   18.43
   4  -9   4   -1.12   16.07
  -4  -9  -4   20.97   14.59
   4  -9   4   -1.16   15.26
  -4  -9  -5   16.36   15.53
  -4  -9  -5    5.56   18.06
   4  -9   5   14.78   16.00
   4  -9   5   -8.69   18.07
   4  -9   6   15.14   18.63
   4  -9   6   55.29   17.83
  -4  -9  -6    2.80   19.46
  -4  -9  -6   21.01   15.97
  -4 -10   7    4.93   14.93
   4  10  -7   15.04   19.60
   4  10  -7  -20.03   18.05
  -4  10   7   -8.72   19.23
  -4 -10   6   25.84   16.48
   4  10  -6  -18.57   19.47
   4  10  -6   31.97   17.47
  -4 -10   6   -1.87   14.68
   4 -10  -6   21.21   19.34
  -4  10   6   13.64   18.69
   4 -10  -5    9.72   19.47
  -4  10   5   15.34   17.63
  -4 -10   5    5.55   14.52
  -4 -10   5    8.46   15.60
   4  10  -5  -13.42   15.36
   4  10  -5    3.47   15.95
   4  10  -5   -2.43   19.39
   4  10  -4    3.19   15.55
  -4 -10   4    8.03   15.14
  -4 -10   4    0.90   13.66
   4 -10  -4   25.95   18.99
   4  10  -4  -21.85   15.17
  -4 -10   4   38.52   18.77
  -4  10   4   28.66   16.91
  -4  10   3   32.75   16.07
  -4 -10   3   -1.38   19.84
   4  10  -3   74.28   19.84
  -4 -10   3   21.57   13.84
  -4 -10   3   11.57   14.88
   4  10  -3   28.82   13.76
   4  10  -3   10.92   16.28
   4 -10  -3   55.49   19.70
  -4 -10   2    0.93   14.26
   4 -10  -2   13.09   14.84
   4  10  -2   22.02   18.88
   4 -10  -2   43.83   19.12
  -4 -10   2   11.33   13.71
  -4  10   2    3.18   14.39
  -4 -10   2    7.49   20.74
   4  10  -2   16.87   16.30
   4 -10  -1    5.84   15.43
  -4 -10   1   41.40   14.49
   4  10  -1   11.71   16.72
   4  10  -1   14.78   18.46
   4  10  -1    5.03   12.02
  -4 -10   1   29.91   22.39
  -4  10   1    8.18   14.10
   4 -10  -1   17.29   17.38
  -4 -10   1    0.94   14.64
   4 -10   0   19.33   17.03
  -4 -10   0    6.68   14.27
   4  10   0    2.05   12.08
   4 -10   0   33.00   16.13
  -4 -10   0   44.56   15.21
  -4 -10   0    6.41   21.80
   4  10   0   35.88   18.76
   4  10   0   11.04   17.63
  -4 -10  -1   32.98   15.18
   4  10   1   29.61   12.76
   4 -10   1   51.57   15.81
  -4 -10  -1  -11.61   14.99
  -4 -10  -1    6.36   20.79
   4  10   1   24.38   18.67
   4  10   1   20.72   18.35
   4  10   2   26.80   16.96
   4  10   2   39.63   13.40
  -4 -10  -2   35.52   15.77
  -4 -10  -2   18.93   15.20
   4 -10   2   52.34   16.60
   4 -10   2   30.81   17.50
  -4 -10  -2   20.28   22.08
   4  10   2   47.24   19.45
   4  10   3   39.72   19.93
   4  10   3  -14.49   15.13
   4 -10   3   19.25   16.01
   4  10   3   24.28   13.94
  -4 -10  -3   32.43   15.34
  -4 -10  -3    8.01   15.10
  -4 -10  -3   16.67   21.08
   4 -10   3   -3.66   16.87
  -4 -10  -4    3.54   16.14
   4  10   4   29.00   14.23
  -4 -10  -4    4.12   15.48
   4  10   4   33.04   18.80
   4 -10   4   25.61   17.05
   4 -10   4   18.29   17.55
   4  11  -5    7.76   15.09
   4  11  -5   -8.00   16.83
   4  11  -4    4.63   16.21
  -4  11   4   -3.77   16.70
  -4 -11   4   -1.98   14.95
   4 -11  -4   11.70   19.88
  -4 -11   4   -1.02   14.99
   4  11  -3   18.19   17.70
  -4  11   3   20.33   16.88
  -4 -11   3  -37.12   20.57
   4 -11  -3   11.43   19.98
  -4 -11   3   -6.03   15.21
   4  11  -3   30.31   19.98
  -4 -11   3    1.98   14.59
   4  11  -2   34.25   18.54
  -4 -11   2    7.81   21.08
  -4  11   2    7.99   15.89
   4 -11  -2   -4.96   19.32
  -4 -11   2   25.84   15.44
   4  11  -2   14.32   19.43
  -4 -11   2   26.29   14.78
   4  11  -1   -5.37   12.08
   4  11  -1    6.59   18.75
  -4  11   1   14.43   15.69
  -4 -11   1  -23.10   22.15
   4 -11  -1   34.42   19.23
  -4 -11   1  -14.54   14.39
   4  11  -1   16.36   18.88
  -4 -11   1   45.97   15.60
   4 -11   0   -4.50   16.91
  -4 -11   0   11.19   15.46
  -4 -11   0  -21.42   14.94
   4  11   0    1.36   19.13
   4  11   0   -1.13   18.76
  -4 -11   0    5.08   22.43
   4  11   0   -2.18   12.65
   4 -11   1    5.75   17.29
  -4 -11  -1    2.35   15.47
   4  11   1   -4.23   17.39
   4  11   1  -33.63   20.28
  -4 -11  -1    7.85   14.49
  -4 -11  -1   10.13   22.62
   4  11   1   -3.37   12.80
   4 -11   2   32.12   17.57
   4 -11   2    4.74   17.89
  -4 -11  -2   10.84   16.26
   4  11   2   19.21   16.45
   4  11   2   11.35   19.88
  -5   0  12   54.34   21.27
   5   0 -12  103.55   23.02
  -5   0  11   10.66   16.92
   5   0 -11  -12.79   18.94
  -5   0  10   22.91   16.56
  -5   0  10   15.45   11.97
   5   0 -10   30.87   13.46
   5   0  -9   20.51   11.90
  -5   0   9   14.69   10.93
  -5   0   9    9.59   15.04
   5   0  -9   -5.49   17.68
   5   0  -8  253.47   27.37
  -5   0   8  214.46   26.84
  -5   0   8  256.39   29.41
   5   0  -8  203.77   30.34
   5   0  -7    2.19   11.16
   5   0  -7   18.22   16.16
  -5   0   7    8.97    9.88
  -5   0   7   -7.10   13.34
   5   0  -6   11.29   10.82
  -5   0   6   21.28    9.23
   5   0  -6    1.67   15.31
  -5   0   6    8.95   10.05
  -5   0   6    4.11   13.12
   5   0  -5    4.13   11.22
   5   0  -5    4.63   14.75
  -5   0   5    8.64    9.88
  -5   0   5   -0.76   12.98
  -5   0   5    8.78    9.08
   5   0  -4  740.67   70.96
  -5   0   4  619.42   69.55
  -5   0   4  713.40   69.66
  -5   0   4  617.01   70.18
  -5   0   4  731.14   69.70
   5   0  -4  608.76   70.04
   5   0  -3   24.36   14.32
  -5   0   3   -2.69    9.53
  -5   0   3   17.22   11.50
   5   0  -3  -14.96   11.12
  -5   0   3   -4.99   10.24
  -5   0   3    3.32   10.58
  -5   0   2   10.70   10.97
   5   0  -2    1.18   13.82
  -5   0   2    1.19   10.58
  -5   0   2   11.12    9.38
   5   0  -2   12.24   10.68
   5   0  -1   -4.38   10.47
  -5   0   1   -3.49   10.53
  -5   0   1    5.10   12.46
   5   0  -1   -1.05   12.62
  -5   0   1   -0.44    9.18
   5   0  -1   -0.44    7.99
   5   0   0   16.19   11.37
  -5   0   0   25.41   10.50
   5   0   0   16.72   12.08
  -5   0   0    6.08   12.74
   5   0   0   21.25    8.52
  -5   0   0   15.59   10.93
  -5   0  -1   17.16   10.42
  -5   0  -1    1.42   12.33
  -5   0  -1   -0.65   11.29
   5   0   1    0.91    7.73
  -5   0  -2   18.15   12.04
  -5   0  -2   12.59   10.47
   5   0   2   17.65    8.67
  -5   0  -3    8.51   10.36
   5   0   3   -7.78    8.31
  -5   0  -4  335.07   37.77
   5   0   4  365.94   37.45
  -5   0  -4  328.57   38.83
  -5   0  -5   15.91   12.97
  -5   0  -5   14.49   11.41
   5   0   5    9.53    9.38
   5   0   6  539.92   57.21
  -5   0  -6  476.30   55.39
   5   0   6  514.92   54.33
  -5   0  -6  527.57   55.01
  -5   0  -7   16.61   13.12
  -5   0  -7    0.87   13.05
   5   0   7   -0.80   10.37
   5   0   7    8.11   18.20
   5   0   8   59.82   21.45
  -5   0  -8   42.19   14.92
   5   0   9   -3.30   21.19
  -5   0  -9    0.97   13.99
   5   1 -12   33.12   16.94
   5  -1 -12   14.03   15.96
  -5  -1  12  -11.41   18.58
   5   1 -12   -2.87   20.99
   5  -1 -12    1.32   19.39
   5  -1 -12   15.48   20.03
   5   1 -12  -20.88   19.23
  -5  -1  11   10.65   17.32
   5   1 -11   22.53   14.78
   5  -1 -11    9.02   15.15
   5  -1 -11   11.23   18.09
   5   1 -11   40.72   20.69
  -5   1  11  -14.89   13.88
   5  -1 -10   43.72   14.08
  -5  -1  10   26.19   16.53
  -5   1  10   28.11   13.82
  -5  -1  10   25.62   15.58
  -5  -1   9   86.86   18.82
   5  -1  -9   97.17   16.99
  -5   1   9   98.32   17.06
  -5  -1   9   91.79   14.66
   5  -1  -9   95.95   20.52
   5   1  -9  140.93   22.15
  -5  -1   9   84.35   18.99
  -5  -1   8   51.06   15.45
   5  -1  -8   31.14   13.04
   5  -1  -8   36.80   17.61
  -5  -1   8   63.32   11.02
  -5   1   8   48.89   12.91
  -5  -1   8   31.76   14.69
   5   1  -8   43.14   18.52
  -5  -1   7   41.90   10.18
   5  -1  -7   48.97   13.11
   5  -1  -7   65.08   17.66
  -5  -1   7   51.00   10.64
  -5   1   7   59.65   12.69
  -5  -1   7   55.04   14.89
   5   1  -7   49.99   17.09
  -5  -1   6   41.86    9.54
   5  -1  -6   26.11   11.78
   5  -1  -6    2.54   15.69
  -5  -1   6   30.04    9.60
  -5   1   6   10.84   10.69
  -5  -1   6   24.71   13.38
   5   1  -6   14.46   16.17
  -5  -1   5   65.02   11.48
  -5   1   5   46.10   11.15
   5  -1  -5   37.87   13.47
   5   1  -5   86.77   17.68
  -5  -1   5   46.55   14.08
  -5   1   5   52.85   12.40
  -5  -1   5   63.18   11.08
   5  -1  -5   65.58   17.07
   5   1  -4   25.70   15.64
  -5  -1   4    8.33    9.88
  -5   1   4    6.84   10.02
   5  -1  -4   13.81   10.92
  -5   1   4   17.71    9.52
  -5  -1   4    7.05   12.33
  -5   1   4    7.31   10.92
   5  -1  -4    5.75   15.26
   5   1  -3  108.55   19.37
  -5  -1   3  107.78   17.15
  -5   1   3  134.04   16.90
   5  -1  -3  120.45   17.07
  -5   1   3  111.24   15.31
  -5  -1   3   86.18   15.90
  -5  -1   3  110.88   17.16
  -5   1   3  145.65   17.34
   5  -1  -3  130.14   19.33
   5   1  -2   -6.72   13.81
   5  -1  -2  -14.90   13.68
  -5  -1   2   15.13   11.20
  -5   1   2   -5.44   11.43
  -5  -1   2   21.29   11.89
  -5  -1   2    1.90    9.26
  -5   1   2   13.42    9.11
  -5   1   2   10.70   11.07
   5  -1  -2   14.19   10.34
   5   1  -1  203.03   23.30
  -5  -1   1  216.29   24.08
   5   1  -1  209.22   24.83
  -5   1   1  240.43   25.06
  -5  -1   1  206.59   25.17
   5  -1  -1  236.07   25.07
   5  -1  -1  165.73   24.08
  -5  -1   1  172.34   23.44
  -5   1   1  195.19   22.99
   5   1   0   28.58    9.27
   5  -1   0   27.69    8.03
   5  -1   0   32.91   11.82
  -5  -1   0   31.71   11.81
   5  -1   0   54.17   12.10
  -5   1   0   31.84   13.12
  -5  -1   0   36.95   13.65
  -5  -1   0   35.94   11.13
  -5   1   0   30.94    9.89
  -5  -1  -1   67.27   13.19
  -5   1  -1   63.71   12.06
  -5   1  -1  100.85   14.66
  -5  -1  -1   62.41   15.14
  -5  -1  -1   73.22   13.83
   5  -1   1   58.70   10.47
   5   1   1   86.78   12.00
   5  -1   1   47.19   12.34
   5  -1   2    4.47    7.49
   5   1   2   23.72    9.04
  -5  -1  -2   27.52   13.25
  -5   1  -2   15.83    9.40
  -5  -1  -2   -0.57   10.29
  -5  -1  -2   23.77   12.11
   5  -1   3   93.26   11.92
   5   1   3   59.49   12.61
  -5   1  -3   90.30   13.45
  -5  -1  -3   74.85   14.54
   5   1   4   34.19   10.95
   5  -1   4   35.17    9.43
  -5   1  -4   53.66   13.64
  -5  -1  -4   50.65   14.41
  -5   1  -4   51.14   11.87
  -5  -1  -4   79.15   12.87
   5  -1   5  566.92   57.28
   5   1   5  547.98   57.69
  -5  -1  -5  500.42   57.87
  -5   1  -5  555.12   58.00
  -5   1  -5  570.21   58.64
  -5  -1  -5  541.90   58.68
  -5  -1  -6    4.81   12.56
  -5   1  -6   22.22   12.02
   5   1   6    0.76   10.02
  -5  -1  -6   20.79   15.08
   5   1   6    7.31   17.19
   5  -1   6   16.93   17.36
  -5   1  -6   14.16   13.27
  -5  -1  -6   17.32   13.78
  -5  -1  -7   -3.57   13.62
   5   1   7   17.05   11.33
   5   1   7   54.29   19.62
   5  -1   7   24.29   19.38
  -5  -1  -7   12.19   13.34
  -5   1  -7   10.29   13.18
  -5   1  -7    7.75   15.23
  -5  -1  -7    6.61   15.65
   5   1   8   38.82   13.43
  -5  -1  -8   47.96   14.79
  -5   1  -8   72.23   15.74
  -5   1  -8   14.51   16.87
  -5  -1  -8   30.33   16.55
   5   1   8   12.00   19.95
   5  -1   8   38.78   20.74
  -5  -1  -9  154.74   23.92
  -5   1  -9  132.21   24.19
  -5   1  -9  200.79   27.06
  -5  -1  -9  200.04   27.18
   5   1   9  200.24   30.76
   5  -1   9  225.11   30.43
  -5   2  12   -3.42   15.79
  -5   2  12   11.78   19.55
  -5  -2  12   25.35   17.94
   5  -2 -12    5.74   20.17
   5   2 -12   35.05   20.57
   5   2 -12   -6.44   17.18
   5  -2 -12   20.73   17.51
   5   2 -12    9.12   21.93
   5  -2 -12   15.73   18.64
  -5  -2  12    9.24   17.26
  -5   2  11   33.16   16.25
  -5   2  11   40.68   18.27
  -5  -2  11   36.42   17.99
   5  -2 -11   -5.31   18.49
   5   2 -11   19.44   18.15
   5   2 -11   60.63   16.21
   5  -2 -11   44.84   16.01
   5   2 -11   12.91   21.49
   5  -2 -11   66.10   19.72
  -5  -2  11    7.51   16.33
  -5  -2  10   83.37   20.41
  -5   2  10  104.59   20.65
  -5   2  10  112.75   19.64
   5   2 -10  110.83   18.77
   5  -2 -10  151.73   19.32
  -5  -2  10   92.88   20.12
  -5   2   9   28.80   14.93
  -5  -2   9    2.11   14.55
   5  -2  -9   56.59   18.05
  -5   2   9    2.62   13.64
  -5  -2   9   33.44   15.31
   5   2  -9    9.62   12.16
   5  -2  -9    7.02   11.71
   5   2  -8   40.72   17.45
  -5   2   8   12.67   12.43
  -5   2   8   -2.91   14.04
  -5  -2   8   21.17   14.36
  -5  -2   8   31.11   14.18
   5  -2  -8   26.89   11.67
   5   2  -8   19.76   11.42
   5  -2  -8    8.07   16.56
   5   2  -7   33.32   16.56
   5   2  -7   11.11   11.28
   5  -2  -7    1.48   11.38
  -5   2   7   34.76   12.54
  -5  -2   7   29.79    8.21
  -5   2   7    9.84   13.25
  -5  -2   7   31.13   14.09
  -5  -2   7   30.60   13.99
   5  -2  -7   22.43   16.39
   5   2  -6   61.40   18.13
  -5  -2   6   45.92   10.57
   5   2  -6   44.39   12.42
   5  -2  -6   61.90   13.13
  -5  -2   6   49.82    9.38
  -5   2   6   33.90   12.96
  -5   2   6   74.45   15.01
  -5  -2   6   46.22   14.28
  -5  -2   6   47.74   13.56
   5  -2  -6   67.07   16.68
  -5   2   5   81.99   17.07
  -5  -2   5  103.17   17.53
   5  -2  -5  111.55   19.25
  -5   2   5  111.93   16.89
   5   2  -5   58.87   16.02
   5  -2  -5  123.78   16.73
   5   2  -5  135.31   20.67
  -5  -2   5  126.78   15.23
  -5  -2   4  559.80   53.31
  -5   2   4  562.92   53.22
  -5   2   4  552.88   53.87
  -5  -2   4  564.58   54.09
   5  -2  -4  435.35   53.41
   5   2  -4  479.05   53.52
   5   2  -4  426.76   51.92
  -5   2   4  540.65   53.62
  -5   2   4  476.56   52.25
   5  -2  -4  553.06   54.73
   5   2  -4  563.17   54.92
   5  -2  -3   15.47   14.54
  -5  -2   3   -3.93   11.03
  -5  -2   3  -10.17   11.20
  -5   2   3    1.26   11.12
  -5  -2   3   -4.28   11.36
  -5   2   3   12.14   11.14
   5  -2  -3   -0.64   10.89
   5   2  -3   21.85   11.49
  -5   2   3    5.54   11.59
  -5   2   3    8.78    7.86
   5   2  -3   -4.28   14.45
   5   2  -2  118.35   18.85
   5  -2  -2  153.69   18.89
  -5   2   2  132.35   16.77
  -5  -2   2  117.99   17.20
  -5  -2   2  130.66   18.05
  -5   2   2  156.79   17.57
   5  -2  -2  121.32   17.42
   5   2  -2  109.45   16.75
  -5   2   2  104.81   17.42
  -5  -2   2  104.58   16.52
  -5   2   2  103.00   14.73
   5   2  -2   85.47   15.76
  -5   2   1   11.77   10.44
  -5  -2   1    8.50   10.67
   5  -2  -1   12.97   12.80
   5  -2  -1   13.61   11.45
   5   2  -1    1.30   11.21
   5   2  -1    0.53    8.94
  -5   2   1   14.69    8.22
  -5  -2   1   -2.07   10.01
  -5   2   1   13.41   12.14
  -5  -2   1   21.82   13.19
  -5   2   0  333.15   36.77
  -5  -2   0  339.47   36.89
   5  -2   0  333.26   34.62
  -5  -2   0  291.83   36.25
  -5   2   0  343.93   35.49
   5  -2   0  363.64   36.74
  -5  -2   0  349.43   38.54
  -5   2   0  441.98   37.99
   5   2   0  326.56   36.13
   5  -2   0  303.94   37.32
   5   2   0  263.33   37.39
  -5   2  -1   20.03    8.76
  -5  -2  -1   -3.44   10.97
  -5   2  -1   13.97   11.52
  -5  -2  -1   34.84   12.18
   5  -2   1   22.17   10.17
  -5   2  -1   43.62   13.78
  -5  -2  -1   19.67   15.05
   5   2   1    5.09    8.81
   5  -2   2   21.54    7.14
   5   2   2   36.84   10.25
  -5  -2  -2   41.08   11.84
  -5   2  -2   40.73    9.99
  -5  -2  -2   21.38   11.96
  -5   2  -2   41.42   12.81
  -5  -2  -2   43.05   15.41
   5  -2   2   30.01    8.09
  -5   2  -3   -4.65   12.23
  -5  -2  -3   16.49   12.03
  -5   2  -3   18.65    9.88
   5   2   3   11.04    9.52
  -5  -2  -4  107.35   19.83
  -5   2  -4  132.14   18.30
  -5  -2  -4   91.09   17.66
  -5   2  -4  150.97   16.74
   5   2   4   91.43   16.24
  -5  -2  -5   58.80   16.84
  -5   2  -5   78.59   15.39
   5   2   5   52.63   12.80
  -5  -2  -5   66.93   14.52
  -5  -2  -6  170.85   26.24
  -5   2  -6  213.98   25.75
  -5  -2  -6  186.08   25.07
   5  -2   6  194.61   28.15
   5   2   6  216.33   24.48
  -5  -2  -7   11.20   13.67
   5   2   7   22.56   12.17
  -5  -2  -7    9.68   15.08
   5  -2   7   28.09   18.76
  -5  -2  -7   27.75   14.05
  -5   2  -7   28.84   14.23
  -5  -2  -8   44.16   15.75
   5   2   8   34.88   13.12
   5  -2   8   57.35   20.77
  -5  -2  -8   10.85   14.46
  -5   2  -8   31.47   14.65
  -5   2  -8    5.82   16.07
  -5  -2  -8   33.15   16.19
   5   2   9   41.10   14.57
  -5  -2  -9   38.92   14.85
  -5   2  -9   35.85   16.85
  -5  -2  -9   24.21   17.82
   5  -2   9   51.42   22.52
   5   3 -12   31.18   17.75
   5  -3 -12   10.56   17.05
  -5   3  12   35.79   18.43
  -5  -3  12    8.24   18.17
  -5   3  12  -26.19   19.49
   5  -3 -12   13.14   20.79
   5   3 -12    1.41   20.71
  -5  -3  12   34.57   18.87
   5  -3 -12   19.99   19.83
   5   3 -11   17.46   15.77
   5  -3 -11   20.05   16.64
  -5   3  11   10.74   16.46
  -5  -3  11   49.90   17.17
  -5   3  11    6.63   17.25
   5  -3 -11   12.27   19.33
   5   3 -11    5.26   19.13
   5   3 -11   -3.02   22.84
  -5  -3  11   -6.62   16.94
  -5  -3  10    6.05   15.72
  -5   3  10   27.37   16.60
  -5  -3  10   34.96   16.25
  -5   3  10   14.07   16.57
   5   3 -10   32.95   14.41
   5  -3 -10   35.42   14.02
  -5  -3   9   10.06   14.67
   5  -3  -9   23.39   17.29
  -5   3   9   -2.91   14.38
  -5   3   9    1.07   14.54
  -5  -3   9   13.80   14.33
   5  -3  -9   -0.92   12.28
   5   3  -9   23.58   12.77
   5  -3  -8   73.63   14.60
   5   3  -8   49.43   14.01
   5   3  -8   70.37   20.24
   5  -3  -8   93.03   18.80
  -5   3   8   29.44   16.08
  -5  -3   8   79.25   16.23
  -5  -3   8   92.95   16.14
  -5   3   8   65.27   15.91
  -5  -3   7   49.61   14.19
  -5   3   7   39.63   13.86
  -5   3   7   38.18   14.25
  -5  -3   7   49.43   14.39
   5   3  -7   57.35   19.29
   5  -3  -7   60.79   13.17
   5   3  -7   36.57   12.41
   5  -3  -7   55.60   18.04
  -5  -3   6   13.25   12.01
  -5   3   6   -1.52   12.94
   5  -3  -6    8.59   10.77
   5   3  -6   15.71   11.34
  -5  -3   6   21.99   12.74
  -5   3   6   -0.84   12.41
   5   3  -6   11.57   17.08
  -5  -3   6   15.70    9.35
   5  -3  -6   -5.30   15.44
   5  -3  -5  116.55   21.53
   5   3  -5  171.25   22.87
  -5  -3   5  145.83   17.80
   5   3  -5  127.79   18.43
   5  -3  -5  113.98   18.40
  -5   3   5  139.60   16.12
  -5   3   5  129.18   19.31
  -5  -3   5  111.93   17.83
  -5   3   5  120.67   19.27
  -5  -3   5  154.98   19.67
   5   3  -4    8.97    8.22
   5   3  -4  -15.04   15.47
  -5  -3   4   10.47    8.97
  -5  -3   4  -11.34   12.00
  -5   3   4   -2.78   11.50
  -5  -3   4  -11.67   12.39
  -5   3   4   13.28   12.36
   5  -3  -4   13.73   10.92
   5   3  -4   17.02   10.97
  -5  -3   4    9.71   10.85
  -5   3   4   -1.72    6.73
   5  -3  -4   19.78   15.06
  -5   3   3  163.39   18.11
  -5   3   3  170.64   20.79
  -5  -3   3  169.10   20.92
  -5  -3   3  184.95   21.53
  -5   3   3  204.27   21.98
   5  -3  -3  131.84   20.79
   5   3  -3  122.76   20.76
   5  -3  -3  148.82   23.16
  -5  -3   3  160.74   21.27
   5   3  -2    9.41    9.29
  -5   3   2    7.88   10.43
  -5  -3   2   40.32   11.68
  -5   3   2    0.67   12.27
   5  -3  -2   19.47   11.22
   5   3  -2  -13.88   10.78
  -5  -3   2   18.56   12.58
  -5   3   2   25.21   11.78
   5  -3  -2    0.63   13.53
  -5   3   2    7.36    6.57
  -5  -3   2   10.02   11.20
   5   3  -1  244.51   25.66
  -5   3   1  201.88   25.94
  -5  -3   1  243.64   26.32
  -5   3   1  288.82   27.49
  -5  -3   1  253.27   28.04
  -5  -3   1  176.39   25.74
  -5   3   1  224.72   24.01
   5  -3  -1  293.73   27.21
  -5   3   1  143.26   26.53
   5  -3  -1  208.24   26.69
   5   3  -1  209.08   26.50
   5   3   0   93.63   13.50
  -5   3   0  101.62   14.82
  -5  -3   0   99.09   14.53
   5  -3   0   81.85   14.82
  -5   3   0   94.45   11.44
  -5  -3   0   73.93   14.31
   5  -3   0   80.34   11.01
  -5  -3   0   53.38   17.13
  -5   3   0  113.34   16.21
   5   3   0   50.64   14.73
   5  -3   0   56.65   15.19
   5   3   1   88.97   14.68
  -5   3  -1  117.01   16.06
  -5  -3  -1  104.04   16.44
   5  -3   1   95.80   14.47
   5  -3   1   91.30   17.01
   5   3   1   59.37   16.93
   5  -3   1  100.29   13.70
  -5  -3  -1   86.62   15.68
  -5   3  -1   99.45   12.92
  -5  -3  -1   92.02   18.76
  -5   3  -1  132.13   17.78
  -5  -3  -2   61.30   14.47
  -5   3  -2   83.70   11.67
   5   3   2   81.46   13.30
  -5   3  -2   67.08   14.24
  -5  -3  -2   71.42   14.44
   5  -3   2   71.52   12.09
  -5  -3  -2   61.35   17.65
  -5   3  -3   15.41   12.86
   5   3   3   -4.34    9.83
  -5  -3  -3    0.70   11.71
  -5  -3  -4   31.23   15.95
  -5   3  -4   22.90   13.40
   5   3   4   23.38   11.14
  -5  -3  -4   30.61   12.81
  -5   3  -5  172.06   21.93
  -5  -3  -5  146.87   23.12
   5   3   5  135.52   20.06
  -5  -3  -5  159.74   21.27
   5   3   6   23.90   17.70
   5  -3   6   29.40   16.53
  -5   3  -6   18.87   13.49
  -5  -3  -6   -1.09   14.96
   5   3   6   10.60   11.34
  -5  -3  -6    6.20   12.97
   5   3   7   39.11   18.94
   5  -3   7   16.93   17.86
  -5  -3  -7    6.80   14.36
  -5  -3  -7   26.15   15.66
  -5   3  -7    0.98   14.07
   5   3   7   12.47   12.09
   5  -3   8   26.13   19.59
   5   3   8   18.35   19.82
  -5  -3  -8   -6.92   16.20
  -5  -3  -8    2.12   15.39
   5   3   8   10.52   12.89
  -5  -3  -8    5.18   14.23
   5   3   9   -3.41   13.40
  -5  -3  -9    9.92   16.91
   5  -3   9   35.38   20.77
  -5  -3  -9   -2.00   13.96
  -5   4  12  -15.20   18.16
  -5   4  11   38.76   18.87
  -5   4  11   31.12   17.87
  -5  -4  11   15.36   17.51
  -5  -4  11   49.35   17.96
   5  -4 -11   -2.76   20.15
   5   4 -11   29.23   19.57
   5  -4 -11   22.39   17.20
   5   4 -11   25.60   16.80
  -5   4  10   10.68   15.53
  -5  -4  10   24.67   16.43
   5  -4 -10   16.04   14.24
   5   4 -10   19.36   14.67
  -5  -4  10   18.72   15.60
  -5   4  10   19.99   16.69
  -5   4   9   24.36   15.83
   5  -4  -9   -1.16   17.35
  -5  -4   9   12.19   14.99
   5  -4  -9   34.85   13.35
  -5   4   9   18.59   14.68
  -5  -4   9   12.82   14.88
   5   4  -9   20.39   12.91
  -5  -4   8  119.74   17.29
   5  -4  -8   65.87   18.84
  -5   4   8   95.88   17.76
  -5   4   8   77.56   17.41
  -5  -4   8   40.45   16.25
   5   4  -8   72.40   14.98
   5  -4  -8   67.64   15.02
   5   4  -7   30.74   12.78
   5  -4  -7   89.67   13.36
  -5   4   7   51.74   15.56
  -5  -4   7   82.59   15.02
  -5  -4   7   42.89   14.98
  -5   4   7   43.38   15.02
   5  -4  -7   79.61   18.17
  -5  -4   6   -5.90    9.54
   5  -4  -6   13.63   10.63
   5   4  -6   -2.84   10.54
  -5   4   6   -2.52   12.86
  -5  -4   6    2.54   11.67
  -5   4   6   -4.21   12.16
  -5  -4   6    8.16   12.27
   5  -4  -6   14.73   15.40
  -5  -4   5   -1.23   10.50
   5   4  -5    1.38   10.74
   5  -4  -5    7.00   10.64
   5   4  -5   -1.64    8.34
   5  -4  -5   17.14   15.50
  -5   4   5   13.12   11.84
  -5  -4   5   26.57   12.24
  -5  -4   5    3.70   10.45
  -5   4   5    6.44   12.79
  -5  -4   4  247.46   30.15
   5  -4  -4  222.94   31.03
   5   4  -4  245.32   30.95
  -5   4   4  331.56   31.70
  -5  -4   4  330.98   31.72
   5  -4  -4  345.43   33.56
  -5  -4   4  296.40   31.64
   5   4  -4  250.69   30.10
  -5  -4   4  263.75   32.21
  -5   4   4  284.15   32.13
   5   4  -3   22.34    9.91
   5  -4  -3   22.26   10.80
   5   4  -3    1.95   10.08
  -5  -4   3   13.35   12.35
  -5   4   3    9.04   12.44
   5  -4  -3    6.64   14.60
  -5  -4   3   37.83   11.02
  -5  -4   3    0.70   12.52
  -5   4   3   23.30   10.76
  -5  -4   2   -2.64   11.31
   5   4  -2   -3.22    9.18
   5   4  -2   14.61   10.13
   5  -4  -2   22.70   11.00
  -5  -4   2   -3.74   12.82
  -5   4   2    2.93   12.26
   5  -4  -2   17.45   13.88
  -5   4   2   -3.12   10.55
  -5  -4   2   -3.19   10.51
   5   4  -1   19.28   10.64
   5  -4  -1   21.30   11.30
   5  -4  -1   24.46   13.10
  -5   4   1   13.19   10.95
  -5  -4   1    5.76   10.85
   5   4  -1   -0.65    9.52
  -5  -4   1   21.60   11.70
  -5  -4   1   44.95   14.21
   5  -4   0   48.22   13.75
   5   4   0   52.87   13.65
   5  -4   0   68.11   10.28
  -5   4   0   99.75   13.95
  -5  -4   0   69.73   13.85
   5  -4   0   75.00   13.86
  -5  -4   0   41.53   16.04
   5   4   0   73.90   12.76
  -5  -4   0   83.09   14.12
   5  -4   1   13.59    9.78
  -5   4  -1   19.06   12.89
  -5  -4  -1    4.66   15.53
   5   4   1    7.92   10.06
  -5  -4  -1   20.18   11.81
  -5   4  -1   31.38   11.24
  -5  -4  -1   10.65   10.92
   5  -4   1    0.91    8.63
   5   4   1   -8.40   11.56
   5  -4   1    7.19   12.03
  -5  -4  -2   18.36   12.21
   5  -4   2   22.05    9.93
  -5  -4  -2   12.95   15.42
   5   4   2    3.06   10.25
   5  -4   3   31.29   10.35
   5   4   3   26.64   11.76
  -5  -4  -3   38.13   12.79
  -5   4  -3   52.66   14.05
   5   4   4   38.75   12.88
  -5  -4  -4   43.77   13.57
  -5  -4  -4   49.77   17.32
  -5   4  -4   72.79   14.92
  -5  -4  -5    5.19   12.97
   5   4   5   24.06   16.02
   5  -4   5    9.22   14.59
   5   4   5   -1.82   11.35
  -5  -4  -5   25.11   17.00
  -5  -4  -6   63.06   15.13
   5   4   6   31.81   18.67
   5  -4   6   39.62   16.63
   5   4   6   16.26   12.66
  -5  -4  -6   44.76   16.68
  -5  -4  -7   17.16   14.57
   5   4   7   -2.82   18.87
   5  -4   7    7.45   16.61
   5   4   7   15.56   12.53
  -5  -4  -7   10.33   15.38
  -5  -4  -8  -14.25   15.25
  -5  -4  -8   21.36   15.85
   5   4   8   -9.02   13.14
   5   4   8   23.49   21.14
   5  -4   8   -1.36   18.61
   5  -5 -11   -5.44   20.15
   5   5 -11    7.92   18.83
   5   5 -11   26.67   22.35
   5   5 -11    6.30   16.94
   5  -5 -11   22.29   16.74
  -5  -5  11   -3.58   17.68
  -5   5  11  -21.78   18.60
  -5   5  11    6.46   17.06
  -5  -5  11    1.25   16.30
  -5   5  10   62.64   18.54
   5  -5 -10   13.95   18.88
   5   5 -10   44.24   19.32
   5  -5 -10   93.83   21.16
  -5   5  10   38.74   17.67
  -5  -5  10   25.42   16.69
   5   5 -10   50.14   16.21
   5  -5 -10   60.73   16.90
   5   5 -10   24.40   18.35
  -5  -5  10   91.76   18.67
  -5   5   9   28.17   16.36
  -5  -5   9   26.44   15.49
  -5   5   9   57.06   17.11
   5  -5  -9   37.06   18.95
   5  -5  -9   67.24   15.13
   5   5  -9   44.37   15.31
  -5  -5   9   92.32   17.28
  -5  -5   8   22.76   14.31
  -5  -5   8   11.42   13.43
  -5   5   8   18.59   14.55
  -5   5   8   31.60   15.01
   5  -5  -8   -2.23   16.78
   5   5  -8   34.01   12.73
   5  -5  -8    6.87   11.73
  -5  -5   7   80.61   16.17
   5  -5  -7   89.37   19.31
  -5   5   7   99.57   18.33
   5   5  -7   58.59   14.05
   5  -5  -7   97.36   14.86
  -5  -5   7   80.51   15.96
  -5   5   7   77.07   16.98
  -5  -5   6   80.27   13.37
   5  -5  -6   35.98   17.41
   5   5  -6   40.07   12.40
   5  -5  -6   63.83   12.42
  -5   5   6   41.51   14.64
  -5  -5   6   62.15   13.71
  -5   5   6   51.62   14.07
  -5  -5   6   32.57   11.99
  -5  -5   5  102.36   16.21
   5   5  -5   80.97   15.01
   5  -5  -5  113.08   15.29
  -5   5   5   86.33   16.37
   5  -5  -5   84.67   19.09
  -5  -5   5   93.65   14.79
  -5  -5   5  113.86   16.35
  -5   5   5   93.73   17.91
   5   5  -5   89.27   14.37
   5  -5  -4    7.42   14.80
  -5   5   4   11.90   13.33
  -5  -5   4   16.24    9.42
   5   5  -4   33.26   10.67
   5  -5  -4   23.01   10.58
  -5   5   4    4.25   10.73
  -5  -5   4   13.13   11.67
   5   5  -4    7.12   10.14
  -5  -5   4   18.34   12.30
  -5  -5   3   95.94   15.97
  -5   5   3  114.88   14.35
  -5  -5   3   84.37   13.74
  -5  -5   3   52.83   11.18
  -5  -5   3   54.08   11.00
   5   5  -3   85.50   13.95
   5  -5  -3   94.19   14.06
   5  -5  -3  122.12   17.67
   5   5  -3   84.77   13.96
   5  -5  -2   96.07   16.93
  -5  -5   2   80.12   12.02
  -5  -5   2  110.57   14.40
  -5   5   2   83.27   14.13
   5   5  -2   84.25   13.98
   5  -5  -2   71.35   14.06
   5   5  -2   62.96   13.55
  -5  -5   2   94.55   16.88
   5  -5  -1  121.26   18.81
  -5   5   1  125.49   17.75
  -5  -5   1  123.39   17.22
   5   5  -1  119.30   17.57
   5  -5  -1  122.29   17.31
   5   5  -1  139.06   17.38
  -5  -5   1  134.20   20.34
   5  -5   0  133.19   16.49
  -5  -5   0  122.09   21.51
  -5   5   0  157.29   18.92
  -5  -5   0  125.14   18.27
   5  -5   0  126.17   18.82
   5   5   0  135.89   18.41
   5  -5   0  130.75   18.17
   5   5   0  157.32   18.81
   5   5   1    8.17   11.54
  -5   5  -1   34.33   11.22
  -5  -5  -1   17.90   11.05
   5  -5   1   16.25    8.84
   5   5   1   14.66   11.11
   5  -5   1    8.05   10.99
  -5  -5  -1   28.30   15.38
   5   5   2   35.34   12.15
  -5  -5  -2   48.92   17.25
   5  -5   2    8.80   12.31
   5   5   2   43.94   13.53
   5  -5   2   36.12   10.87
   5  -5   3    0.65    9.51
   5  -5   3   -7.55   10.82
   5   5   3   -6.31   11.32
   5   5   4   -2.81   11.59
   5  -5   4   10.01   10.71
  -5  -5  -5   98.30   20.72
   5   5   5  127.18   20.71
   5   5   5  142.88   18.19
  -5  -5  -6   20.52   16.77
   5   5   6   34.08   17.58
   5  -5   6    5.38   13.94
   5   5   6   -9.55   12.83
  -5  -5  -7    5.98   16.24
   5  -5   7   11.92   16.78
   5   5   7   27.74   19.48
   5   5   7   12.32   13.22
  -5  -5  -8    1.17   15.68
   5   5   8    4.82   14.22
   5   5   8   -9.12   20.02
   5  -5   8   -8.82   17.29
   5  -6 -11    1.23   16.22
   5  -6 -10   -4.48   15.07
   5   6 -10   15.74   15.53
   5   6 -10   25.06   18.48
  -5  -6  10   49.11   17.39
  -5   6  10  -13.40   16.63
   5   6 -10  -24.39   18.70
   5  -6 -10    4.91   17.84
   5  -6 -10   16.00   19.79
  -5   6  10    3.96   17.76
   5   6  -9   15.65   20.18
   5   6  -9   12.02   14.53
   5  -6  -9   38.65   14.67
  -5  -6   9   41.67   17.14
   5   6  -9    2.27   18.71
  -5  -6   9   -4.06   14.26
  -5   6   9   34.42   15.96
   5  -6  -9    3.41   17.55
   5  -6  -9   45.16   19.37
  -5   6   9   22.19   16.73
  -5   6   8   12.57   15.99
  -5  -6   8   21.39   13.98
   5   6  -8   23.86   13.34
   5  -6  -8   33.40   12.94
  -5  -6   8   46.91   15.36
  -5   6   8   38.79   16.51
   5  -6  -8   78.79   19.10
  -5   6   7   22.00   13.91
  -5  -6   7   27.21   12.80
  -5  -6   7   38.05   14.26
   5  -6  -7   44.70   17.78
  -5   6   7   26.74   15.57
   5   6  -7   33.09   12.50
   5  -6  -7   54.73   11.95
  -5   6   6   16.15   14.42
  -5  -6   6   11.10   11.93
   5  -6  -6    7.90   15.83
  -5  -6   6   15.53   11.70
  -5   6   6    8.60   12.50
   5   6  -6   27.98   11.03
   5  -6  -6   11.05   10.53
   5  -6  -5    1.85   15.85
  -5  -6   5   33.01   12.80
   5  -6  -5   31.32   10.29
   5   6  -5    1.99   10.24
  -5  -6   5   -0.95   14.65
  -5  -6   5   32.12   11.47
  -5   6   5   24.65   11.82
   5   6  -5   21.00   10.90
  -5  -6   5   26.88   10.98
   5   6  -4   80.12   15.29
   5  -6  -4  101.44   14.70
  -5  -6   4  127.93   18.02
  -5  -6   4  103.77   18.72
  -5   6   4   97.61   15.78
  -5  -6   4   84.22   15.44
   5  -6  -4  132.96   19.62
   5   6  -4  108.00   16.09
  -5  -6   4  105.23   14.74
   5  -6  -3   66.47   11.65
   5   6  -3   43.45   11.88
   5  -6  -3   48.97   16.19
  -5  -6   3   38.82   10.63
  -5  -6   3   81.69   15.99
   5   6  -3   62.04   13.20
  -5  -6   3   51.70   11.99
  -5  -6   3   47.96   15.15
  -5   6   3   81.31   12.79
   5   6  -2   30.91   11.17
  -5   6   2   19.64   10.77
  -5  -6   2   24.70   10.68
   5   6  -2   29.92   12.55
  -5  -6   2   35.19   13.53
  -5  -6   2   31.87    9.45
  -5   6   2   45.91   14.21
   5  -6  -2   36.42   14.42
  -5  -6   2   50.96   15.52
   5   6  -2   22.42   10.47
   5  -6  -2   13.48   10.03
  -5   6   1  115.92   13.49
  -5  -6   1   47.81   12.11
   5  -6  -1   54.10   11.43
   5   6  -1   56.71   11.87
  -5  -6   1   38.86   11.16
  -5   6   1   32.20   14.46
  -5  -6   1  100.30   18.17
  -5  -6   1   59.69   14.67
   5   6  -1   55.15   13.32
   5  -6  -1   60.71   14.80
   5   6   0   49.80   12.91
  -5   6   0   62.42   12.10
  -5  -6   0   42.68   11.47
   5  -6   0   30.34   10.53
   5   6   0   44.04   10.64
  -5  -6   0   28.53   17.29
  -5  -6   0   43.70   14.01
   5  -6   0   47.28   13.39
  -5  -6  -1  -23.91   16.40
  -5  -6  -1    4.05   12.85
   5  -6   1    6.70    9.64
   5  -6   1    3.84    9.82
   5   6   1   13.75   10.12
   5   6   1   10.99   11.37
  -5  -6  -2   14.91   16.31
   5   6   2   29.74   12.69
   5   6   2   -2.29   10.88
   5  -6   2   -3.40   10.86
   5  -6   2   15.54   10.54
  -5  -6  -2   17.56   13.04
  -5  -6  -3   55.32   15.08
   5   6   3   49.22   13.87
   5  -6   3   88.50   14.47
   5  -6   3   38.03   12.66
   5   6   3  101.66   15.03
   5  -6   3   46.21   13.79
   5  -6   4   29.34   13.31
   5  -6   4   17.09   11.41
  -5  -6  -4   19.26   13.59
   5   6   4   11.38   12.08
   5   6   4   59.47   15.14
   5  -6   4    7.73   11.64
   5   6   5   26.42   16.12
   5  -6   5   16.95   12.59
   5  -6   5   18.73   14.98
  -5  -6  -5   33.61   14.19
   5   6   5   20.46   13.35
  -5  -6  -5   23.37   17.00
   5   6   6   49.83   17.55
   5  -6   6   -1.27   17.41
  -5  -6  -6   36.44   14.87
   5   6   6   30.07   14.14
  -5  -6  -6   54.99   18.23
   5   6   7  -14.81   18.16
   5   6   7   23.39   14.43
  -5  -6  -7   20.43   14.80
   5  -6   7  -32.58   19.28
  -5  -6  -7    5.01   16.81
  -5  -7  10   27.18   17.65
   5   7 -10   12.56   18.92
  -5   7  10    8.34   15.84
  -5   7   9   -2.24   15.25
  -5   7   9   17.10   17.96
   5   7  -9   25.30   20.67
   5  -7  -9   57.17   20.11
  -5  -7   9   21.54   16.55
   5   7  -9    1.21   19.78
  -5   7   8   -1.03   14.31
  -5   7   8   17.29   16.66
  -5  -7   8   22.53   15.62
   5   7  -8   -8.69   20.11
   5   7  -8   29.67   19.29
   5  -7  -8   16.85   18.59
  -5   7   7   10.13   12.92
   5  -7  -7   33.56   17.19
   5   7  -7    0.96   17.42
   5   7  -7   11.26   11.97
   5  -7  -7   33.43   11.31
  -5  -7   7   22.68   14.70
   5   7  -6    6.35   10.50
   5  -7  -6   -6.78    9.96
   5   7  -6   22.71   16.95
   5  -7  -6    1.05   16.31
  -5  -7   6   -0.75   12.52
  -5  -7   6    9.71   15.44
  -5   7   6   26.22   12.61
  -5   7   5   29.75   11.93
  -5  -7   5   25.62   15.72
   5  -7  -5   28.61   16.37
  -5  -7   5   57.06   14.53
  -5  -7   5   49.86   12.00
   5   7  -5   24.19   12.44
   5  -7  -5   32.28   10.10
   5   7  -5    0.65   10.15
   5   7  -5   25.49   15.61
  -5  -7   4   -1.24    9.77
  -5  -7   4    7.82   14.18
  -5   7   4   -1.38   10.57
   5   7  -4    2.90   14.38
   5   7  -4   11.93   11.95
   5  -7  -4   19.51    8.74
   5   7  -4   19.92    9.99
   5  -7  -4    6.54   15.89
  -5  -7   4   24.87   14.06
  -5   7   4   25.29   15.13
  -5   7   3   10.60   10.24
  -5  -7   3   -1.19    9.51
   5   7  -3   11.81   13.63
   5   7  -3    6.88   12.48
  -5  -7   3   13.11   14.05
  -5  -7   3    8.30    9.59
  -5  -7   3   19.18   16.12
   5  -7  -3   26.79   15.58
   5  -7  -3   28.10    8.94
   5   7  -3    0.62    9.39
  -5   7   3   10.75   13.82
   5   7  -2   53.73   14.87
  -5  -7   2   71.40   15.90
  -5   7   2   61.37   12.92
  -5  -7   2   78.31   12.34
   5   7  -2   62.75   14.43
   5   7  -2   98.79   14.74
  -5  -7   2   56.67   12.40
  -5  -7   2   87.15   19.46
   5  -7  -2   57.82   16.76
  -5   7   2   81.85   16.44
   5  -7  -2   43.41   10.98
   5   7  -2   60.33   12.43
   5   7  -1   87.60   15.53
  -5   7   1   52.16   12.19
  -5  -7   1   68.24   11.26
   5   7  -1   36.40   12.53
  -5  -7   1   43.07   11.79
   5  -7  -1   22.51    9.98
   5   7  -1   40.66   10.95
   5  -7  -1   55.36   15.53
  -5  -7   1   57.57   15.13
   5   7  -1   57.24   13.45
  -5  -7   1   77.55   19.47
  -5   7   1   42.25   14.54
   5   7   0    1.95   11.96
  -5  -7   0   26.33   18.51
  -5  -7   0    8.84   10.74
   5  -7   0   33.84   12.96
  -5  -7   0   21.27   13.69
   5  -7   0   -3.20    8.65
   5   7   0    7.44    9.36
  -5  -7  -1   54.83   20.46
   5  -7   1   61.01   11.62
   5   7   1   83.38   12.54
  -5  -7  -1   54.76   15.31
   5   7   1   54.77   14.46
   5   7   2   93.96   16.19
  -5  -7  -2   73.22   20.30
   5   7   2   69.23   13.25
   5  -7   2   48.57   12.54
   5  -7   2   91.30   14.67
  -5  -7  -2   66.47   16.29
   5  -7   3   -0.85   11.23
   5   7   3   19.67   12.79
   5  -7   3    6.20   12.50
   5   7   3   29.13   12.56
   5   7   3   -0.78   11.34
  -5  -7  -3   -7.76   17.70
  -5  -7  -3    7.50   13.09
   5  -7   4    5.39   11.69
   5   7   4   19.85   13.99
  -5  -7  -4   18.68   14.21
   5   7   4   31.56   13.57
   5  -7   4   -3.00   13.56
   5   7   4    4.32   12.25
   5   7   5   28.18   14.46
   5  -7   5   22.85   15.30
  -5  -7  -5   72.17   16.21
  -5  -7  -5   25.90   17.90
   5   7   5   21.90   15.53
   5   7   6   -7.37   14.08
   5  -7   6   -9.07   17.01
  -5  -7  -6   -7.40   14.73
   5   7   6   13.88   16.21
  -5  -7  -6    3.90   17.02
   5   8  -8   -1.08   19.80
   5  -8  -8   39.08   19.80
   5   8  -8    6.57   21.22
  -5  -8   8   25.62   17.96
   5   8  -7   10.97   18.10
   5  -8  -7   -1.19   18.22
   5   8  -7   10.60   21.27
  -5  -8   7    9.69   17.24
  -5  -8   6    3.44   16.05
   5  -8  -6   14.66   17.21
   5   8  -6    0.92   16.69
  -5   8   6    9.70   16.56
   5   8  -5    3.38   15.99
   5   8  -5    4.20   12.69
   5  -8  -5    3.22   17.63
  -5  -8   5   17.47   14.80
  -5   8   5   43.71   16.40
  -5  -8   5   22.97   16.07
  -5  -8   4   30.41   15.81
  -5   8   4   27.48   15.93
   5  -8  -4   35.26   17.61
  -5  -8   4   69.86   17.36
   5   8  -4   23.93   14.05
   5   8  -4   19.24   15.58
  -5   8   3   15.91   14.55
   5  -8  -3   10.90   16.26
  -5  -8   3   15.16   15.28
  -5  -8   3    7.33   17.37
   5   8  -3   24.52   14.42
   5   8  -3   22.73   13.89
   5   8  -2   -1.16   12.49
   5   8  -2   18.21   11.62
  -5  -8   2    4.92   13.92
  -5  -8   2    1.32   18.69
   5  -8  -2   -0.94   15.50
   5   8  -2    8.21   13.45
  -5   8   2    2.04   14.09
  -5  -8   2   -4.17   10.71
   5   8  -1    1.03   12.11
  -5  -8   1   20.44   14.73
  -5  -8   1  -26.49   19.59
   5  -8  -1   -1.73   15.11
  -5   8   1   27.91   14.32
   5   8  -1   26.55   15.28
  -5  -8   1  -13.38   11.43
  -5  -8   0   66.18   16.54
   5   8   0   72.18   17.63
  -5  -8   0   50.72   13.39
  -5  -8   0   61.42   21.31
   5   8   0   35.18   13.89
  -5  -8  -1   15.70   14.55
   5   8   1   62.72   18.44
  -5  -8  -1   -0.83   12.40
   5   8   1   18.73   13.14
  -5  -8  -1   18.60   20.12
  -5  -8  -2   33.80   14.74
  -5  -8  -2    8.50   19.46
   5   8   2    0.75   10.95
   5   8   2   -3.41   12.85
  -5  -8  -3  157.11   20.36
   5  -8   3  104.19   18.12
  -5  -8  -3   82.73   23.82
   5   8   3   77.89   17.37
   5   8   3  144.53   20.24
  -5  -8  -4    9.46   15.24
   5  -8   4    3.22   16.01
   5  -8   4   -1.00   12.65
   5   8   4   14.57   14.07
   5   8   4   24.22   13.38
  -5  -8  -5   19.32   15.73
   5  -8   5   -5.99   15.79
  -5  -8  -5    2.73   17.76
   5   8   5    5.02   13.71
   5   9  -7   23.46   21.83
   5   9  -7  -10.11   18.23
   5  -9  -6   13.47   19.04
  -5   9   6    6.56   17.04
   5   9  -6   44.67   22.02
  -5  -9   6   -2.40   16.26
   5   9  -6    9.40   17.77
   5   9  -5   -4.32   16.70
   5  -9  -5    7.16   18.71
   5   9  -5   -1.32   20.82
  -5  -9   5   28.71   16.57
  -5   9   5   35.10   17.48
  -5   9   4    3.62   15.73
   5  -9  -4   31.15   18.56
  -5  -9   4    1.22   17.41
  -5  -9   4   -2.21   15.71
   5   9  -4   19.30   14.47
   5   9  -4  -12.58   15.44
  -5   9   3   -8.02   15.18
   5  -9  -3   15.54   17.97
  -5  -9   3   18.24   15.11
   5   9  -3  -14.86   15.47
  -5  -9   3   -5.41   19.20
   5  -9  -2   32.60   17.87
  -5  -9   2   20.03   14.93
   5   9  -2   -2.07   15.10
  -5  -9   2   32.18   20.98
  -5   9   2   15.45   15.36
  -5   9   1    8.63   14.96
   5   9  -1   -6.62   15.84
   5  -9  -1    5.81   16.48
  -5  -9   1   -5.95   12.30
  -5  -9   1   19.94   15.16
  -5  -9   1   -6.18   20.62
   5   9   0   11.95   17.90
  -5  -9   0   31.58   22.26
  -5  -9   0   36.77   16.18
  -5  -9   0    7.95   12.98
   5   9   1   14.03   18.81
  -5  -9  -1    4.71   21.17
  -5  -9  -1    3.17   14.80
  -5  -9  -1   -0.92   13.34
   5  -9   2  -31.12   14.38
   5   9   2   23.93   19.69
   5   9   2   22.94   18.26
  -5  -9  -2   41.78   22.08
  -5  -9  -2   28.74   15.41
  -5  -9  -3   19.38   15.30
   5   9   3    3.71   13.71
   5  -9   3   10.76   13.73
   5   9   3   14.01   16.77
   5   9   3   32.49   20.25
  -5  -9  -3  -13.62   20.09
   5  -9   4    7.92   14.13
   5  10  -4   -1.06   14.73
   5 -10  -4    7.64   19.57
  -5  10   4   18.00   17.22
   5  10  -3   21.87   21.24
  -5  10   3   12.33   16.55
   5 -10  -3  -34.41   21.05
  -5 -10   3  -20.01   20.51
   5  10  -3   -2.21   15.89
  -5 -10   3   -7.81   15.49
   5 -10  -2    3.49   18.64
   5  10  -2   -5.80   17.27
  -5 -10   2   22.04   15.53
  -5  10   2    9.55   15.86
  -5 -10   2  -29.49   21.53
   5  10  -1   13.96   13.67
  -5 -10   1   13.17   22.22
   5  10  -1   -2.47   19.92
  -5 -10   1   24.08   16.28
   5  10  -1   20.97   18.01
  -5 -10   0   -2.93   13.83
   5  10   0   14.24   13.64
   5  10   0   -5.27   18.97
  -5 -10   0  -33.75   23.85
   5  10   0   -1.20   20.09
  -5 -10   0   22.94   15.82
   5  10   1  -10.28   19.27
  -5 -10  -1  -23.31   14.84
   5  10   1    1.40   19.75
   5  10   2   12.37   17.56
   5 -10   2   25.93   15.87
  -6   0  11   13.60   19.46
   6   0 -10   20.27   20.62
  -6   0  10   41.00   18.45
   6   0  -9   31.66   13.76
   6   0  -9   24.22   19.15
  -6   0   9   33.37   16.50
   6   0  -8   87.46   21.06
   6   0  -8   84.32   15.57
  -6   0   8   75.78   17.96
  -6   0   8   56.35   13.64
   6   0  -7   17.74   17.57
  -6   0   7    7.66   10.49
   6   0  -7    5.42   12.54
  -6   0   7    6.22   13.98
  -6   0   6   65.26   15.81
  -6   0   6   56.12   13.34
  -6   0   6   42.42   11.82
  -6   0   6   59.42   12.75
   6   0  -6   52.95   18.48
   6   0  -6   63.14   13.90
  -6   0   5  -14.35   10.37
  -6   0   5    2.68   10.77
   6   0  -5   26.50   16.68
  -6   0   5  -21.92   13.34
   6   0  -5    3.41   12.30
  -6   0   4   63.41   14.24
  -6   0   4  102.15   15.57
  -6   0   4  102.55   16.46
   6   0  -4   74.29   15.80
   6   0  -3    4.97   15.45
  -6   0   3    1.11    9.96
  -6   0   3    2.41   11.67
  -6   0   3    4.48   11.77
   6   0  -3   11.90   11.09
  -6   0   2  236.80   30.02
  -6   0   2  281.60   31.30
   6   0  -2  284.98   32.35
   6   0  -2  258.42   30.68
  -6   0   2  294.16   30.98
  -6   0   1    8.36   13.05
  -6   0   1   -3.79   11.30
   6   0  -1   19.39   12.13
  -6   0   1    6.70    9.94
   6   0  -1   10.28   13.56
  -6   0   0  150.52   18.68
  -6   0   0  163.22   20.37
   6   0   0  151.30   19.96
   6   0   0  103.18   16.32
  -6   0   0  118.38   17.42
  -6   0  -1   -7.33   11.84
  -6   0  -1    8.36   13.27
   6   0   1    7.56   13.28
   6   0   1    6.73    7.98
  -6   0  -1    4.21   10.36
  -6   0  -2   53.49   15.28
  -6   0  -2   61.34   14.20
   6   0   2   35.86   10.13
  -6   0  -2   70.01   12.55
  -6   0  -3    4.07   10.94
  -6   0  -4   45.64   12.58
  -6   0  -4   48.14   15.29
  -6   0  -5    6.47   12.37
  -6   0  -5   25.83   15.06
   6   0   6  115.77   23.08
  -6   0  -6   57.05   15.98
  -6   0  -6   81.48   17.62
   6   0   7    1.62   20.81
  -6   0  -7    3.36   15.24
   6   1 -11   45.20   17.74
   6  -1 -11   39.84   17.04
  -6  -1  11   38.52   19.80
   6  -1 -11   49.02   22.10
  -6  -1  10   -6.75   17.34
   6   1 -10   19.27   14.92
   6  -1 -10   16.86   15.21
   6   1 -10   27.74   20.73
   6  -1 -10    5.35   19.27
  -6  -1   9   15.95   16.11
   6  -1  -9   26.56   14.05
  -6   1   9   11.37   12.49
   6   1  -9    9.12   19.23
   6  -1  -9   21.56   19.00
  -6  -1   8   28.82   15.16
   6  -1  -8   -3.79   12.82
  -6   1   8  -10.62   11.54
   6  -1  -8   -1.18   17.99
   6   1  -8   28.09   19.14
  -6  -1   7  118.81   21.21
  -6   1   7  126.41   19.27
   6  -1  -7  163.42   20.18
   6  -1  -7  132.32   24.70
   6   1  -7  170.54   24.90
  -6   1   6   14.72   11.49
  -6  -1   6  -15.01   11.92
  -6   1   6   19.23   10.73
  -6  -1   6   18.46   10.44
  -6  -1   6    9.71   13.43
   6  -1  -6    4.39   12.58
   6  -1  -6   22.93   17.17
   6   1  -6   16.10   17.94
  -6   1   5   41.02   12.06
  -6   1   5   22.65   10.40
  -6  -1   5   34.88   12.46
  -6   1   5   33.03   11.35
  -6  -1   5   23.52   11.55
  -6  -1   5   48.42   14.41
   6  -1  -5   24.77   12.02
   6   1  -5   54.24   18.47
   6  -1  -5   59.18   17.74
   6   1  -4   54.09   17.32
   6  -1  -4   22.60   16.31
  -6   1   4   13.39    9.39
   6  -1  -4   -9.85   12.18
  -6  -1   4    6.87   12.58
  -6  -1   4   20.13   11.33
  -6   1   4   21.33   11.31
  -6  -1   4   16.92   11.47
  -6   1   4   21.88   11.32
   6  -1  -3  349.04   36.69
   6   1  -3  314.19   36.88
  -6  -1   3  318.67   35.37
   6  -1  -3  288.41   34.72
  -6   1   3  263.68   33.60
  -6  -1   3  295.29   34.31
  -6  -1   3  320.58   35.01
  -6   1   3  397.36   35.48
  -6  -1   2   18.74   12.54
  -6   1   2   16.90   12.60
   6   1  -2   40.98   15.61
   6  -1  -2   17.12   14.45
  -6   1   2    8.89    9.36
  -6  -1   2    8.97   10.65
  -6  -1   2   25.68   12.27
   6  -1  -2   19.71   11.78
  -6  -1   1   41.53   13.53
  -6   1   1   32.42   13.63
   6  -1  -1   12.65   13.47
  -6  -1   1    9.68   10.78
  -6   1   1    8.57    9.94
  -6  -1   1   25.47   11.87
   6  -1  -1   18.69   11.68
   6  -1   0   96.47   16.24
  -6  -1   0   75.96   14.52
  -6   1   0   77.60   13.72
   6   1   0   74.86   13.71
  -6   1   0  125.50   17.59
  -6  -1   0  118.58   17.69
  -6  -1   0   84.13   15.79
   6  -1   1  234.67   26.79
   6   1   1  199.76   24.53
  -6  -1  -1  234.68   26.33
  -6  -1  -1  194.99   25.12
  -6   1  -1  208.42   24.50
  -6   1  -1  221.33   26.91
  -6  -1  -1  187.66   26.79
   6   1   2   23.20    9.74
  -6  -1  -2   12.22   12.42
   6  -1   2    8.24   13.90
  -6  -1  -2   -3.00   14.24
  -6   1  -2   15.09   10.27
  -6  -1  -2   12.41   11.16
   6   1   3   10.56    9.42
  -6  -1  -3    0.73   11.33
  -6   1  -3   -4.43   10.25
  -6  -1  -4   20.69   15.80
  -6   1  -4   82.09   16.53
   6   1   4   57.71   12.34
  -6  -1  -4   52.07   13.32
  -6   1  -4   51.86   13.51
  -6  -1  -5  115.80   20.08
  -6   1  -5   98.35   19.54
  -6  -1  -5   98.56   17.93
  -6   1  -5  121.17   17.88
   6   1   6   88.28   23.19
   6  -1   6  103.44   23.15
  -6  -1  -6  121.01   20.08
  -6   1  -6  106.32   19.32
  -6  -1  -6   60.68   17.39
   6   1   7   45.77   22.87
   6  -1   7   29.09   22.24
  -6  -1  -7   51.14   16.46
  -6   1  -7   51.36   17.06
  -6  -1  -7   60.74   16.05
   6   2 -11   44.38   18.34
   6  -2 -11   66.59   18.45
  -6   2  10   39.27   18.14
  -6  -2  10   25.18   17.44
   6   2 -10   30.25   21.06
   6  -2 -10   42.91   20.88
  -6   2  10   31.95   15.76
   6   2 -10   34.38   15.80
   6  -2 -10   29.53   15.22
  -6   2   9  -14.76   15.86
  -6  -2   9    9.54   16.04
   6   2  -9   24.32   20.54
   6  -2  -9    8.92   19.34
  -6   2   9   -7.42   13.48
   6   2  -9    5.20   13.34
   6  -2  -9    3.09   13.38
  -6   2   8   40.07   16.25
  -6  -2   8   56.02   16.18
   6   2  -8   82.25   20.91
   6  -2  -8   60.95   19.52
   6   2  -8   39.46   14.46
   6  -2  -8   36.30   13.98
  -6   2   8   38.93   14.31
   6   2  -7   48.53   13.21
   6  -2  -7   26.38   12.80
  -6   2   7   38.64   11.22
  -6   2   7   47.71   13.24
  -6   2   7   12.45   14.47
  -6  -2   7   30.73   14.66
   6  -2  -7   22.56   18.30
   6   2  -7   41.57   19.81
   6   2  -6   54.29   14.53
   6  -2  -6   72.61   14.87
  -6   2   6   69.52   13.52
  -6  -2   6   37.04   14.19
  -6   2   6   29.26   11.18
  -6  -2   6   41.80   11.84
  -6   2   6   62.13   15.15
  -6  -2   6   43.40   15.03
   6  -2  -6   76.33   19.23
   6   2  -6   56.97   19.39
   6   2  -5   -6.09   11.63
   6  -2  -5   -2.60   11.66
  -6   2   5   -4.53   12.58
  -6   2   5   10.67   12.35
  -6  -2   5   28.21   13.57
  -6  -2   5    0.77   12.17
  -6   2   5    5.22    9.00
  -6  -2   5    1.36   10.91
   6  -2  -5   34.58   17.46
   6   2  -5   12.57   17.32
  -6   2   4  250.88   29.03
  -6  -2   4  253.20   29.08
   6  -2  -4  203.99   28.66
   6   2  -4  220.69   28.64
   6   2  -4  270.26   31.97
  -6  -2   4  274.65   28.40
  -6   2   4  224.35   28.36
   6  -2  -4  335.19   31.68
  -6   2   4  232.45   28.77
  -6   2   4  215.82   26.62
  -6  -2   4  244.70   28.52
  -6  -2   3   25.41   12.55
  -6   2   3   15.30   12.39
   6  -2  -3   29.80   15.57
   6   2  -3   31.16   12.98
   6  -2  -3   27.12   12.40
  -6   2   3   33.14    9.28
  -6  -2   3   31.96   12.03
  -6   2   3   30.96   12.23
  -6  -2   3   35.28   12.95
  -6  -2   2  119.16   18.55
  -6   2   2  149.32   18.84
   6  -2  -2  153.75   19.88
  -6  -2   2  131.95   18.47
  -6   2   2   94.63   17.49
  -6   2   2  112.11   15.41
  -6  -2   2  109.41   17.54
   6  -2  -2  110.51   17.99
   6   2  -2  134.04   18.11
  -6   2   1   47.29   12.68
  -6  -2   1   65.91   13.68
  -6  -2   1   53.20   14.52
  -6   2   1   99.26   15.15
   6  -2  -1   56.50   14.38
   6   2  -1   36.99   11.33
  -6   2   1   49.16   10.43
  -6  -2   1   35.95   12.29
   6  -2  -1   30.92   13.09
   6   2  -1   62.07   14.02
   6  -2   0   24.92   13.73
   6   2   0   37.58   14.08
   6   2   0   37.86   10.76
  -6   2   0   39.52   12.71
  -6  -2   0   43.29   13.35
  -6  -2   0   37.11   14.94
  -6   2   0   61.66   15.48
  -6  -2   0   44.16   12.53
  -6   2   0   55.23   10.09
   6  -2   1   -6.75   13.32
   6   2   1   -7.72   13.23
   6   2   1    4.95    9.55
  -6   2  -1   21.59   12.21
  -6  -2  -1  -10.18   12.28
  -6  -2  -1   -0.69   10.76
  -6   2  -1   15.01    8.99
  -6  -2  -1   17.51   14.63
  -6   2  -1   17.13   13.99
   6   2   2   58.66   15.18
   6  -2   2   46.09   15.45
  -6  -2  -2   23.92   15.90
   6   2   2   41.26   11.01
  -6   2  -2   24.36   10.49
  -6  -2  -2   49.37   12.42
  -6   2  -3   24.02   14.62
   6   2   3   28.14   10.76
  -6   2  -3   19.81   10.56
  -6  -2  -3   35.76   12.25
  -6  -2  -4   30.90   16.28
  -6   2  -4   42.15   14.71
   6   2   4   25.12   11.49
  -6  -2  -4   30.21   13.08
  -6   2  -4   18.98   11.50
  -6  -2  -5   47.57   17.21
[truncated: 64,960 more chars]
