# Supplementary material for: Type-I Hemins and Free Porphyrins from a Western Australian Sponge Isabela sp
Source: Mar Drugs. 2023 Jan 3;21(1):41. doi: 10.3390/md21010041 (PMC9865862; doi:10.3390/md21010041)
Supplement: Supplementary file 1 [file marinedrugs-21-00041-s001.zip › marinedrugs-2123876-supplementary/Isabela_SI_11122022/Isabellin_A.cif]

data_mogg06
_audit_creation_date               2021-11-17
_audit_creation_method
;
Olex2 1.5
(compiled 2021.10.07 svn.r9718050b for OlexSys, GUI svn.r6410)
;
_shelx_SHELXL_version_number       '2018/3'
_audit_contact_author_address      ?
_audit_contact_author_email        ?
_audit_contact_author_name         ''
_audit_contact_author_phone        ?
_publ_contact_author_id_orcid      ?
_publ_section_references
;
Dolomanov, O.V., Bourhis, L.J., Gildea, R.J, Howard, J.A.K. & Puschmann, H.
 (2009), J. Appl. Cryst. 42, 339-341.

Sheldrick, G.M. (2008). Acta Cryst. A64, 112-122.

Sheldrick, G.M. (2015). Acta Cryst. A71, 3-8.
;
_chemical_name_common              ?
_chemical_name_systematic          ?
_chemical_formula_moiety           'C24 H22 N4'
_chemical_formula_sum              'C24 H22 N4'
_chemical_formula_weight           366.45
_chemical_melting_point            ?
_chemical_oxdiff_formula           'C20 H20 N4'
_chemical_oxdiff_usercomment       'MOF? sample from Ed'
loop_
  _atom_type_symbol
  _atom_type_description
  _atom_type_scat_dispersion_real
  _atom_type_scat_dispersion_imag
  _atom_type_scat_source
 'C' 'C' 0.0181 0.0091 'International Tables Vol C Tables 4.2.6.8 and 6.1.1.4'
 'H' 'H' 0.0000 0.0000 'International Tables Vol C Tables 4.2.6.8 and 6.1.1.4'
 'N' 'N' 0.0311 0.0180 'International Tables Vol C Tables 4.2.6.8 and 6.1.1.4'

_shelx_space_group_comment
;
The symmetry employed for this shelxl refinement is uniquely defined
by the following loop, which should always be used as a source of
symmetry information in preference to the above space-group names.
They are only intended as comments.
;
_space_group_crystal_system        'monoclinic'
_space_group_IT_number             14
_space_group_name_H-M_alt          'P 1 21/c 1'
_space_group_name_Hall             '-P 2ybc'
loop_
  _space_group_symop_operation_xyz
 'x, y, z'
 '-x, y+1/2, -z+1/2'
 '-x, -y, -z'
 'x, -y-1/2, z-1/2'

_cell_length_a                     11.7999(5)
_cell_length_b                     10.7615(5)
_cell_length_c                     14.9068(6)
_cell_angle_alpha                  90
_cell_angle_beta                   96.745(4)
_cell_angle_gamma                  90
_cell_volume                       1879.83(14)
_cell_formula_units_Z              4
_cell_measurement_reflns_used      5972
_cell_measurement_temperature      150.00(10)
_cell_measurement_theta_max        77.8260
_cell_measurement_theta_min        3.7430
_shelx_estimated_absorpt_T_max     0.975
_shelx_estimated_absorpt_T_min     0.951
_exptl_absorpt_coefficient_mu      0.609
_exptl_absorpt_correction_T_max    1.00000
_exptl_absorpt_correction_T_min    0.84394
_exptl_absorpt_correction_type     multi-scan
_exptl_absorpt_process_details
;
CrysAlisPro 1.171.41.103a (Rigaku Oxford Diffraction, 2021)
Empirical absorption correction using spherical harmonics,
implemented in SCALE3 ABSPACK scaling algorithm.
;
_exptl_absorpt_special_details     ?
_exptl_crystal_colour              'clear dark red'
_exptl_crystal_density_diffrn      1.295
_exptl_crystal_density_meas        ?
_exptl_crystal_density_method      ?
_exptl_crystal_description         block
_exptl_crystal_F_000               776
loop_
  _exptl_crystal_face_index_h
  _exptl_crystal_face_index_k
  _exptl_crystal_face_index_l
  _exptl_crystal_face_perp_dist
 -3 5 6 0.0290
 5 4 -5 0.0137
 4 -4 5 0.0267
 6 -4 -4 0.0460
 -3 4 -7 0.0172
 4 4 5 0.0392
 2 -3 -8 0.0417
 -7 -2 0 0.0042

_exptl_crystal_size_max            0.084
_exptl_crystal_size_mid            0.052
_exptl_crystal_size_min            0.041
loop_
  _exptl_oxdiff_crystal_face_indexfrac_h
  _exptl_oxdiff_crystal_face_indexfrac_k
  _exptl_oxdiff_crystal_face_indexfrac_l
  _exptl_oxdiff_crystal_face_x
  _exptl_oxdiff_crystal_face_y
  _exptl_oxdiff_crystal_face_z
 -3.1208 5.1011 5.7299 -0.1209 -0.5021 0.8564
 4.7000 4.4695 -5.1396 -0.1947 -0.8140 -0.5472
 3.8029 -4.3522 5.2488 -0.7233 0.6859 -0.0803
 6.0655 -3.7709 -3.6397 -0.3539 0.3363 -0.8727
 -2.8799 3.9868 -6.5916 0.7220 -0.6845 -0.1014
 4.1405 4.0207 5.2825 -0.8542 -0.4644 0.2337
 2.2928 -3.3192 -8.2893 0.3676 0.2003 -0.9082
 -7.1694 -2.3654 0.1484 0.7824 0.4249 0.4553

_exptl_transmission_factor_max     ?
_exptl_transmission_factor_min     ?
_diffrn_reflns_av_R_equivalents    0.0539
_diffrn_reflns_av_unetI/netI       0.0519
_diffrn_reflns_Laue_measured_fraction_full  0.997
_diffrn_reflns_Laue_measured_fraction_max  0.969
_diffrn_reflns_limit_h_max         14
_diffrn_reflns_limit_h_min         -14
_diffrn_reflns_limit_k_max         13
_diffrn_reflns_limit_k_min         -12
_diffrn_reflns_limit_l_max         18
_diffrn_reflns_limit_l_min         -18
_diffrn_reflns_number              18158
_diffrn_reflns_point_group_measured_fraction_full  0.997
_diffrn_reflns_point_group_measured_fraction_max  0.969
_diffrn_reflns_theta_full          67.684
_diffrn_reflns_theta_max           78.111
_diffrn_reflns_theta_min           3.772
_diffrn_ambient_environment        N~2~
_diffrn_ambient_temperature        150.00(10)
_diffrn_detector                   'Hybrid Pixel Array Detector'
_diffrn_detector_area_resol_mean   10.0000
_diffrn_detector_type              HyPix
_diffrn_measured_fraction_theta_full  0.997
_diffrn_measured_fraction_theta_max  0.969
_diffrn_measurement_details
;
List of Runs (angles in degrees, time in seconds):

  # Type    Start    End  Width  t~exp~   \w     \q     \k     \f   Frames
--------------------------------------------------------------------------
  1  \w    -80.00  25.00   0.50    2.00    --  -46.20 100.00 139.00  210
  2  \w    -25.00  80.00   0.50    2.00    --   46.20-100.00  34.00  210
  3  \w     35.00 110.00   0.50    2.00    --  107.75-100.00  34.00  150
  4  \w     80.00 121.00   0.50    2.00    --  107.75 -61.00   0.00   82
  5  \w     93.00 124.00   0.50    2.00    --  107.75 -61.00  30.00   62
  6  \w     61.00  89.00   0.50    2.00    --  107.75 -61.00  30.00   56
  7  \w     41.00 102.00   0.50    2.00    --  107.75 -94.00  60.00  122
  8  \w     38.00  74.00   0.50    2.00    --  107.75 -61.00   0.00   72
  9  \w     35.00  66.00   0.50    2.00    --  107.75-125.00-120.00   62
 10  \w     35.00 108.00   0.50    2.00    --  107.75 -94.00-150.00  146
 11  \w     92.00 131.00   0.50    2.00    --  107.75 -77.00-150.00   78
 12  \w     72.00  98.00   0.50    2.00    --  107.75 -94.00-180.00   52
 13  \w     36.00 121.00   0.50    2.00    --  107.75 -45.00-120.00  170
 14  \w     34.00 119.00   0.50    2.00    --   46.20  37.00-180.00  170
 15  \w     71.00 118.00   0.50    2.00    --   46.20 125.00-180.00   94
 16  \w    127.00 176.00   0.50    2.00    --  107.75  30.00  90.00   98
 17  \w     83.00 178.00   0.50    2.00    --  107.75 100.00 139.00  190
 18  \w     35.00  72.00   0.50    2.00    --  107.75 -77.00-150.00   74
 19  \w   -118.00 -70.00   0.50    2.00    --  -46.20-125.00 120.00   96
 20  \w   -118.00 -70.00   0.50    2.00    --  -46.20-125.00  90.00   96
 21  \w   -177.00 -82.00   0.50    2.00    -- -106.00-100.00  34.00  190
 22  \w   -119.00 -31.00   0.50    2.00    -- -106.00  30.00  30.00  176
 23  \w   -110.00 -33.00   0.50    2.00    -- -106.00 100.00 139.00  154
 24  \w   -177.00-109.00   0.50    2.00    -- -106.00 -45.00 -60.00  136
;
_diffrn_measurement_device         'four-circle diffractometer'
_diffrn_measurement_device_type   
 'XtaLAB Synergy, Single source at home/near, HyPix'
_diffrn_measurement_method         '\w scans'
_diffrn_orient_matrix_type        
 'CrysAlisPro convention (1999,Acta A55,543-557)'
_diffrn_orient_matrix_UB_11        -0.1069222000
_diffrn_orient_matrix_UB_12        -0.0110471000
_diffrn_orient_matrix_UB_13        -0.0694922000
_diffrn_orient_matrix_UB_21        -0.0135315000
_diffrn_orient_matrix_UB_22        -0.1369436000
_diffrn_orient_matrix_UB_23        0.0269243000
_diffrn_orient_matrix_UB_31        -0.0752808000
_diffrn_orient_matrix_UB_32        0.0402472000
_diffrn_orient_matrix_UB_33        0.0726211000
_diffrn_radiation_monochromator    mirror
_diffrn_radiation_probe            x-ray
_diffrn_radiation_type             'Cu K\a'
_diffrn_radiation_wavelength       1.54184
_diffrn_source                     'micro-focus sealed X-ray tube'
_diffrn_source_type                'PhotonJet (Cu) X-ray Source'
_reflns_Friedel_coverage           0.000
_reflns_Friedel_fraction_full      .
_reflns_Friedel_fraction_max       .
_reflns_number_gt                  2515
_reflns_number_total               3906
_reflns_special_details
;
 Reflections were merged by SHELXL according to the crystal
 class for the calculation of statistics and refinement.
 
 _reflns_Friedel_fraction is defined as the number of unique
 Friedel pairs measured divided by the number that would be
 possible theoretically, ignoring centric projections and
 systematic absences.
;
_reflns_threshold_expression       'I > 2\s(I)'
_computing_cell_refinement         'CrysAlisPro 1.171.41.103a (Rigaku OD, 2021)'
_computing_data_collection         'CrysAlisPro 1.171.41.103a (Rigaku OD, 2021)'
_computing_data_reduction          'CrysAlisPro 1.171.41.103a (Rigaku OD, 2021)'
_computing_molecular_graphics      'Olex2 1.5 (Dolomanov et al., 2009)'
_computing_publication_material    'Olex2 1.5 (Dolomanov et al., 2009)'
_computing_structure_refinement    'XL  (Sheldrick, 2008)'
_computing_structure_solution      'SHELXT 2018/2 (Sheldrick, 2018)'
_refine_diff_density_max           0.960
_refine_diff_density_min           -0.195
_refine_diff_density_rms           0.045
_refine_ls_extinction_coef         .
_refine_ls_extinction_method       none
_refine_ls_goodness_of_fit_ref     1.219
_refine_ls_hydrogen_treatment      constr
_refine_ls_matrix_type             full
_refine_ls_number_parameters       257
_refine_ls_number_reflns           3906
_refine_ls_number_restraints       0
_refine_ls_R_factor_all            0.0968
_refine_ls_R_factor_gt             0.0621
_refine_ls_restrained_S_all        1.219
_refine_ls_shift/su_max            0.000
_refine_ls_shift/su_mean           0.000
_refine_ls_structure_factor_coef   Fsqd
_refine_ls_weighting_details      
 'w=1/[\s^2^(Fo^2^)+(0.1000P)^2^] where P=(Fo^2^+2Fc^2^)/3'
_refine_ls_weighting_scheme        calc
_refine_ls_wR_factor_gt            0.1805
_refine_ls_wR_factor_ref           0.2031
_refine_special_details            ?
_olex2_refinement_description
;
1. Fixed Uiso
 At 1.2 times of:
  All C(H) groups, All N(H) groups
 At 1.5 times of:
  All C(H,H,H) groups
2.a Aromatic/amide H refined with riding coordinates:
 N001(H001), N004(H004), C007(H007), C00C(H00C), C00G(H00G), C00K(H00K),
 C00L(H00L), C00M(H00M), C00N(H00N), C00O(H00O)
2.b Idealised Me refined as rotating group:
 C00P(H00A,H00B,H00D), C00Q(H00E,H00F,H00H), C00R(H00I,H00J,H00P), C00S(H00Q,
 H00R,H00S)
;
_atom_sites_solution_hydrogens     geom
_atom_sites_solution_primary       dual
_atom_sites_solution_secondary     ?
loop_
  _atom_site_label
  _atom_site_type_symbol
  _atom_site_fract_x
  _atom_site_fract_y
  _atom_site_fract_z
  _atom_site_U_iso_or_equiv
  _atom_site_adp_type
  _atom_site_occupancy
  _atom_site_site_symmetry_order
  _atom_site_calc_flag
  _atom_site_refinement_flags_posn
  _atom_site_refinement_flags_adp
  _atom_site_refinement_flags_occupancy
  _atom_site_disorder_assembly
  _atom_site_disorder_group
 N001 N 0.51556(17) 0.52179(19) 0.33188(12) 0.0476(5) Uani 1 1 d . . . . .
 H001 H 0.561716 0.471692 0.365505 0.057 Uiso 1 1 calc R U . . .
 N002 N 0.48987(17) 0.32536(19) 0.46160(12) 0.0468(5) Uani 1 1 d . . . . .
 N003 N 0.75951(17) 0.47643(19) 0.35804(13) 0.0487(5) Uani 1 1 d . . . . .
 N004 N 0.73396(17) 0.27769(19) 0.48690(13) 0.0490(5) Uani 1 1 d . . . . .
 H004 H 0.688357 0.330230 0.455065 0.059 Uiso 1 1 calc R U . . .
 C005 C 0.4005(2) 0.5296(2) 0.33352(14) 0.0450(5) Uani 1 1 d . . . . .
 C006 C 0.3789(2) 0.3635(2) 0.44697(15) 0.0451(6) Uani 1 1 d . . . . .
 C007 C 0.3387(2) 0.4582(2) 0.38818(15) 0.0477(6) Uani 1 1 d . . . . .
 H007 H 0.259530 0.476104 0.385077 0.057 Uiso 1 1 calc R U . . .
 C008 C 0.4900(2) 0.2286(2) 0.52064(15) 0.0491(6) Uani 1 1 d . . . . .
 C009 C 0.5482(2) 0.6046(2) 0.26937(15) 0.0474(6) Uani 1 1 d . . . . .
 C00A C 0.8731(2) 0.4484(2) 0.38178(16) 0.0491(6) Uani 1 1 d . . . . .
 C00B C 0.7579(2) 0.5666(2) 0.29364(16) 0.0491(6) Uani 1 1 d . . . . .
 C00C C 0.9127(2) 0.3573(2) 0.44355(16) 0.0503(6) Uani 1 1 d . . . . .
 H00C H 0.993316 0.349437 0.455059 0.060 Uiso 1 1 calc R U . . .
 C00D C 0.8504(2) 0.2766(2) 0.49044(15) 0.0491(6) Uani 1 1 d . . . . .
 C00E C 0.3576(2) 0.6217(2) 0.26862(16) 0.0500(6) Uani 1 1 d . . . . .
 C00F C 0.3757(2) 0.2047(2) 0.54463(16) 0.0515(6) Uani 1 1 d . . . . .
 C00G C 0.3081(2) 0.2899(2) 0.49903(16) 0.0508(6) Uani 1 1 d . . . . .
 H00G H 0.228402 0.299694 0.500794 0.061 Uiso 1 1 calc R U . . .
 C00H C 0.8740(2) 0.5976(3) 0.27559(17) 0.0552(7) Uani 1 1 d . . . . .
 C00I C 0.8919(2) 0.1760(3) 0.54824(16) 0.0535(6) Uani 1 1 d . . . . .
 C00J C 0.6990(2) 0.1852(2) 0.54004(16) 0.0522(6) Uani 1 1 d . . . . .
 C00K C 0.6605(2) 0.6230(2) 0.25209(16) 0.0518(6) Uani 1 1 d . . . . .
 H00K H 0.671379 0.681439 0.206111 0.062 Uiso 1 1 calc R U . . .
 C00L C 0.5868(2) 0.1627(2) 0.55499(16) 0.0532(6) Uani 1 1 d . . . . .
 H00L H 0.574880 0.094289 0.593082 0.064 Uiso 1 1 calc R U . . .
 C00M C 0.4488(2) 0.6660(3) 0.23064(16) 0.0525(6) Uani 1 1 d . . . . .
 H00M H 0.445981 0.728383 0.185307 0.063 Uiso 1 1 calc R U . . .
 C00N C 0.9430(2) 0.5245(3) 0.33110(18) 0.0573(7) Uani 1 1 d . . . . .
 H00N H 1.023976 0.523391 0.336004 0.069 Uiso 1 1 calc R U . . .
 C00O C 0.7986(2) 0.1207(3) 0.57746(18) 0.0586(7) Uani 1 1 d . . . . .
 H00O H 0.800100 0.050641 0.616373 0.070 Uiso 1 1 calc R U . . .
 C00P C 0.2357(2) 0.6552(3) 0.24618(18) 0.0612(7) Uani 1 1 d . . . . .
 H00A H 0.195829 0.588090 0.210951 0.092 Uiso 1 1 calc R U . . .
 H00B H 0.229676 0.732083 0.210687 0.092 Uiso 1 1 calc R U . . .
 H00D H 0.200891 0.667589 0.302062 0.092 Uiso 1 1 calc R U . . .
 C00Q C 0.3442(3) 0.1067(3) 0.60821(19) 0.0639(8) Uani 1 1 d . . . . .
 H00E H 0.361065 0.024586 0.584673 0.096 Uiso 1 1 calc R U . . .
 H00F H 0.262555 0.112533 0.614212 0.096 Uiso 1 1 calc R U . . .
 H00H H 0.388341 0.118776 0.667471 0.096 Uiso 1 1 calc R U . . .
 C00R C 1.0139(2) 0.1408(3) 0.5713(2) 0.0654(8) Uani 1 1 d . . . . .
 H00I H 1.045976 0.115882 0.516309 0.098 Uiso 1 1 calc R U . . .
 H00J H 1.019487 0.071275 0.614119 0.098 Uiso 1 1 calc R U . . .
 H00P H 1.056643 0.211990 0.598793 0.098 Uiso 1 1 calc R U . . .
 C00S C 0.9037(3) 0.6922(3) 0.2086(2) 0.0720(8) Uani 1 1 d . . . . .
 H00Q H 0.870655 0.667597 0.147861 0.108 Uiso 1 1 calc R U . . .
 H00R H 0.986904 0.697723 0.210643 0.108 Uiso 1 1 calc R U . . .
 H00S H 0.873168 0.773341 0.223552 0.108 Uiso 1 1 calc R U . . .

loop_
  _atom_site_aniso_label
  _atom_site_aniso_U_11
  _atom_site_aniso_U_22
  _atom_site_aniso_U_33
  _atom_site_aniso_U_23
  _atom_site_aniso_U_13
  _atom_site_aniso_U_12
 N001 0.0512(11) 0.0486(12) 0.0437(10) 0.0050(9) 0.0089(8) 0.0028(9)
 N002 0.0501(11) 0.0480(12) 0.0438(10) 0.0000(9) 0.0118(8) -0.0007(9)
 N003 0.0508(11) 0.0487(12) 0.0476(10) -0.0003(9) 0.0096(9) -0.0001(9)
 N004 0.0515(11) 0.0488(12) 0.0472(10) 0.0047(9) 0.0081(8) 0.0060(9)
 C005 0.0484(13) 0.0457(13) 0.0410(11) -0.0007(10) 0.0059(9) -0.0005(11)
 C006 0.0489(13) 0.0466(14) 0.0411(11) -0.0044(10) 0.0102(9) -0.0007(11)
 C007 0.0501(13) 0.0483(14) 0.0462(12) -0.0020(11) 0.0119(10) -0.0028(11)
 C008 0.0587(15) 0.0469(14) 0.0431(12) 0.0011(10) 0.0121(10) 0.0011(11)
 C009 0.0547(14) 0.0457(14) 0.0429(11) 0.0015(10) 0.0106(10) -0.0022(11)
 C00A 0.0483(13) 0.0507(15) 0.0495(13) -0.0056(11) 0.0103(10) -0.0050(11)
 C00B 0.0559(15) 0.0477(14) 0.0458(12) -0.0023(11) 0.0149(10) -0.0044(11)
 C00C 0.0461(13) 0.0530(15) 0.0519(13) -0.0040(11) 0.0067(10) 0.0004(11)
 C00D 0.0520(14) 0.0495(15) 0.0454(12) -0.0066(11) 0.0046(10) 0.0026(11)
 C00E 0.0538(14) 0.0486(15) 0.0475(12) 0.0008(11) 0.0059(10) 0.0030(11)
 C00F 0.0591(15) 0.0502(15) 0.0473(12) -0.0009(11) 0.0150(11) -0.0068(12)
 C00G 0.0484(13) 0.0555(16) 0.0498(13) 0.0017(12) 0.0111(10) -0.0028(11)
 C00H 0.0598(16) 0.0562(16) 0.0511(13) -0.0017(12) 0.0128(12) -0.0099(13)
 C00I 0.0576(15) 0.0524(15) 0.0501(13) -0.0039(12) 0.0054(11) 0.0066(12)
 C00J 0.0572(15) 0.0508(15) 0.0495(13) 0.0021(12) 0.0107(11) 0.0044(12)
 C00K 0.0568(15) 0.0534(15) 0.0465(12) 0.0043(11) 0.0120(11) -0.0041(12)
 C00L 0.0599(16) 0.0505(15) 0.0513(13) 0.0068(11) 0.0148(11) 0.0021(12)
 C00M 0.0595(15) 0.0507(15) 0.0478(12) 0.0099(11) 0.0080(11) -0.0002(12)
 C00N 0.0475(14) 0.0640(17) 0.0617(15) -0.0009(13) 0.0116(12) -0.0082(12)
 C00O 0.0668(17) 0.0524(16) 0.0577(14) 0.0107(12) 0.0111(12) 0.0101(13)
 C00P 0.0560(15) 0.0666(18) 0.0605(15) 0.0080(14) 0.0046(12) 0.0118(14)
 C00Q 0.0707(18) 0.0591(18) 0.0644(16) 0.0114(14) 0.0189(13) -0.0066(14)
 C00R 0.0552(16) 0.0646(18) 0.0744(18) 0.0012(15) -0.0006(13) 0.0095(14)
 C00S 0.0689(19) 0.077(2) 0.0728(18) 0.0144(16) 0.0183(14) -0.0166(16)

_geom_special_details
;
 All esds (except the esd in the dihedral angle between two l.s. planes)
 are estimated using the full covariance matrix.  The cell esds are taken
 into account individually in the estimation of esds in distances, angles
 and torsion angles; correlations between esds in cell parameters are only
 used when they are defined by crystal symmetry.  An approximate (isotropic)
 treatment of cell esds is used for estimating esds involving l.s. planes.
;
loop_
  _geom_bond_atom_site_label_1
  _geom_bond_atom_site_label_2
  _geom_bond_distance
  _geom_bond_site_symmetry_2
  _geom_bond_publ_flag
 N001 H001 0.8800 . ?
 N001 C005 1.364(3) . ?
 N001 C009 1.377(3) . ?
 N002 C006 1.365(3) . ?
 N002 C008 1.363(3) . ?
 N003 C00A 1.379(3) . ?
 N003 C00B 1.364(3) . ?
 N004 H004 0.8800 . ?
 N004 C00D 1.368(3) . ?
 N004 C00J 1.366(3) . ?
 C005 C007 1.387(3) . ?
 C005 C00E 1.435(3) . ?
 C006 C007 1.390(3) . ?
 C006 C00G 1.443(3) . ?
 C007 H007 0.9500 . ?
 C008 C00F 1.458(3) . ?
 C008 C00L 1.391(4) . ?
 C009 C00K 1.394(3) . ?
 C009 C00M 1.410(3) . ?
 C00A C00C 1.388(4) . ?
 C00A C00N 1.438(3) . ?
 C00B C00H 1.465(3) . ?
 C00B C00K 1.380(4) . ?
 C00C H00C 0.9500 . ?
 C00C C00D 1.380(3) . ?
 C00D C00I 1.434(4) . ?
 C00E C00M 1.360(3) . ?
 C00E C00P 1.483(3) . ?
 C00F C00G 1.346(4) . ?
 C00F C00Q 1.493(3) . ?
 C00G H00G 0.9500 . ?
 C00H C00N 1.345(4) . ?
 C00H C00S 1.496(4) . ?
 C00I C00O 1.367(4) . ?
 C00I C00R 1.489(4) . ?
 C00J C00L 1.389(3) . ?
 C00J C00O 1.422(4) . ?
 C00K H00K 0.9500 . ?
 C00L H00L 0.9500 . ?
 C00M H00M 0.9500 . ?
 C00N H00N 0.9500 . ?
 C00O H00O 0.9500 . ?
 C00P H00A 0.9800 . ?
 C00P H00B 0.9800 . ?
 C00P H00D 0.9800 . ?
 C00Q H00E 0.9800 . ?
 C00Q H00F 0.9800 . ?
 C00Q H00H 0.9800 . ?
 C00R H00I 0.9800 . ?
 C00R H00J 0.9800 . ?
 C00R H00P 0.9800 . ?
 C00S H00Q 0.9800 . ?
 C00S H00R 0.9800 . ?
 C00S H00S 0.9800 . ?

loop_
  _geom_angle_atom_site_label_1
  _geom_angle_atom_site_label_2
  _geom_angle_atom_site_label_3
  _geom_angle
  _geom_angle_site_symmetry_1
  _geom_angle_site_symmetry_3
  _geom_angle_publ_flag
 C005 N001 H001 125.3 . . ?
 C005 N001 C009 109.31(19) . . ?
 C009 N001 H001 125.3 . . ?
 C008 N002 C006 105.14(19) . . ?
 C00B N003 C00A 105.6(2) . . ?
 C00D N004 H004 125.0 . . ?
 C00J N004 H004 125.0 . . ?
 C00J N004 C00D 110.0(2) . . ?
 N001 C005 C007 124.7(2) . . ?
 N001 C005 C00E 107.6(2) . . ?
 C007 C005 C00E 127.7(2) . . ?
 N002 C006 C007 124.8(2) . . ?
 N002 C006 C00G 110.7(2) . . ?
 C007 C006 C00G 124.4(2) . . ?
 C005 C007 C006 127.7(2) . . ?
 C005 C007 H007 116.1 . . ?
 C006 C007 H007 116.1 . . ?
 N002 C008 C00F 111.3(2) . . ?
 N002 C008 C00L 124.5(2) . . ?
 C00L C008 C00F 124.3(2) . . ?
 N001 C009 C00K 124.4(2) . . ?
 N001 C009 C00M 107.2(2) . . ?
 C00K C009 C00M 128.4(2) . . ?
 N003 C00A C00C 124.5(2) . . ?
 N003 C00A C00N 109.9(2) . . ?
 C00C C00A C00N 125.6(2) . . ?
 N003 C00B C00H 110.8(2) . . ?
 N003 C00B C00K 124.8(2) . . ?
 C00K C00B C00H 124.4(2) . . ?
 C00A C00C H00C 115.8 . . ?
 C00D C00C C00A 128.5(2) . . ?
 C00D C00C H00C 115.8 . . ?
 N004 C00D C00C 124.6(2) . . ?
 N004 C00D C00I 107.5(2) . . ?
 C00C C00D C00I 127.9(2) . . ?
 C005 C00E C00P 125.1(2) . . ?
 C00M C00E C005 106.9(2) . . ?
 C00M C00E C00P 128.0(2) . . ?
 C008 C00F C00Q 125.9(2) . . ?
 C00G C00F C008 105.4(2) . . ?
 C00G C00F C00Q 128.7(2) . . ?
 C006 C00G H00G 126.3 . . ?
 C00F C00G C006 107.5(2) . . ?
 C00F C00G H00G 126.3 . . ?
 C00B C00H C00S 125.1(3) . . ?
 C00N C00H C00B 105.4(2) . . ?
 C00N C00H C00S 129.5(2) . . ?
 C00D C00I C00R 125.7(2) . . ?
 C00O C00I C00D 106.8(2) . . ?
 C00O C00I C00R 127.5(3) . . ?
 N004 C00J C00L 125.4(2) . . ?
 N004 C00J C00O 106.9(2) . . ?
 C00L C00J C00O 127.7(2) . . ?
 C009 C00K H00K 116.0 . . ?
 C00B C00K C009 127.9(2) . . ?
 C00B C00K H00K 116.0 . . ?
 C008 C00L H00L 116.2 . . ?
 C00J C00L C008 127.5(2) . . ?
 C00J C00L H00L 116.2 . . ?
 C009 C00M H00M 125.5 . . ?
 C00E C00M C009 109.0(2) . . ?
 C00E C00M H00M 125.5 . . ?
 C00A C00N H00N 125.9 . . ?
 C00H C00N C00A 108.3(2) . . ?
 C00H C00N H00N 125.9 . . ?
 C00I C00O C00J 108.8(2) . . ?
 C00I C00O H00O 125.6 . . ?
 C00J C00O H00O 125.6 . . ?
 C00E C00P H00A 109.5 . . ?
 C00E C00P H00B 109.5 . . ?
 C00E C00P H00D 109.5 . . ?
 H00A C00P H00B 109.5 . . ?
 H00A C00P H00D 109.5 . . ?
 H00B C00P H00D 109.5 . . ?
 C00F C00Q H00E 109.5 . . ?
 C00F C00Q H00F 109.5 . . ?
 C00F C00Q H00H 109.5 . . ?
 H00E C00Q H00F 109.5 . . ?
 H00E C00Q H00H 109.5 . . ?
 H00F C00Q H00H 109.5 . . ?
 C00I C00R H00I 109.5 . . ?
 C00I C00R H00J 109.5 . . ?
 C00I C00R H00P 109.5 . . ?
 H00I C00R H00J 109.5 . . ?
 H00I C00R H00P 109.5 . . ?
 H00J C00R H00P 109.5 . . ?
 C00H C00S H00Q 109.5 . . ?
 C00H C00S H00R 109.5 . . ?
 C00H C00S H00S 109.5 . . ?
 H00Q C00S H00R 109.5 . . ?
 H00Q C00S H00S 109.5 . . ?
 H00R C00S H00S 109.5 . . ?

loop_
  _geom_torsion_atom_site_label_1
  _geom_torsion_atom_site_label_2
  _geom_torsion_atom_site_label_3
  _geom_torsion_atom_site_label_4
  _geom_torsion
  _geom_torsion_site_symmetry_1
  _geom_torsion_site_symmetry_2
  _geom_torsion_site_symmetry_3
  _geom_torsion_site_symmetry_4
  _geom_torsion_publ_flag
 N001 C005 C007 C006 -3.3(4) . . . . ?
 N001 C005 C00E C00M -0.2(3) . . . . ?
 N001 C005 C00E C00P 177.2(2) . . . . ?
 N001 C009 C00K C00B -1.6(4) . . . . ?
 N001 C009 C00M C00E 0.0(3) . . . . ?
 N002 C006 C007 C005 0.9(4) . . . . ?
 N002 C006 C00G C00F -1.0(3) . . . . ?
 N002 C008 C00F C00G -0.4(3) . . . . ?
 N002 C008 C00F C00Q -179.3(2) . . . . ?
 N002 C008 C00L C00J 3.3(4) . . . . ?
 N003 C00A C00C C00D 1.9(4) . . . . ?
 N003 C00A C00N C00H -0.9(3) . . . . ?
 N003 C00B C00H C00N -0.4(3) . . . . ?
 N003 C00B C00H C00S 179.8(3) . . . . ?
 N003 C00B C00K C009 3.1(4) . . . . ?
 N004 C00D C00I C00O -0.2(3) . . . . ?
 N004 C00D C00I C00R -179.9(2) . . . . ?
 N004 C00J C00L C008 -0.7(4) . . . . ?
 N004 C00J C00O C00I 1.2(3) . . . . ?
 C005 N001 C009 C00K 178.3(2) . . . . ?
 C005 N001 C009 C00M -0.1(3) . . . . ?
 C005 C00E C00M C009 0.1(3) . . . . ?
 C006 N002 C008 C00F -0.2(3) . . . . ?
 C006 N002 C008 C00L -179.1(2) . . . . ?
 C007 C005 C00E C00M -179.3(2) . . . . ?
 C007 C005 C00E C00P -1.8(4) . . . . ?
 C007 C006 C00G C00F 177.4(2) . . . . ?
 C008 N002 C006 C007 -177.7(2) . . . . ?
 C008 N002 C006 C00G 0.8(3) . . . . ?
 C008 C00F C00G C006 0.8(3) . . . . ?
 C009 N001 C005 C007 179.3(2) . . . . ?
 C009 N001 C005 C00E 0.2(3) . . . . ?
 C00A N003 C00B C00H -0.1(3) . . . . ?
 C00A N003 C00B C00K -179.0(2) . . . . ?
 C00A C00C C00D N004 -3.7(4) . . . . ?
 C00A C00C C00D C00I 174.2(2) . . . . ?
 C00B N003 C00A C00C -177.6(2) . . . . ?
 C00B N003 C00A C00N 0.6(3) . . . . ?
 C00B C00H C00N C00A 0.8(3) . . . . ?
 C00C C00A C00N C00H 177.3(2) . . . . ?
 C00C C00D C00I C00O -178.4(2) . . . . ?
 C00C C00D C00I C00R 2.0(4) . . . . ?
 C00D N004 C00J C00L 177.3(2) . . . . ?
 C00D N004 C00J C00O -1.3(3) . . . . ?
 C00D C00I C00O C00J -0.6(3) . . . . ?
 C00E C005 C007 C006 175.6(2) . . . . ?
 C00F C008 C00L C00J -175.4(2) . . . . ?
 C00G C006 C007 C005 -177.3(2) . . . . ?
 C00H C00B C00K C009 -175.6(2) . . . . ?
 C00J N004 C00D C00C 179.2(2) . . . . ?
 C00J N004 C00D C00I 1.0(3) . . . . ?
 C00K C009 C00M C00E -178.3(2) . . . . ?
 C00K C00B C00H C00N 178.4(2) . . . . ?
 C00K C00B C00H C00S -1.4(4) . . . . ?
 C00L C008 C00F C00G 178.4(2) . . . . ?
 C00L C008 C00F C00Q -0.5(4) . . . . ?
 C00L C00J C00O C00I -177.4(2) . . . . ?
 C00M C009 C00K C00B 176.5(3) . . . . ?
 C00N C00A C00C C00D -176.0(2) . . . . ?
 C00O C00J C00L C008 177.7(3) . . . . ?
 C00P C00E C00M C009 -177.2(2) . . . . ?
 C00Q C00F C00G C006 179.7(2) . . . . ?
 C00R C00I C00O C00J 179.1(3) . . . . ?
 C00S C00H C00N C00A -179.4(3) . . . . ?

_shelx_res_file
;
TITL mogg06_a.res in P2(1)/c
    mogg06.res
    created by SHELXL-2018/3 at 14:10:21 on 17-Nov-2021
REM Old TITL MOGG06 in P2(1)/c
REM SHELXT solution in P2(1)/c: R1 0.154, Rweak 0.037, Alpha 0.018
REM <I/s> 0.591 for 205 systematic absences, Orientation as input
REM Formula found by SHELXT: C24 N4
CELL 1.54184 11.7999 10.7615 14.9068 90 96.745 90
ZERR 4 0.0005 0.0005 0.0006 0 0.004 0
LATT 1
SYMM -X,0.5+Y,0.5-Z
SFAC C H N
UNIT 96 88 16

L.S. 4 0 0
PLAN  2
SIZE 0.041 0.052 0.084
TEMP -123
CONF
BOND
list 4
MORE -1
BOND $H
fmap 2 53
ACTA
REM <olex2.extras>
REM <HklSrc "%.\\MOGG06.hkl">
REM </olex2.extras>

WGHT    0.100000
FVAR       0.36196
N001  3    0.515559    0.521790    0.331881    11.00000    0.05122    0.04859 =
         0.04369    0.00501    0.00886    0.00277
AFIX  43
H001  2    0.561716    0.471692    0.365505    11.00000   -1.20000
AFIX   0
N002  3    0.489872    0.325356    0.461602    11.00000    0.05009    0.04802 =
         0.04377   -0.00003    0.01181   -0.00071
N003  3    0.759511    0.476431    0.358035    11.00000    0.05079    0.04866 =
         0.04761   -0.00029    0.00955   -0.00005
N004  3    0.733958    0.277689    0.486896    11.00000    0.05150    0.04877 =
         0.04715    0.00467    0.00813    0.00602
AFIX  43
H004  2    0.688357    0.330230    0.455065    11.00000   -1.20000
AFIX   0
C005  1    0.400477    0.529576    0.333520    11.00000    0.04844    0.04571 =
         0.04100   -0.00068    0.00591   -0.00055
C006  1    0.378938    0.363519    0.446971    11.00000    0.04893    0.04661 =
         0.04108   -0.00442    0.01018   -0.00074
C007  1    0.338727    0.458179    0.388183    11.00000    0.05014    0.04833 =
         0.04621   -0.00196    0.01186   -0.00275
AFIX  43
H007  2    0.259530    0.476104    0.385077    11.00000   -1.20000
AFIX   0
C008  1    0.489973    0.228607    0.520635    11.00000    0.05871    0.04687 =
         0.04309    0.00108    0.01206    0.00113
C009  1    0.548204    0.604607    0.269367    11.00000    0.05468    0.04569 =
         0.04288    0.00154    0.01064   -0.00222
C00A  1    0.873146    0.448372    0.381778    11.00000    0.04828    0.05070 =
         0.04952   -0.00555    0.01027   -0.00499
C00B  1    0.757929    0.566606    0.293640    11.00000    0.05588    0.04768 =
         0.04579   -0.00229    0.01494   -0.00437
C00C  1    0.912729    0.357291    0.443546    11.00000    0.04611    0.05297 =
         0.05189   -0.00404    0.00666    0.00042
AFIX  43
H00C  2    0.993316    0.349437    0.455059    11.00000   -1.20000
AFIX   0
C00D  1    0.850368    0.276625    0.490441    11.00000    0.05202    0.04952 =
         0.04536   -0.00663    0.00457    0.00264
C00E  1    0.357647    0.621717    0.268617    11.00000    0.05377    0.04856 =
         0.04751    0.00085    0.00591    0.00299
C00F  1    0.375669    0.204666    0.544626    11.00000    0.05910    0.05017 =
         0.04731   -0.00095    0.01504   -0.00677
C00G  1    0.308118    0.289857    0.499029    11.00000    0.04841    0.05549 =
         0.04985    0.00174    0.01115   -0.00277
AFIX  43
H00G  2    0.228402    0.299694    0.500794    11.00000   -1.20000
AFIX   0
C00H  1    0.873982    0.597609    0.275587    11.00000    0.05979    0.05621 =
         0.05114   -0.00168    0.01278   -0.00986
C00I  1    0.891944    0.175952    0.548240    11.00000    0.05764    0.05238 =
         0.05014   -0.00386    0.00541    0.00659
C00J  1    0.698968    0.185188    0.540041    11.00000    0.05720    0.05079 =
         0.04953    0.00213    0.01072    0.00442
C00K  1    0.660524    0.622985    0.252089    11.00000    0.05681    0.05343 =
         0.04653    0.00425    0.01204   -0.00410
AFIX  43
H00K  2    0.671379    0.681439    0.206111    11.00000   -1.20000
AFIX   0
C00L  1    0.586822    0.162659    0.554986    11.00000    0.05986    0.05050 =
         0.05125    0.00683    0.01483    0.00215
AFIX  43
H00L  2    0.574880    0.094289    0.593082    11.00000   -1.20000
AFIX   0
C00M  1    0.448810    0.666046    0.230639    11.00000    0.05955    0.05070 =
         0.04776    0.00994    0.00801   -0.00018
AFIX  43
H00M  2    0.445981    0.728383    0.185307    11.00000   -1.20000
AFIX   0
C00N  1    0.942981    0.524521    0.331104    11.00000    0.04748    0.06404 =
         0.06172   -0.00094    0.01156   -0.00816
AFIX  43
H00N  2    1.023976    0.523391    0.336004    11.00000   -1.20000
AFIX   0
C00O  1    0.798617    0.120674    0.577455    11.00000    0.06680    0.05239 =
         0.05766    0.01074    0.01111    0.01009
AFIX  43
H00O  2    0.800100    0.050641    0.616373    11.00000   -1.20000
AFIX   0
C00P  1    0.235661    0.655212    0.246175    11.00000    0.05596    0.06663 =
         0.06047    0.00802    0.00460    0.01180
AFIX 137
H00A  2    0.195829    0.588090    0.210951    11.00000   -1.50000
H00B  2    0.229676    0.732083    0.210687    11.00000   -1.50000
H00D  2    0.200891    0.667589    0.302062    11.00000   -1.50000
AFIX   0
C00Q  1    0.344204    0.106724    0.608209    11.00000    0.07067    0.05912 =
         0.06441    0.01143    0.01894   -0.00658
AFIX 137
H00E  2    0.361065    0.024586    0.584673    11.00000   -1.50000
H00F  2    0.262555    0.112533    0.614212    11.00000   -1.50000
H00H  2    0.388341    0.118776    0.667471    11.00000   -1.50000
AFIX   0
C00R  1    1.013942    0.140767    0.571340    11.00000    0.05525    0.06462 =
         0.07443    0.00125   -0.00060    0.00953
AFIX 137
H00I  2    1.045976    0.115882    0.516309    11.00000   -1.50000
H00J  2    1.019487    0.071275    0.614119    11.00000   -1.50000
H00P  2    1.056643    0.211990    0.598793    11.00000   -1.50000
AFIX   0
C00S  1    0.903744    0.692228    0.208636    11.00000    0.06888    0.07664 =
         0.07284    0.01443    0.01834   -0.01657
AFIX 137
H00Q  2    0.870655    0.667597    0.147861    11.00000   -1.50000
H00R  2    0.986904    0.697723    0.210643    11.00000   -1.50000
H00S  2    0.873168    0.773341    0.223552    11.00000   -1.50000
AFIX   0
HKLF 4


REM  mogg06_a.res in P2(1)/c
REM wR2 = 0.203066, GooF = S = 1.21872, Restrained GooF = 1.21872 for all data
REM R1 = 0.062071 for 2515 Fo > 4sig(Fo) and 0.096799 for all 3906 data
REM 257 parameters refined using 0 restraints

END

WGHT      0.0872      0.5994

REM Highest difference peak  0.960,  deepest hole -0.195,  1-sigma level  0.045
Q1    1   0.6285  0.4033  0.4116  11.00000  0.05    0.96
Q2    1   0.5468  0.1034  0.5958  11.00000  0.05    0.22
;
_shelx_res_checksum                10393
_shelx_hkl_file
;
   0   0   1    0.15    0.15
   0   0   1    0.39    0.16
   0   0   2  241.65   16.35
   0   0  -2  233.33   16.36
   0   0   2  247.02   16.37
   0   0   3    0.34    0.49
   0   0  -3    0.09    0.51
   0   0   3   -0.19    0.53
   0   0  -4 1548.21  106.98
   0   0   4 1609.73  106.99
   0   0   5   -1.15    0.63
   0   0  -5    0.32    0.64
   0   0  -6   48.10    3.55
   0   0   6   47.69    3.56
   0   0   7   -0.26    0.66
   0   0  -7    0.55    0.75
   0   0  -8   19.02    1.76
   0   0   8   19.30    1.82
   0   0  -9    0.55    0.73
   0   0   9    0.61    0.78
   0   0  10  117.24    8.69
   0   0  10  119.74    8.73
   0   0  10  124.25    8.72
   0   0 -10  121.59    8.67
   0   0  11   -0.50    0.91
   0   0  11    0.16    1.09
   0   0 -11   -0.14    0.87
   0   0  11    0.16    1.04
   0   0  11    1.01    1.10
   0   0  11    0.60    1.02
   0   0  11    0.15    0.84
   0   0  12    1.54    0.98
   0   0  12    2.97    1.20
   0   0  12    0.51    1.13
   0   0  12    0.94    0.91
   0   0  12    0.78    1.15
   0   0 -12    1.40    0.85
   0   0  13   -0.18    1.18
   0   0  13    0.55    0.89
   0   0  13   -0.36    1.15
   0   0 -13   -0.81    0.91
   0   0  13    0.37    1.12
   0   0  13    1.12    1.17
   0   0  14    6.52    1.39
   0   0  14    5.19    1.14
   0   0  14    7.45    1.40
   0   0  14    7.27    1.37
   0   0  14    5.60    1.42
   0   0  15   -0.17    1.07
   0   0  15   -0.68    1.12
   0   0  15   -1.18    1.04
   0   0  16   -0.86    1.01
   0   0  16   -0.44    1.04
   0   0  16   -0.29    1.02
   0   0  17   -1.04    0.91
   0   0  17   -0.11    0.79
   0   0  18   23.46    1.94
   0   0  18   22.94    1.92
   0  -1   1  449.67   30.77
   0   1   1  466.02   30.77
   0  -1  -1  439.67   30.77
   0   1   1  464.25   30.80
   0  -1   1  455.38   30.76
   0   1   2  189.08   12.45
   0   1   2  183.99   12.40
   0  -1   2  179.59   12.41
   0  -1  -2  176.39   12.39
   0   1   2  175.90   12.42
   0  -1   2  186.90   12.37
   0   1   3 1397.53   94.96
   0   1   3 1362.01   94.96
   0  -1   3 1440.55   94.97
   0   1   3 1414.86   94.99
   0  -1  -3 1397.47   94.94
   0  -1   4  179.32   12.11
   0   1   4  171.68   12.13
   0  -1  -4  176.93   12.08
   0  -1   5  315.20   22.51
   0   1   5  341.98   22.54
   0  -1  -5  344.32   22.48
   0   1  -5  314.05   22.53
   0   1  -6   11.13    1.23
   0  -1   6    9.33    1.20
   0  -1  -6   12.64    1.16
   0   1   6   13.56    1.25
   0  -1  -7  122.91    8.59
   0   1  -7  125.26    8.66
   0  -1   7  119.24    8.65
   0  -1   8    4.91    0.94
   0  -1  -8    5.03    0.86
   0   1  -8    5.25    0.97
   0  -1   9    1.49    0.81
   0  -1  -9    1.43    0.71
   0   1  -9    1.67    0.83
   0   1  10    9.46    1.42
   0  -1  10    8.94    1.48
   0   1 -10   14.46    1.54
   0  -1 -10   11.92    1.33
   0   1  10   11.25    1.54
   0  -1  10    9.74    1.45
   0   1  10   13.16    1.59
   0   1  10   14.56    1.54
   0  -1  10    9.77    1.38
   0  -1  11   14.21    1.61
   0   1  11    8.46    1.40
   0   1  11   12.87    1.71
   0  -1  11    9.46    1.43
   0  -1 -11   12.42    1.39
   0   1 -11    8.06    1.41
   0  -1  11    9.95    1.52
   0  -1  11   12.63    1.48
   0  -1  11    8.60    1.40
   0   1  11   12.03    1.57
   0   1  12    9.92    1.41
   0  -1  12   10.76    1.52
   0  -1  12    7.91    1.51
   0   1  12   11.28    1.53
   0   1 -12    8.29    1.33
   0  -1 -12    9.59    1.28
   0  -1  12    8.86    1.40
   0   1  12    8.47    1.56
   0  -1  12    9.66    1.56
   0   1  12    7.16    1.48
   0   1  12    5.59    1.35
   0  -1  12   10.51    1.53
   0  -1  12    8.23    1.38
   0   1  13    5.40    1.25
   0  -1  13    2.04    1.03
   0   1  13    2.58    1.25
   0  -1  13    4.13    1.17
   0   1 -13    3.30    1.08
   0   1  13    5.00    1.33
   0  -1  13    2.82    1.32
   0  -1  13    4.06    1.32
   0   1  13    3.04    1.24
   0   1  13    1.76    1.26
   0  -1  13    4.55    1.29
   0   1  14    0.34    1.18
   0   1  14   -0.75    1.00
   0   1 -14    0.34    0.91
   0  -1  14    0.36    1.23
   0   1  14   -1.76    1.25
   0  -1  14    0.18    1.12
   0  -1  14    2.24    1.29
   0   1  14   -0.17    1.10
   0  -1  15    7.86    1.41
   0  -1  15    9.31    1.58
   0   1  15    7.56    1.40
   0   1  15    7.04    1.22
   0   1  15    7.13    1.41
   0   1  15    6.76    1.34
   0  -1  15   10.97    1.57
   0  -1  16    5.42    1.13
   0   1  16    3.12    1.12
   0  -1  16    3.78    1.16
   0  -1  16    4.48    1.19
   0   1  16    4.34    1.06
   0   1  17    7.39    1.10
   0  -1  17    7.46    1.15
   0   1  17    6.29    1.15
   0  -1  17    4.61    1.07
   0  -1  18    1.20    0.70
   0   1  18   -0.15    0.61
   0  -1  18   -0.22    0.58
   0   1  18    0.91    0.57
   0   2   1  558.90   36.06
   0  -2   1  544.95   35.96
   0   2   1  510.60   35.96
   0   2   1  530.62   36.05
   0  -2   2 2784.80  188.62
   0  -2  -2 2811.42  188.63
   0   2   2 2786.71  188.63
   0  -2   2 2770.78  188.63
   0   2   2 2767.17  188.70
   0   2   3 9953.12  673.00
   0  -2   3 9898.30  673.01
   0  -2   3 9999.00  672.96
   0   2   3 9938.54  673.06
   0  -2  -3 9931.65  672.99
   0   2   3 9873.15  673.08
   0  -2  -4 3365.91  229.87
   0   2   4 3360.66  229.94
   0  -2   4 3305.58  229.90
   0   2   4 3405.23  229.90
   0   2   4 3606.66  229.98
   0   2   5  129.73    8.48
   0  -2   5  105.37    8.45
   0  -2  -5  126.15    8.43
   0   2   5  128.05    8.55
   0  -2   6    0.88    0.70
   0   2   6    0.91    0.61
   0  -2  -6    0.83    0.56
   0   2   6    1.77    0.80
   0   2   7  393.84   26.31
   0   2   7  396.39   26.26
   0  -2   7  362.09   26.24
   0   2  -7  371.70   26.29
   0  -2  -7  389.57   26.18
   0  -2  -8    0.49    0.63
   0   2  -8    0.23    0.79
   0   2   8    1.01    0.70
   0  -2   8    0.11    0.71
   0   2  -9    0.93    0.88
   0  -2  -9    0.29    0.64
   0   2   9   -0.24    0.85
   0  -2   9   -0.25    0.92
   0   2   9   -0.23    0.71
   0  -2   9    0.25    0.77
   0  -2  10   -0.56    0.84
   0   2  10    1.05    0.80
   0   2  10   -1.02    1.11
   0  -2 -10   -0.77    0.72
   0   2 -10   -0.60    0.96
   0  -2  10    1.52    1.18
   0   2  10    0.39    0.83
   0  -2  10   -0.55    0.97
   0  -2  10   -0.58    1.04
   0   2  10    0.27    0.91
   0   2  11   13.99    1.52
   0  -2  11   14.53    1.61
   0   2  11   11.00    1.66
   0  -2  11   12.24    1.62
   0   2  11   14.69    1.68
   0  -2  11   10.38    1.65
   0  -2  11   11.85    1.68
   0   2  11   17.82    1.73
   0   2 -11   10.91    1.58
   0  -2 -11   10.73    1.37
   0  -2  12   10.80    1.39
   0   2  12    9.88    1.28
   0   2  12    8.37    1.59
   0   2  12    8.91    1.50
   0  -2  12    6.73    1.48
   0  -2  12    8.21    1.49
   0   2  12    6.29    1.33
   0  -2  12    7.99    1.45
   0   2  12    7.16    1.35
   0   2 -12    6.91    1.38
   0  -2  13   24.87    2.34
   0   2  13   23.98    2.26
   0   2  13   15.77    2.17
   0  -2  13   19.27    2.22
   0   2  13   25.27    2.20
   0  -2  13   22.06    2.16
   0   2 -13   18.15    2.15
   0   2  13   20.32    2.23
   0   2  13   16.28    2.07
   0  -2  13   15.73    2.08
   0   2  13   21.60    2.13
   0   2  14    3.01    1.09
   0  -2  14    1.41    1.15
   0   2  14    1.17    1.10
   0  -2  14    4.25    1.32
   0   2  14    2.67    1.09
   0   2  14    2.62    1.24
   0   2  14    0.94    1.03
   0   2  15   15.96    1.92
   0   2  15   12.87    1.71
   0   2  15   17.55    1.91
   0  -2  15   16.60    1.93
   0   2  15   15.63    1.84
   0   2  16    0.52    0.92
   0  -2  16    1.37    1.06
   0   2  16    1.53    0.94
   0  -2  16    3.07    1.02
   0  -2  17   -0.72    0.78
   0   2  17    0.10    0.78
   0  -2  17   -0.60    0.78
   0   2  17    0.67    0.76
   0  -2  18    0.76    0.59
   0   2  18   -0.06    0.52
   0  -2  18    0.91    0.57
   0   3   0    0.44    0.52
   0   3   1  682.19   46.34
   0  -3   2  123.24    8.12
   0   3   2  118.08    8.12
   0   3   2  113.24    8.26
   0   3   2  113.23    8.27
   0  -3   3 1496.88   97.86
   0   3   3 1419.62   97.85
   0   3   3 1443.61   97.97
   0  -3   3 1422.95   97.84
   0  -3  -4  429.97   29.05
   0   3   4  453.94   29.09
   0  -3   4  402.70   29.07
   0   3   4  429.40   29.17
   0  -3   4  423.59   29.02
   0   3   5   39.63    3.04
   0  -3   5   37.34    2.91
   0   3   5   41.64    2.93
   0   3   5   38.24    3.05
   0  -3  -5   39.63    2.86
   0  -3   6  132.61    9.78
   0   3   6  140.46    9.79
   0   3   6  140.14    9.89
   0  -3  -6  146.49    9.72
   0   3   7    1.79    0.88
   0   3  -7    1.38    0.89
   0   3   7    2.58    0.72
   0  -3   7    2.05    0.76
   0  -3  -7    1.63    0.58
   0   3   8  100.34    7.20
   0  -3   8   95.85    7.21
   0  -3  -8  104.93    7.12
   0   3  -8   99.11    7.34
   0   3   9   61.27    4.81
   0   3  -9   63.07    4.86
   0  -3  -9   62.89    4.60
   0  -3   9   67.17    4.90
   0   3   9   60.15    4.68
   0  -3   9   63.58    4.74
   0  -3   9   61.83    4.77
   0   3   9   63.30    4.75
   0   3  10   -0.15    1.17
   0  -3  10    1.12    1.18
   0   3  10    0.12    0.83
   0  -3  10   -0.45    1.10
   0   3 -10   -0.16    0.98
   0   3  10   -0.78    0.72
   0  -3  10   -0.14    0.79
   0   3  10   -0.13    0.91
   0  -3  10   -0.29    0.95
   0   3 -11    1.44    1.03
   0   3  11    1.48    1.01
   0  -3  11    3.97    1.18
   0  -3  11    2.31    1.21
   0   3  11    1.49    0.93
   0  -3  11    1.42    1.29
   0  -3  11    3.29    1.11
   0   3  11    2.63    0.85
   0  -3  11    2.67    0.97
   0  -3  11    1.41    1.11
   0   3  11    4.20    1.16
   0   3  12    2.73    1.00
   0  -3  12    4.03    1.30
   0  -3  12    1.88    0.97
   0   3  12    3.99    1.05
   0   3  12    0.47    1.01
   0  -3  12    0.34    1.08
   0   3 -12    1.70    1.16
   0  -3  12    1.70    1.11
   0   3  12    1.73    1.07
   0  -3  13    1.03    1.09
   0   3  13    1.28    1.03
   0   3  13    0.72    0.96
   0  -3  13    0.18    1.18
   0  -3  13    3.50    1.30
   0   3  13    0.68    1.06
   0   3  13    2.21    1.32
   0   3  13    1.60    1.10
   0  -3  13    3.96    1.32
   0   3  13    1.15    0.86
   0  -3  13    1.75    0.95
   0   3 -13    3.07    1.14
   0   3  14   50.72    3.74
   0  -3  14   41.49    3.68
   0   3  14   49.94    3.69
   0  -3  14   47.66    3.73
   0  -3  14   49.77    3.86
   0   3  14   39.64    3.70
   0   3  14   42.18    3.64
   0   3  14   35.41    3.50
   0   3  15    5.79    1.15
   0   3  15    5.98    1.32
   0  -3  15    4.08    1.23
   0   3  15    1.79    1.07
   0  -3  15    5.00    1.20
   0  -3  15    4.16    1.14
   0   3  15    3.93    1.15
   0   3  16    0.11    0.74
   0  -3  16   -0.71    0.91
   0   3  16    0.67    0.84
   0  -3  16   -0.12    0.81
   0   3  16    0.22    0.77
   0  -3  16    0.71    0.97
   0  -3  17   -1.34    0.74
   0  -3  17   -0.42    0.77
   0  -3  17   -0.08    0.65
   0   3  18    1.23    0.49
   0   4   0  185.21   12.63
   0   4   0  182.07   12.70
   0   4  -1    7.30    0.78
   0   4   1    7.32    0.95
   0   4   2  123.73    8.03
   0   4  -2  119.53    7.88
   0  -4   2  119.10    7.79
   0   4   2  107.83    7.78
   0   4   2  120.18    8.06
   0   4   3  118.65    8.93
   0   4   3  126.34    8.93
   0  -4   3  126.83    8.76
   0  -4   3  127.70    8.72
   0   4   3  130.24    8.72
   0   4   4  190.22   14.28
   0  -4   4  215.12   14.13
   0   4   4  205.41   14.11
   0  -4   4  209.54   14.11
   0   4   4  198.62   14.30
   0  -4   5  473.87   33.38
   0   4   5  502.29   33.38
   0   4   5  499.23   33.56
   0   4   6 1499.53   98.99
   0  -4   6 1438.48   98.99
   0   4   6 1408.08   99.16
   0  -4  -6 1457.56   98.94
   0   4   6 1476.65   99.14
   0   4   7  839.46   56.57
   0  -4   7  863.64   56.41
   0   4   7  835.43   56.38
   0  -4  -7  794.36   56.31
   0   4   8   38.62    3.25
   0   4   8   35.63    2.99
   0  -4   8   42.17    3.06
   0   4  -8   38.17    3.27
   0  -4   9   25.99    2.35
   0  -4   9   20.75    2.18
   0   4   9   23.62    2.22
   0  -4   9   22.97    2.08
   0   4   9   18.44    1.97
   0   4  -9   20.90    2.21
   0  -4   9   21.65    2.15
   0   4   9   19.83    2.01
   0  -4   9   18.59    2.03
   0   4   9   22.63    1.95
   0  -4   9   26.48    2.03
   0  -4  10   76.24    5.49
   0   4  10   71.70    5.30
   0  -4  10   72.83    5.35
   0   4  10   64.28    5.40
   0  -4  10   73.69    5.51
   0  -4  10   77.62    5.35
   0   4  10   68.31    5.24
   0  -4  10   69.93    5.34
   0   4  10   61.44    5.28
   0   4 -10   69.89    5.49
   0   4  11    1.59    1.24
   0   4  11    3.40    0.96
   0  -4  11    3.03    1.01
   0   4  11    3.18    1.07
   0  -4  11    2.40    1.10
   0   4 -11    2.33    1.13
   0   4  11    2.80    1.00
   0  -4  11    3.75    1.09
   0  -4  11    2.56    1.34
   0   4  12    9.96    1.67
   0   4 -12    9.20    1.60
   0   4  12    7.59    1.26
   0  -4  12   13.05    1.43
   0   4  12    7.56    1.39
   0  -4  12   12.56    1.58
   0   4  12    9.90    1.45
   0  -4  12    7.47    1.43
   0  -4  13   -0.55    1.30
   0  -4  13    3.07    1.37
   0  -4  13   -0.46    1.00
   0   4  13   -1.29    0.95
   0   4 -13    1.38    1.08
   0   4  13    0.37    1.25
   0  -4  13    1.40    1.09
   0   4  13   -0.72    0.96
   0   4  14    0.40    0.94
   0  -4  14   -0.70    1.01
   0   4  14   -0.80    1.04
   0  -4  14    1.44    1.17
   0  -4  14    0.58    1.01
   0   4  14   -0.40    0.97
   0   4  14   -0.14    1.06
   0  -4  15   -0.49    0.95
   0   4  15   -1.10    0.93
   0  -4  15   -0.12    0.83
   0  -4  15   -0.16    1.02
   0  -4  16    1.90    0.76
   0  -4  16    0.61    0.68
   0   4  16    1.27    0.77
   0  -4  16    0.13    0.88
   0   4  17    3.64    0.67
   0  -4  17    1.54    0.76
   0   5   0    1.24    0.82
   0   5   0    1.15    0.66
   0   5  -1   87.71    6.33
   0   5   1   93.04    6.29
   0   5  -1   85.91    6.20
   0   5   2   10.97    1.23
   0   5  -2   10.99    1.01
   0   5   3    8.00    1.08
   0   5   3    9.16    1.13
   0   5  -3    6.98    0.71
   0  -5   3    7.25    0.78
   0   5   4  102.87    7.88
   0   5   4  115.64    7.59
   0  -5   4  105.61    7.64
   0   5   4  109.75    7.89
   0   5   5   24.79    2.41
   0   5   5   29.58    2.44
   0   5   5   28.73    2.10
   0   5   6  133.51    9.32
   0  -5   6  126.74    9.05
   0   5   6  132.09    9.05
   0  -5   7  457.65   29.92
   0   5   7  441.13   29.90
   0  -5   7  396.20   30.15
   0  -5   8   27.22    2.48
   0   5   8   18.99    2.28
   0  -5   8   24.79    2.40
   0  -5   8   19.72    2.37
   0  -5   8   30.19    2.16
   0   5   8   27.88    2.11
   0   5   8   22.43    2.30
   0   5   9    1.24    1.02
   0   5   9    2.20    1.13
   0   5   9    2.87    0.77
   0  -5   9    3.26    1.20
   0   5  -9    5.33    1.64
   0  -5   9    2.87    1.30
   0  -5   9    2.48    1.20
   0  -5  10   14.99    1.81
   0  -5  10   14.26    2.00
   0   5  10   16.62    1.58
   0   5  10   10.06    1.66
   0   5  10   12.14    1.81
   0   5  11  135.96    9.89
   0   5 -11  132.44    9.94
   0   5  11  132.97    9.84
   0   5  11  133.78    9.65
   0  -5  11  126.15    9.72
   0   5  11  139.29    9.67
   0  -5  11  151.73   10.00
   0   5 -12    2.89    1.18
   0   5  12    0.88    1.09
   0   5  12    1.10    1.32
   0  -5  12    0.19    1.20
   0  -5  12    0.41    0.97
   0   5  12    0.25    0.88
   0  -5  12    0.13    0.91
   0   5  12    0.50    0.87
   0  -5  13    2.85    1.00
   0   5  13    4.42    1.38
   0   5  13    3.22    1.18
   0   5  13    2.87    1.20
   0  -5  13    2.68    0.99
   0  -5  13    1.62    1.23
   0  -5  13    1.27    1.18
   0  -5  14    1.06    0.81
   0   5  14    0.32    1.07
   0   5  14    1.38    1.07
   0  -5  14   -0.82    1.14
   0  -5  14    0.33    0.82
   0  -5  15    2.48    1.05
   0   5  16    3.07    0.77
   0   5  16    2.80    0.74
   0  -5  16    1.25    0.80
   0   5  17    0.67    0.48
   0  -5  17   -0.40    0.57
   0   5  17   -0.62    0.46
   0   6   0  216.10   15.34
   0   6   0  223.80   15.22
   0   6  -1    8.42    1.24
   0   6   1    9.97    1.30
   0   6   1   11.19    1.18
   0   6  -1   10.02    1.01
   0   6  -2   20.95    1.87
   0  -6   2   19.94    1.67
   0   6  -2   20.79    1.60
   0   6   2   18.87    1.81
   0   6   3   18.91    1.77
   0   6  -3   14.45    1.60
   0  -6   3   17.79    1.44
   0   6   3   15.39    1.66
   0   6   4    2.86    0.86
   0   6   4    3.76    1.02
   0   6   5   77.41    5.67
   0   6   5   73.72    5.68
   0  -6   6    1.40    1.15
   0  -6   6    0.13    0.92
   0   6   6    0.73    0.86
   0   6   6   -0.30    0.82
   0   6  -6   -0.40    0.95
   0   6   6   -0.13    0.88
   0   6   6   -0.53    1.00
   0  -6   7   63.99    4.71
   0   6   7   61.50    4.73
   0  -6   7   65.70    4.92
   0   6   7   52.84    4.61
   0  -6   7   62.55    4.67
   0   6   7   61.72    4.66
   0   6   7   56.09    4.62
   0   6   8   91.78    6.84
   0  -6   8   93.90    6.85
   0  -6   8   79.77    6.93
   0   6  -8   95.13    7.13
   0   6  -8   90.98    6.96
   0  -6   8   92.47    6.88
   0   6   8   98.80    6.88
   0   6   9  200.24   14.18
   0  -6   9  211.85   14.22
   0  -6   9  186.03   14.22
   0   6  -9  215.47   14.39
   0   6  -9  198.42   14.31
   0  -6   9  194.72   14.20
   0   6   9  195.97   14.16
   0   6  10  147.26   10.91
   0  -6  10  163.62   10.99
   0  -6  10  147.30   10.94
   0   6  10  139.03   10.87
   0   6 -10  150.96   11.00
   0  -6  10  162.18   11.02
   0   6 -10  150.87   11.04
   0  -6  11   45.47    3.57
   0   6 -11   35.26    3.54
   0  -6  11   38.06    3.37
   0   6  11   42.32    3.47
   0   6  11   35.20    3.38
   0   6  12    3.26    1.22
   0   6  12    3.66    1.26
   0   6  12    3.77    1.28
   0  -6  12    2.55    1.18
   0  -6  12    3.80    1.27
   0   6  13    3.78    1.10
   0   6  13    4.22    1.32
   0  -6  13    4.30    1.27
   0   6  14    8.31    1.18
   0   6  14    8.77    1.30
   0   6  14   10.20    1.34
   0  -6  14    7.11    1.28
   0   6  15    0.73    0.70
   0   6  15   -0.11    0.80
   0  -6  15   -0.64    0.84
   0   6  15    1.04    0.79
   0   6  16    0.88    0.52
   0  -6  16   -0.29    0.59
   0   7   0   -0.14    1.06
   0  -7   0   -0.42    0.99
   0   7   0    0.79    0.87
   0   7   0   -0.17    0.60
   0   7  -1    2.60    1.14
   0   7  -1    1.42    0.86
   0   7   1    1.46    0.68
   0   7   1    0.41    0.91
   0   7  -1    0.28    0.51
   0  -7   1    2.11    1.09
   0  -7   2   17.66    1.58
   0   7  -2   16.96    1.76
   0   7   2   19.96    1.76
   0   7  -2   18.88    1.96
   0   7   2   16.24    1.91
   0  -7   2   16.09    2.00
   0   7  -3   19.73    1.96
   0   7   3   16.49    1.71
   0  -7   3   14.76    1.98
   0   7   3   16.84    1.87
   0   7  -3   16.47    1.75
   0   7  -4   -1.22    1.17
   0   7   4   -0.13    1.00
   0  -7   4   -0.37    1.20
   0   7   4    1.09    0.92
   0   7  -4    1.65    0.91
   0   7   4    2.32    0.85
   0   7   4    1.36    1.03
   0   7  -5    2.80    1.11
   0   7   5    2.78    1.14
   0   7   5    1.10    0.85
   0   7   5    2.32    1.10
   0   7  -5    2.54    0.92
   0   7   5    2.53    0.93
   0   7   5    2.46    1.03
   0  -7   6    9.49    1.50
   0   7   6   11.55    1.50
   0   7   6   13.40    1.42
   0   7   6   10.01    1.59
   0   7  -6   11.45    1.61
   0   7   6   13.26    1.70
   0   7  -6    8.50    1.36
   0   7   6   12.71    1.64
   0   7   6   16.97    1.71
   0  -7   6   12.33    1.89
   0   7   7    0.56    1.02
   0   7   7   -0.17    1.15
   0   7  -7   -0.15    1.03
   0   7  -7    2.63    1.09
   0   7   7   -0.15    1.04
   0  -7   7   -0.61    1.02
   0   7   7    1.64    0.96
   0  -7   7   -0.84    1.30
   0   7   7    0.87    0.81
   0   7  -8  108.05    8.10
   0  -7   8  107.56    7.74
   0   7   8   97.83    7.74
   0   7   8  109.00    7.60
   0  -7   8  105.42    7.92
   0   7  -8  102.01    7.82
   0   7   8  108.25    7.68
   0   7   8   95.82    7.65
   0   7  -9   92.17    6.90
   0  -7   9   84.06    6.56
   0   7   9   84.43    6.63
   0   7   9   79.95    6.40
   0  -7   9   94.02    6.79
   0   7  -9   88.01    6.69
   0  -7   9   89.76    6.56
   0   7   9   85.32    6.55
   0   7   9   88.70    6.55
   0   7  10  100.24    7.26
   0  -7  10   96.86    7.41
   0   7  10  102.91    7.41
   0  -7  10   96.33    7.47
   0   7  10  101.39    7.40
   0   7 -10  100.95    7.53
   0   7 -10  104.78    7.64
   0   7  10   89.45    7.40
   0  -7  11   19.98    2.07
   0  -7  11   17.00    2.06
   0  -7  11   17.65    2.07
   0   7  11   21.14    1.97
   0   7  11   20.10    2.14
   0   7 -11   19.41    2.37
   0   7  11   14.99    2.00
   0  -7  12    1.01    1.01
   0   7  12    1.39    1.05
   0   7  12    2.31    0.94
   0   7  13    6.53    1.07
   0   7  13    5.16    1.16
   0   7  13    5.96    1.32
   0  -7  13    5.83    1.17
   0   7  14    0.17    0.66
   0   7  14    2.65    0.89
   0   7  14    0.55    0.89
   0  -7  14    0.39    0.77
   0   7  15    7.75    0.83
   0   7  15    8.77    0.98
   0   7  15    8.93    1.01
   0   7  16   -0.09    0.37
   0   8   0    3.04    1.02
   0   8   0    2.60    1.22
   0  -8   0    0.49    1.10
   0   8   1    1.15    0.99
   0   8   1    0.53    0.67
   0   8  -1    0.47    1.01
   0  -8   1    0.53    1.11
   0  -8  -1    0.15    1.02
   0  -8   1    0.19    0.62
   0   8  -1   -0.17    1.09
   0   8   2   13.59    1.66
   0   8   2   15.29    1.54
   0   8  -2   13.29    1.71
   0   8   2   12.80    1.71
   0  -8   2   15.56    1.98
   0   8  -2   14.77    1.86
   0   8   2   15.85    1.94
   0   8   3   14.77    1.76
   0   8  -3   15.10    1.70
   0   8   3   14.93    1.67
   0  -8   3   12.49    1.96
   0   8  -3   18.09    1.97
   0   8   3   16.18    2.04
   0   8   4    0.89    1.09
   0   8  -4    0.59    0.94
   0   8   4   -0.44    0.88
   0  -8   4    0.21    1.30
   0   8  -4    0.72    1.30
   0   8   4    0.18    1.17
   0   8   5   21.34    2.20
   0  -8   5   17.41    2.31
   0   8   5   20.42    2.28
   0   8   5   18.54    2.07
   0   8  -5   18.32    2.00
   0   8   5   24.92    2.29
   0   8  -5   19.54    2.20
   0   8  -6    4.05    1.35
   0   8   6    8.81    1.55
   0   8   6    5.18    1.13
   0   8   6    6.87    1.33
   0   8   6    6.64    1.45
   0   8  -6    6.97    1.37
   0   8  -7   11.39    1.68
   0   8  -7   14.46    1.79
   0   8   7   11.36    1.39
   0   8   7   15.40    1.64
   0   8   7   10.98    1.78
   0  -8   7    9.24    1.53
   0  -8   7    7.21    1.87
   0  -8   8    2.84    1.19
   0   8  -8    1.17    1.92
   0   8   8    1.85    0.89
   0   8   8    3.38    1.09
   0   8   8    2.72    1.36
   0  -8   8    1.77    1.38
   0   8  -8    1.39    1.08
   0   8   9    0.18    1.22
   0   8   9    0.16    0.97
   0  -8   9    0.21    1.27
   0   8   9    0.12    0.82
   0  -8   9    0.16    1.09
   0   8  -9    3.74    1.82
   0   8  10    3.83    1.39
   0   8  10    2.89    1.09
   0  -8  10    4.88    1.37
   0   8  10    3.47    0.95
   0  -8  10    4.60    1.25
   0   8 -10    4.15    1.71
   0  -8  11    1.25    1.10
   0   8  11   -0.33    0.77
   0   8  11   -0.57    0.96
   0   8 -11   -0.66    1.49
   0   8  11   -0.16    1.19
   0   8  12   33.85    2.48
   0   8  12   37.98    2.77
   0   8  12   36.39    2.68
   0   8  13   58.27    4.02
   0   8  13   48.90    3.83
   0   8  14    0.50    0.74
   0   8  14    0.54    0.63
   0   8  15    2.91    0.57
   0   8  15    4.18    0.55
   0  -9   0    0.54    1.10
   0   9   0    0.73    1.05
   0   9   0    0.59    1.31
   0   9   1   -0.74    1.05
   0   9  -1    0.18    1.03
   0  -9   1    0.97    1.27
   0  -9  -1    1.98    1.11
   0   9  -1   -0.20    1.23
   0  -9   2    2.26    1.35
   0   9  -2    2.38    1.38
   0   9  -2    0.34    0.96
   0   9   2    0.95    1.03
   0   9   2   -0.20    1.33
   0   9  -3    3.17    1.14
   0   9   3    5.23    1.31
   0  -9   3    7.09    1.56
   0   9  -3    3.75    1.40
   0   9   3    7.01    1.31
   0   9   3    3.94    1.44
   0   9   4   28.81    2.52
   0   9  -4   21.11    2.33
   0  -9   4   28.05    2.79
   0   9  -4   27.92    2.71
   0   9   4   24.72    2.69
   0  -9   5   45.30    4.12
   0   9   5   45.68    4.09
   0   9  -5   57.00    4.15
   0   9  -5   45.19    3.87
   0   9   5   43.79    3.98
   0   9   5   48.12    3.91
   0   9  -6    0.17    0.93
   0   9   6    2.67    1.32
   0  -9   6    1.14    1.49
   0   9  -6    3.19    2.05
   0   9   6   -0.18    1.17
   0   9  -6   -0.54    1.20
   0   9  -7   -0.72    1.96
   0   9  -7   -1.00    1.15
   0   9   7   -0.34    1.24
   0   9   7    0.13    0.81
   0   9  -8    0.45    1.78
   0  -9   8   -0.21    1.34
   0   9   8    0.84    1.25
   0   9   8   -0.13    0.86
   0   9  -9    0.41    1.67
   0  -9   9    3.25    1.30
   0   9   9    2.78    0.95
   0   9   9    0.32    1.14
   0   9  10   22.67    2.21
   0   9 -10   18.71    2.39
   0  -9  10   20.60    2.24
   0   9  10   20.96    1.98
   0   9  11    1.31    1.01
   0   9  11    1.67    0.81
   0   9 -11   -0.27    1.28
   0   9  12    3.26    0.80
   0   9  12    4.23    1.01
   0   9  13   21.95    1.84
   0   9  13   24.52    1.98
   0 -10   0    0.36    1.13
   0  10   0    0.21    1.21
   0  10   0   -0.38    1.01
   0 -10   1    1.73    1.34
   0 -10  -1    0.80    1.05
   0  10  -1   -0.41    1.35
   0  10  -1    0.73    1.00
   0  10   1   -0.19    1.03
   0 -10   2    1.83    1.37
   0  10   2    1.44    1.27
   0  10  -2    1.03    1.40
   0 -10   3    3.80    1.53
   0  10  -3    6.23    1.60
   0  10   3    3.61    1.39
   0 -10   4    8.37    1.78
   0  10   4   11.11    1.46
   0  10   4    7.74    1.73
   0  10  -4   11.04    1.82
   0 -10   5    1.71    1.31
   0  10  -5   -1.46    1.24
   0  10   5    0.18    1.30
   0  10   5    0.71    1.04
   0  10  -6    2.27    1.75
   0 -10   6    3.33    1.42
   0  10   6    1.88    1.13
   0  10  -6    2.49    1.16
   0  10  -7    3.62    1.84
   0  10   7    2.72    1.16
   0  10  -7    5.55    1.25
   0  10   8    1.24    1.00
   0  10  -8   -0.96    1.66
   0  10   9   -0.63    0.95
   0 -10   9    0.62    1.09
   0  10  -9   -1.48    1.54
   0  10 -10    0.92    1.21
   0 -10  10    0.62    0.92
   0  10  10    1.56    0.92
   0  10  10    1.28    0.61
   0  10  11   15.43    1.35
   0  10  11   10.87    1.00
   0  10  12    0.27    0.59
   0  11   0    0.55    1.51
   0  11   0   -0.58    1.31
   0 -11   0    0.30    1.06
   0  11  -1   17.92    2.31
   0 -11   1   19.57    2.20
   0  11  -2    6.30    1.78
   0  11  -2    7.05    1.55
   0  11   2    5.79    1.60
   0 -11   2    6.98    1.42
   0  11  -3    1.85    1.70
   0  11   3   -1.25    1.26
   0  11  -3    1.07    1.21
   0 -11   3    0.18    1.20
   0  11  -4    3.05    1.65
   0 -11   4   -0.36    1.19
   0  11  -4    1.82    1.28
   0  11   4    1.34    1.13
   0 -11   5   -1.75    1.20
   0  11  -5    1.05    1.22
   0  11  -5   -0.31    0.76
   0  11  -6    0.89    0.96
   0  11   6    1.32    0.87
   0  11  -6    2.92    1.54
   0 -11   6    0.49    1.12
   0  11  -7    1.76    0.89
   0  11   7    1.97    0.90
   0 -11   7    2.09    1.08
   0  11  -7    2.30    1.46
   0  11   8    0.81    0.80
   0  11  -8   -0.28    1.28
   0  11   9    0.78    0.74
   0  11  -9   -1.24    1.09
   0 -11   9   -0.31    0.83
   0  11 -10    0.30    0.83
   0 -11  10    1.45    0.69
   0  12   0   12.45    1.69
   0  12  -1    5.02    1.29
   0 -12   1    4.64    1.04
   0  12  -2    0.59    1.32
   0  12   2    1.72    1.11
   0  12  -2    1.42    1.08
   0 -12   2    1.21    0.94
   0  12  -3    1.49    1.36
   0  12  -3   -0.13    1.00
   0 -12   3    0.38    0.92
   0  12  -4    2.46    1.39
   0  12  -4    0.89    0.64
   0  12  -4   -0.70    0.92
   0 -12   4    0.99    0.94
   0  12  -5    0.20    0.80
   0 -12   5    1.06    0.91
   0  12  -6    0.70    0.69
   0 -12   6    0.86    0.82
   0  12  -7    3.30    1.16
   0 -12   7    1.93    0.78
   0  12  -8    2.76    0.91
   0  13  -1    0.77    0.58
   0  13  -2    2.67    0.57
   0  13  -3    3.82    0.54
   0  13  -4    0.15    0.78
   0  13  -5    0.51    0.67
  -1   0  18   -0.08    0.69
  -1   0  18   -0.24    0.64
  -1   0  17    0.59    0.86
  -1   0  17   -0.46    0.87
  -1   0  16   32.18    2.68
  -1   0  16   24.01    2.52
  -1   0  16   31.89    2.70
  -1   0  15   -0.50    1.09
  -1   0  15    0.84    1.07
  -1   0  15    0.34    1.12
  -1   0  14   70.45    5.74
  -1   0  14   87.08    6.10
  -1   0  14   81.97    6.03
  -1   0  14   76.80    6.00
  -1   0  13    0.54    1.08
  -1   0  13   -1.50    0.92
  -1   0  13    0.64    1.09
  -1   0  13    0.14    0.95
  -1   0  13   -0.89    1.05
  -1   0  13   -0.54    1.08
  -1   0  13    0.18    0.92
  -1   0  12    0.69    0.90
   1   0 -12   -0.44    0.80
  -1   0  12    1.83    1.18
  -1   0  12    0.15    1.07
  -1   0  12   -0.40    0.87
  -1   0  12    0.79    0.97
  -1   0  12    0.68    1.08
  -1   0  12    0.51    1.07
  -1   0  12    1.02    1.08
  -1   0  11    0.61    1.07
  -1   0  11    0.31    0.83
  -1   0  11    1.39    1.15
  -1   0  11   -0.86    0.87
  -1   0  11    0.45    1.13
   1   0 -11    0.40    0.79
  -1   0  11    0.16    0.93
  -1   0  11   -0.14    1.00
  -1   0  10  231.47   16.48
  -1   0  10  237.93   16.48
  -1   0  10  240.67   16.52
  -1   0  10  233.79   16.50
   1   0 -10  236.23   16.44
   1   0  -9    1.14    0.70
  -1   0   9    0.11    0.71
   1   0  -8   20.71    1.91
  -1   0   8   22.43    1.91
   1   0  -7    0.67    0.65
  -1   0   7    0.16    0.68
   1   0  -6   35.16    2.80
  -1   0   6   39.10    2.83
  -1   0   5    0.60    0.61
  -1   0   4  983.24   67.39
  -1   0   4 1003.12   67.39
  -1   0   3    0.20    0.55
  -1   0   3   -0.16    0.49
  -1   0   2   40.38    2.75
  -1   0   2   37.55    2.73
  -1   0   1    0.78    0.29
  -1   0   1    0.58    0.24
  -1   0   1    0.53    0.26
  -1   0   0 1092.25   73.98
  -1   0  -1    0.23    0.30
  -1   0  -2   63.35    4.33
   1   0   2   61.04    4.30
   1   0   3   -0.36    0.62
  -1   0  -3    0.56    0.58
   1   0   3   -0.37    0.56
   1   0   4    2.66    0.70
  -1   0  -4    1.58    0.69
   1   0   4    2.06    0.60
   1   0   5    0.06    0.63
  -1   0  -5    0.30    0.63
   1   0   5    0.35    0.56
   1   0   6    7.19    1.01
  -1   0  -6    7.56    0.99
   1   0   6    8.24    0.96
  -1   0  -7    0.69    0.70
   1   0   7    0.18    0.63
  -1   0  -8   20.30    1.74
   1   0   8   15.35    1.66
   1   0   9    0.53    0.91
   1   0   9    1.26    0.85
  -1   0  -9   -0.24    0.75
   1   0  10    0.45    0.85
  -1   0 -10    0.54    0.81
   1   0  10    0.30    0.96
   1   0  10    1.16    0.99
   1   0  11   -0.83    0.98
   1   0  11    0.65    0.90
  -1   0 -11    0.15    0.88
   1   0  11   -0.15    1.00
   1   0  11   -0.16    1.06
   1   0  12    4.64    1.33
   1   0  12    4.69    1.11
  -1   0 -12    3.27    1.05
   1   0  12    4.90    1.31
   1   0  12    5.97    1.42
   1   0  13    1.67    1.30
   1   0  13    2.57    1.04
  -1   0 -13   -0.17    0.94
   1   0  13   -0.73    1.13
   1   0  13    1.13    1.11
   1   0  14   11.06    1.70
   1   0  14   10.56    1.67
   1   0  14   10.77    1.71
   1   0  14    7.67    1.47
   1   0  15    0.99    1.11
   1   0  15   -0.99    1.10
   1   0  15   -1.34    1.15
   1   0  16    1.41    1.00
   1   0  16   -0.85    0.96
   1   0  17    0.98    0.86
   1   0  17   -0.32    0.81
   1   0  18    4.09    0.80
   1   0  18    6.80    0.82
  -1   1  18    0.84    0.67
  -1  -1  18    3.24    0.76
  -1  -1  18    2.81    0.72
  -1   1  18    2.95    0.71
  -1  -1  17    0.90    0.81
  -1   1  17    1.31    0.83
  -1   1  17    2.15    0.87
  -1  -1  17    2.57    0.95
  -1  -1  17    1.63    0.92
  -1   1  16    1.26    0.99
  -1  -1  16   -1.01    0.97
  -1   1  16    0.29    1.02
  -1  -1  16   -0.30    1.03
  -1  -1  16   -0.45    1.00
  -1  -1  15   19.06    2.22
  -1   1  15   18.49    2.12
  -1   1  15   22.49    2.07
  -1  -1  15   22.74    2.31
  -1   1  15   22.09    2.26
  -1  -1  15   22.69    2.32
  -1   1  14    0.58    0.92
  -1   1  14    0.34    1.13
  -1   1  14    1.50    1.10
  -1  -1  14    0.19    1.19
  -1  -1  14    0.92    1.21
  -1   1  14   -0.35    1.20
  -1  -1  14    0.91    1.08
  -1   1  14    0.35    1.10
  -1  -1  13   29.70    2.87
  -1   1  13   35.52    2.98
  -1  -1  13   33.85    3.07
  -1   1  13   33.29    3.01
  -1   1  13   25.47    2.76
  -1  -1  13   29.36    2.96
  -1   1  13   34.11    2.94
  -1  -1  13   33.79    2.98
  -1  -1  13   37.62    3.10
  -1   1  13   32.71    2.96
   1   1 -13   29.02    2.85
  -1   1  13   32.34    2.94
  -1  -1  13   38.29    3.09
  -1  -1  12    0.30    1.01
  -1   1  12    1.44    1.09
  -1  -1  12    0.52    1.16
  -1   1  12   -0.50    1.02
  -1  -1  12   -0.70    1.06
  -1   1  12   -0.33    1.14
  -1   1  12   -0.29    0.98
  -1  -1  12    0.17    1.18
  -1   1  12    1.99    1.15
  -1   1  12    1.53    1.28
  -1  -1  12   -0.97    1.20
   1   1 -12    0.16    0.90
  -1  -1  12   -0.17    0.93
  -1   1  12   -0.51    0.97
  -1  -1  11    1.88    0.90
  -1  -1  11    1.25    1.05
  -1   1  11    1.50    1.08
  -1  -1  11    1.61    1.23
  -1  -1  11    1.51    0.95
  -1   1  11    1.90    1.01
   1  -1 -11    0.12    0.70
   1   1 -11    0.74    0.84
  -1  -1  11    0.59    1.11
  -1   1  11    0.77    1.08
  -1   1  11    0.91    1.13
  -1  -1  11    2.08    1.03
  -1   1  11    1.68    1.16
  -1  -1  11    3.12    1.29
  -1   1  11    0.76    0.98
  -1  -1  11    2.06    1.14
  -1  -1  10   47.81    4.07
  -1   1  10   54.09    4.12
  -1  -1  10   58.78    4.10
  -1   1  10   49.70    4.07
  -1   1  10   55.84    4.10
  -1  -1  10   41.99    4.01
  -1  -1  10   49.33    4.05
  -1  -1  10   58.56    4.18
  -1   1  10   47.38    4.04
  -1  -1  10   54.45    4.12
   1   1 -10   53.73    4.05
   1  -1 -10   52.77    3.95
  -1  -1   9   28.12    2.25
   1  -1  -9   23.98    2.11
   1   1  -9   23.77    2.20
   1   1  -8    1.42    0.81
  -1  -1   8    1.29    0.70
   1  -1  -8    0.63    0.63
   1   1  -7   38.64    3.24
   1  -1  -7   40.19    3.15
   1  -1  -6   11.75    1.06
  -1  -1   6    8.56    1.07
   1  -1  -5    5.74    0.72
  -1  -1   5    4.68    0.78
   1  -1  -4  165.52   11.01
  -1  -1   4  162.82   11.06
  -1  -1   4  151.61   11.07
  -1   1   3   21.82    1.71
  -1  -1   3   20.91    1.71
  -1  -1   3   20.97    1.70
  -1   1   3   21.30    1.73
  -1  -1   3   23.64    1.74
   1  -1  -3   24.91    1.64
  -1   1   2  135.12    9.70
  -1  -1   2  139.29    9.70
  -1  -1   2  142.89    9.71
  -1   1   2  147.61    9.71
  -1  -1   2  142.75    9.71
   1  -1  -2  143.23    9.65
  -1   1   1   55.40    3.73
  -1  -1   1   52.90    3.73
  -1  -1   1   52.06    3.73
  -1   1   1   57.36    3.73
  -1  -1   1   52.33    3.74
  -1   1   0  165.76   11.46
  -1   1   0  170.00   11.45
  -1   1   0  167.61   11.46
  -1  -1   0  170.31   11.47
  -1  -1  -1  396.70   27.18
  -1   1  -1  401.92   27.13
  -1  -1  -2  333.35   23.09
   1   1   2  346.42   23.08
   1   1   2  341.19   23.12
   1  -1   2  338.74   23.02
  -1  -1  -3   11.44    0.97
  -1   1  -3    9.95    1.04
   1   1   3    9.10    0.92
   1   1   3    9.85    1.05
   1  -1   3   11.15    0.81
   1   1   4   10.41    1.00
   1   1   4   10.67    1.15
   1  -1   4   12.66    1.13
  -1   1  -4    9.68    1.14
  -1  -1  -4   12.28    1.09
   1  -1   5   37.40    2.81
   1   1   5   37.50    2.81
  -1   1  -5   34.68    2.81
  -1  -1  -5   38.09    2.78
   1   1   6    6.27    0.94
   1  -1   6    4.28    0.89
  -1  -1  -6    5.49    0.84
  -1   1  -6    5.03    0.92
   1  -1   7   11.51    1.33
  -1  -1  -7   12.84    1.29
  -1   1  -7   11.81    1.31
   1   1   7   14.36    1.40
   1  -1   8    4.12    0.90
  -1  -1  -8    5.43    0.93
  -1   1  -8    2.94    0.87
   1  -1   9    3.49    1.01
   1  -1   9    4.79    1.14
   1   1   9    7.38    1.19
  -1   1  -9    7.28    1.15
  -1  -1  -9    6.65    1.00
   1  -1  10    0.60    1.03
   1   1  10    0.88    0.96
   1  -1  10    1.36    0.95
  -1   1 -10    0.57    0.82
  -1  -1 -10    0.64    0.77
   1   1  10    0.70    0.92
   1  -1  10    0.13    0.86
   1  -1  11   -0.43    0.96
   1   1  11   -0.31    0.99
   1   1  11   -0.49    1.04
   1  -1  11   -0.17    1.04
   1  -1  11    0.99    0.98
  -1   1 -11    0.32    0.91
   1   1  11    0.16    1.10
   1  -1  11    0.68    1.00
   1   1  12   12.58    1.70
   1  -1  12   12.99    1.72
   1   1  12    9.82    1.67
   1  -1  12   11.25    1.59
   1   1  12   11.44    1.58
  -1   1 -12   11.81    1.58
  -1  -1 -12   11.48    1.50
   1  -1  12   12.89    1.66
   1   1  12   14.00    1.77
   1   1  13    1.59    1.12
   1  -1  13    2.43    1.22
   1  -1  13    2.22    1.02
   1   1  13    3.78    1.08
  -1   1 -13    4.12    1.10
  -1  -1 -13    2.85    0.94
   1   1  13    5.01    1.33
   1  -1  13    1.43    1.07
   1  -1  14    0.36    1.17
   1  -1  14    0.54    1.08
   1   1  14   -0.35    1.09
   1   1  14   -0.17    1.16
   1  -1  15    0.49    1.12
   1  -1  15    1.48    1.08
   1  -1  15    0.86    1.02
   1   1  15   -0.16    1.01
   1   1  15    0.67    0.93
   1   1  15    0.15    1.06
   1  -1  16    0.28    0.96
   1  -1  16    1.37    0.99
   1  -1  16   -0.72    1.00
   1   1  17    5.83    1.04
   1  -1  17    3.18    0.89
   1  -1  17    2.99    0.89
   1  -1  18    0.87    0.57
   1   1  18    0.07    0.57
   1  -1  18   -0.39    0.53
   1   1  18    0.38    0.55
  -1   2  18    6.59    0.84
  -1  -2  18    7.99    0.90
  -1  -2  18    5.42    0.84
  -1  -2  17    0.64    0.83
  -1   2  17    2.73    0.86
  -1   2  17    1.37    0.80
  -1  -2  17    2.16    0.83
  -1  -2  17    0.70    0.84
  -1  -2  16   -0.14    1.01
  -1   2  16   -0.53    0.91
  -1  -2  16    1.51    1.03
  -1   2  16   -0.26    0.86
  -1  -2  16   -0.54    0.94
  -1   2  15    0.31    1.04
  -1  -2  15    2.48    1.11
  -1   2  15    1.09    0.91
  -1   2  15    0.30    0.97
  -1  -2  15    0.65    1.06
  -1   2  14   15.73    1.81
  -1  -2  14   16.23    1.90
  -1  -2  14   15.37    1.82
  -1   2  14   14.01    1.71
  -1   2  14   12.90    1.67
  -1   2  14   12.35    1.87
  -1  -2  14   11.47    1.88
  -1   2  14   15.11    1.82
  -1   2  13    4.68    1.43
  -1   2  13    2.86    1.04
  -1   2  13    3.03    1.15
  -1  -2  13    3.42    1.27
  -1  -2  13    5.37    1.36
  -1   2  13    2.93    1.07
  -1  -2  13    1.46    0.98
  -1  -2  13    4.35    1.28
  -1   2  13    3.25    1.11
   1   2 -13    2.14    1.09
  -1   2  13    2.20    1.22
  -1  -2  13    4.16    1.34
   1   2 -12   63.71    5.37
  -1   2  12   73.69    5.38
  -1  -2  12   65.97    5.37
  -1  -2  12   68.88    5.39
  -1   2  12   69.72    5.41
  -1  -2  12   70.78    5.46
  -1  -2  12   66.46    5.44
  -1   2  12   65.85    5.38
  -1   2  12   69.20    5.34
  -1   2  12   76.03    5.41
  -1  -2  12   78.72    5.48
  -1   2  12   72.62    5.50
  -1   2  11   75.91    6.14
  -1  -2  11   86.41    6.28
   1   2 -11   83.77    6.28
  -1   2  11   83.30    6.21
  -1  -2  11   92.72    6.32
  -1   2  11   86.06    6.30
  -1  -2  11   81.92    6.23
  -1   2  11   77.90    6.19
  -1  -2  11   84.65    6.28
  -1  -2  11   87.15    6.32
  -1   2  11   80.94    6.22
  -1  -2  11   81.45    6.27
  -1   2  10    4.32    1.13
  -1  -2  10    2.24    1.09
  -1   2  10    3.53    0.92
  -1  -2  10    2.92    0.93
  -1   2  10    4.02    1.16
  -1  -2  10    3.63    1.13
  -1  -2  10    4.38    1.07
   1   2 -10    4.26    1.05
   1  -2 -10    3.27    0.77
  -1  -2  10    4.01    1.05
  -1   2  10    3.62    1.10
  -1   2  10    2.27    0.93
  -1  -2  10    3.98    1.09
  -1   2   9    5.18    0.92
  -1  -2   9    4.30    0.93
   1  -2  -9    3.00    0.73
  -1  -2   9    3.89    0.98
   1   2  -9    4.50    0.95
  -1   2   9    4.56    0.97
  -1  -2   9    2.37    0.96
   1  -2  -8    0.35    0.55
  -1   2   8    0.19    0.68
  -1  -2   8    2.01    0.71
   1   2  -8    0.69    0.79
   1  -2  -7  432.54   29.79
  -1  -2   7  439.92   29.90
  -1   2   7  440.35   29.88
   1  -2  -6    1.32    0.49
  -1   2   6    0.40    0.58
  -1  -2   6    0.96    0.63
   1  -2  -5   75.25    5.20
  -1   2   5   75.13    5.29
  -1  -2   5   73.28    5.30
  -1   2   4    1.78    0.78
  -1  -2   4    4.44    0.60
   1  -2  -4    2.95    0.44
  -1  -2   4    3.14    0.64
  -1   2   4    3.79    0.64
  -1  -2   4    2.29    0.58
  -1   2   3   24.67    2.11
  -1   2   3   27.57    2.03
  -1  -2   3   25.71    2.04
  -1  -2   3   29.78    2.03
   1  -2  -3   29.40    1.92
  -1   2   3   26.92    2.01
  -1  -2   3   23.28    2.00
  -1   2   2  616.65   42.78
  -1  -2   2  636.49   42.74
  -1  -2   2  631.15   42.72
  -1   2   2  625.52   42.72
  -1  -2   2  624.33   42.73
  -1   2   2  640.84   42.72
  -1   2   1  282.56   19.35
  -1  -2   1  291.32   19.35
  -1   2   1  285.03   19.41
  -1   2   1  287.54   19.35
  -1  -2   1  278.09   19.36
  -1   2   0   12.12    0.95
  -1  -2   0   12.95    0.93
  -1   2   0   11.38    0.91
  -1   2   0   12.02    1.06
  -1   2  -1   12.42    1.04
   1   2   2   16.86    1.42
   1  -2   2   20.14    1.14
   1   2   2   18.75    1.38
  -1  -2  -2   16.05    1.30
   1   2   3  374.41   23.23
   1  -2   3  284.08   23.21
   1   2   3  349.71   23.29
   1   2   3  354.47   23.25
  -1  -2  -3  350.88   23.22
   1  -2   4  313.50   22.72
   1   2   4  344.93   22.72
  -1  -2  -4  342.96   22.71
   1   2   4  331.88   22.73
   1   2   4  329.56   22.78
  -1  -2  -5    0.11    0.55
  -1   2  -5    0.83    0.70
   1   2   5    0.76    0.79
   1   2   5   -0.12    0.56
   1   2   5    0.72    0.60
   1  -2   5    0.06    0.63
  -1   2  -6    0.53    0.75
  -1  -2  -6    1.35    0.62
   1   2   6    1.75    0.78
   1   2   6    1.81    0.69
   1  -2   6    0.92    0.66
  -1   2  -7    2.05    0.91
  -1  -2  -7    2.00    0.70
   1   2   7    1.92    0.83
   1  -2   7    1.18    0.75
   1   2   7    0.60    0.68
  -1   2  -8   18.41    1.81
  -1  -2  -8   20.53    1.72
   1  -2   8   16.34    1.74
   1   2   8   18.77    1.72
   1   2   8   16.31    1.74
  -1  -2  -9    5.11    0.96
  -1   2  -9    4.63    1.06
   1   2   9    4.72    1.15
   1  -2   9    4.03    1.13
   1  -2   9    5.29    1.03
   1   2   9    6.11    1.02
   1   2  10    3.71    1.06
   1  -2  10    3.83    1.14
  -1   2 -10    5.52    1.12
  -1  -2 -10    5.18    0.99
   1   2  10    4.35    1.23
   1  -2  10    5.76    1.22
   1   2  10    3.31    1.12
   1  -2  10    3.31    1.07
   1   2  10    3.27    0.99
   1   2  11   11.86    1.52
   1  -2  11   12.21    1.61
   1  -2  11   11.52    1.63
  -1  -2 -11   10.36    1.33
  -1   2 -11   10.15    1.57
   1   2  11    9.61    1.68
   1  -2  11   12.03    1.59
   1   2  11   10.50    1.54
   1  -2  11    9.33    1.41
   1   2  11    9.61    1.45
   1   2  12   -0.98    1.07
   1  -2  12   -1.32    1.13
   1  -2  12    1.30    1.31
  -1  -2 -12   -1.15    0.89
  -1   2 -12   -0.18    1.02
   1   2  12    2.12    1.31
   1  -2  12    1.25    1.22
   1   2  12    0.17    1.12
   1  -2  12    1.22    0.89
   1   2  12    2.16    0.91
   1   2  13    0.17    1.08
   1  -2  13    2.19    1.16
   1   2  13   -1.67    1.09
   1  -2  13    2.30    1.26
  -1   2 -13   -0.19    1.04
   1   2  13   -0.17    0.88
   1  -2  13   -0.55    0.96
   1   2  13   -0.17    1.09
   1  -2  13    1.43    1.18
   1   2  13   -0.18    1.26
   1   2  14    3.86    1.16
   1  -2  14    2.99    1.25
   1   2  14    4.94    1.17
   1   2  14    1.73    1.20
   1   2  14    5.54    1.29
   1  -2  14    6.10    1.33
   1  -2  14    3.48    1.26
   1   2  14    3.49    1.20
   1   2  15    0.14    0.88
   1   2  15    0.46    1.06
   1   2  15    2.70    1.03
   1  -2  15   -0.47    1.09
   1   2  15    1.81    1.05
   1  -2  15    0.79    1.08
   1   2  16   -0.56    0.83
   1  -2  16   -0.13    0.89
   1   2  16    0.12    0.90
   1  -2  16    0.39    0.99
   1   2  16    1.63    0.94
   1   2  17    0.63    0.72
   1  -2  17    1.02    0.77
   1   2  17    2.12    0.82
   1  -2  17    2.58    0.85
  -1  -2 -18   -0.16    0.48
  -1   2 -18    0.28    0.51
   1  -2  18   -0.05    0.46
   1  -2  18    0.42    0.44
  -1   3  18   -0.06    0.46
  -1  -3  17    1.27    0.70
  -1  -3  17    0.88    0.74
  -1   3  16    9.61    1.20
  -1  -3  16    5.46    1.13
  -1  -3  16    8.24    1.24
  -1   3  16    7.54    1.15
  -1   3  16    7.03    1.12
  -1  -3  15    1.66    1.05
  -1   3  15    3.21    1.10
  -1   3  15    0.83    0.93
  -1  -3  15    2.61    1.24
  -1   3  15    0.95    0.94
  -1  -3  15    1.17    1.04
  -1   3  14    1.52    1.01
  -1  -3  14   -0.16    1.07
  -1   3  14    1.43    1.01
  -1   3  14    0.15    1.08
  -1  -3  14    1.51    1.25
  -1   3  14    1.07    1.24
  -1   3  14    1.11    1.00
  -1  -3  14    1.53    1.26
  -1  -3  14    2.72    1.24
  -1   3  13    5.53    1.08
  -1  -3  13    5.24    1.10
  -1   3  13    6.63    1.51
  -1   3  13    5.82    1.30
  -1  -3  13    3.59    1.19
  -1   3  13    6.17    1.28
   1   3 -13    7.79    1.36
  -1   3  13    2.17    1.12
  -1   3  13    5.75    1.26
  -1  -3  13    6.26    1.33
  -1   3  13    3.52    1.07
  -1  -3  13    3.91    1.36
  -1   3  12    8.50    1.21
  -1  -3  12    7.80    1.27
  -1   3  12    6.82    1.33
  -1  -3  12    8.12    1.44
  -1   3  12    7.87    1.35
  -1  -3  12    6.88    1.40
  -1  -3  12    5.61    1.39
  -1   3  12    6.18    1.20
  -1  -3  12    5.94    1.35
  -1  -3  12    7.10    1.68
  -1   3  12    5.59    1.23
   1   3 -12    6.58    1.30
  -1  -3  11    9.32    1.32
  -1   3  11    9.01    1.24
  -1   3  11    8.20    1.36
  -1  -3  11    7.22    1.44
  -1   3  11    7.52    1.30
  -1  -3  11    5.95    1.33
  -1   3  11    7.30    1.25
  -1  -3  11    9.66    1.74
  -1  -3  11    7.60    1.49
  -1  -3  11    9.79    1.40
  -1   3  11    8.22    1.39
   1   3 -11    8.73    1.44
  -1   3  10    9.66    1.20
  -1  -3  10   10.24    1.30
  -1  -3  10    5.78    1.30
  -1   3  10    6.07    1.27
  -1  -3  10   11.77    1.46
  -1   3  10    7.05    1.26
  -1  -3  10    8.98    1.43
  -1  -3  10    9.06    1.48
   1   3 -10    9.62    1.38
  -1  -3  10    8.44    1.52
  -1  -3  10   10.02    1.33
  -1   3   9   17.09    1.91
   1   3  -9   19.54    1.94
  -1   3   9   19.12    1.76
  -1  -3   9   20.60    1.82
  -1   3   9   17.32    1.82
  -1  -3   9   17.69    1.83
  -1   3   9   18.29    1.82
  -1  -3   9   16.00    1.87
  -1  -3   9   19.59    2.09
  -1   3   8    0.87    0.62
  -1  -3   8    0.41    0.71
  -1   3   7  115.64    8.15
  -1  -3   7  121.18    8.19
   1  -3  -7  112.84    8.02
  -1  -3   6   35.03    2.61
  -1   3   6   32.84    2.58
   1  -3  -6   33.47    2.46
  -1   3   5  129.29    8.10
  -1  -3   5  119.41    8.09
   1  -3  -5  119.00    7.99
  -1  -3   5   98.23    8.06
  -1   3   4    7.28    1.00
  -1  -3   4    5.91    0.74
  -1  -3   4    7.43    0.79
  -1   3   4    7.76    0.76
   1  -3  -4    6.92    0.64
  -1  -3   3   50.89    3.57
  -1   3   3   50.13    3.70
  -1   3   3   47.25    3.67
  -1  -3   3   50.24    3.54
  -1   3   3   50.83    3.54
  -1   3   2    0.93    0.65
  -1  -3   2    0.51    0.38
  -1   3   2    0.55    0.34
  -1  -3   2   -0.11    0.31
  -1  -3   2    0.36    0.47
  -1   3   1   42.60    3.42
  -1   3   1   47.91    3.25
  -1  -3   1   47.64    3.26
  -1   3   1   47.05    3.38
  -1   3   0  108.42    7.55
  -1   3   0  113.65    7.48
  -1  -3   0  103.55    7.40
  -1   3   0  110.49    7.38
  -1   3  -1   14.23    0.98
  -1   3  -1   14.04    0.77
  -1   3  -1   14.07    0.78
  -1  -3  -1   15.12    0.81
   1   3   2    5.02    0.55
   1   3   2    5.95    0.83
   1  -3   3  213.83   14.12
   1   3   3  207.33   14.10
   1   3   3  201.74   14.20
  -1  -3  -3  211.89   14.14
   1  -3   3  202.78   14.01
   1   3   4  243.70   17.11
   1   3   4  231.48   17.14
   1   3   4  264.90   17.04
   1  -3   4  244.97   17.04
  -1  -3  -4  252.29   17.05
   1   3   5   62.84    4.61
   1   3   5   60.24    4.66
   1  -3   5   67.81    4.57
   1   3   5   60.22    4.52
  -1  -3  -5   64.49    4.54
   1   3   6   39.60    3.13
   1   3   6   42.30    3.23
   1   3   6   40.78    3.07
   1  -3   6   38.77    3.07
  -1  -3  -6   42.24    3.06
   1   3   7    4.65    1.03
  -1  -3  -7    5.27    0.84
   1   3   7    5.60    0.89
   1  -3   7    4.87    0.89
   1   3   8   26.08    2.24
   1  -3   8   27.10    2.30
   1   3   8   27.94    2.38
  -1  -3  -8   25.91    2.19
  -1   3  -8   24.65    2.36
   1  -3   9    1.43    1.11
   1   3   9    1.60    0.94
   1  -3   9    1.98    0.88
   1   3   9    2.09    0.83
   1  -3   9    1.60    0.96
   1   3   9   -0.38    0.82
  -1   3  -9    3.58    1.04
  -1  -3  -9    1.58    0.70
   1   3  10   16.59    1.85
   1  -3  10   19.21    1.97
   1  -3  10   18.95    2.02
   1   3  10   18.47    1.93
  -1  -3 -10   21.96    1.86
  -1   3 -10   19.51    2.06
   1   3  10   18.59    2.09
   1   3  10   20.05    2.02
  -1   3 -11    0.54    1.00
   1   3  11   -1.07    0.99
   1  -3  11   -0.16    1.06
   1  -3  11    0.34    1.07
   1   3  11   -1.16    1.00
   1  -3  11    0.18    1.20
   1  -3  11    1.59    0.91
   1   3  11    0.75    0.76
  -1   3 -12    1.53    1.00
   1  -3  12    1.18    1.18
   1  -3  12    0.34    1.06
   1   3  12   -0.65    1.07
   1   3  12    0.31    0.94
   1  -3  12    0.70    1.16
   1  -3  12   -0.57    1.16
   1   3  12    0.16    0.88
   1  -3  12    0.51    0.94
   1  -3  13   -0.38    1.22
   1   3  13    0.33    1.05
   1  -3  13   -0.34    1.11
  -1   3 -13    0.19    1.04
   1  -3  13   -0.53    0.91
   1   3  13    0.96    1.04
   1  -3  13    1.02    1.16
   1   3  13   -0.55    1.21
   1   3  14    1.68    1.01
   1  -3  14    2.09    1.13
   1  -3  14    1.28    1.19
   1  -3  14    0.64    1.09
   1   3  14    2.44    1.12
   1   3  14   -0.16    0.98
   1   3  14    2.43    1.20
   1  -3  15    2.36    1.01
   1   3  15    0.80    0.92
   1  -3  15    1.14    1.10
   1   3  15    1.88    1.02
   1  -3  15    1.55    1.03
   1   3  15    2.40    0.99
   1   3  15    2.44    1.14
   1   3  16    4.91    0.98
   1  -3  16    5.32    1.03
   1  -3  16    5.37    1.16
   1   3  16    3.74    0.97
   1  -3  16    6.60    1.09
   1   3  16    4.64    0.94
   1  -3  17    1.82    0.66
   1  -3  17    1.51    0.67
   1   3  18   -0.51    0.37
  -1   4  18    0.79    0.37
  -1  -4  17    1.62    0.81
  -1  -4  17    2.66    0.61
  -1   4  17    2.96    0.71
  -1  -4  16    6.65    0.98
  -1  -4  16    5.02    1.17
  -1  -4  16    6.64    1.01
  -1   4  16    4.51    0.96
  -1  -4  15    0.12    0.88
  -1  -4  15    0.75    0.92
  -1   4  15    0.14    0.88
  -1  -4  15   -0.65    1.13
  -1  -4  14    1.32    1.05
  -1   4  14    0.95    0.98
  -1   4  14   -0.16    0.94
  -1  -4  14    1.11    1.22
  -1  -4  14   -0.17    1.14
  -1   4  14    0.92    0.92
  -1  -4  14   -1.00    0.96
  -1   4  14    0.27    0.98
  -1   4  13   -0.15    1.11
   1   4 -13    1.98    1.11
  -1  -4  13    0.74    1.24
  -1  -4  13   -0.15    1.00
  -1   4  13   -0.28    0.90
  -1   4  13   -0.58    0.95
  -1  -4  13    0.95    1.05
  -1   4  13    0.17    1.06
  -1   4  13    0.18    1.24
  -1  -4  12    9.39    1.78
  -1   4  12    5.32    1.07
  -1  -4  12    5.86    1.21
  -1  -4  12    7.78    1.42
  -1   4  12    9.70    1.37
  -1   4  12    8.46    1.63
  -1   4  12    6.54    1.29
  -1   4  12    7.87    1.27
  -1  -4  12    7.75    1.39
   1   4 -12    7.42    1.48
  -1   4  11   16.03    1.49
  -1  -4  11    9.27    1.36
  -1  -4  11   15.66    1.89
  -1   4  11   10.58    1.52
  -1  -4  11    9.79    1.54
  -1   4  11   12.12    1.73
  -1   4  11    9.82    1.44
  -1  -4  11    8.92    1.47
   1   4 -11    9.53    1.58
  -1  -4  10    2.76    1.32
  -1   4  10    3.41    0.85
  -1  -4  10    1.76    0.84
  -1  -4  10    2.81    1.15
  -1   4  10    3.58    1.15
   1   4 -10    3.32    1.15
  -1   4  10    3.90    0.97
  -1  -4  10    3.68    1.02
  -1  -4  10    3.16    1.11
  -1   4  10    2.26    0.90
  -1  -4   9   74.01    5.73
  -1   4   9   73.78    5.70
  -1  -4   9   74.95    5.91
  -1  -4   9   80.73    5.89
  -1   4   9   80.65    5.84
  -1   4   9   80.10    5.88
   1   4  -9   77.02    5.93
  -1  -4   9   80.69    5.73
  -1   4   9   85.24    5.72
  -1  -4   9   75.81    5.81
  -1   4   9   70.96    5.69
  -1  -4   9   78.90    5.77
  -1  -4   8  184.69   12.77
  -1   4   8  181.13   12.75
  -1   4   7   21.64    1.75
  -1  -4   7   18.72    1.74
  -1  -4   6   10.59    1.07
  -1   4   6   10.90    1.09
  -1   4   5   93.91    6.86
  -1   4   5   91.45    6.87
  -1  -4   5   95.83    6.69
  -1   4   5   97.53    6.69
  -1  -4   5   96.89    6.70
  -1   4   4  190.50   13.51
  -1   4   4  190.61   13.53
  -1  -4   4  189.32   13.37
  -1   4   4  201.30   13.34
  -1  -4   4  196.66   13.34
  -1  -4   3   -0.05    0.50
  -1  -4   3    0.58    0.35
  -1   4   3    0.25    0.32
  -1   4   2   42.60    3.28
  -1  -4   2   45.97    3.22
  -1   4   1    0.07    0.63
  -1   4   1    0.65    0.57
  -1   4   0   -0.04    0.45
  -1   4   0    0.12    0.65
  -1   4  -1   56.39    3.53
   1   4   1   56.97    3.72
  -1  -4  -1   46.84    3.42
  -1   4  -1   60.80    3.71
   1   4   1   58.00    3.76
   1   4   2  242.25   15.29
   1   4   2  244.63   15.06
   1  -4   2  234.78   15.06
  -1  -4  -2  214.67   15.07
   1   4   2  243.57   15.30
  -1   4  -2  252.48   15.21
   1  -4   3   53.49    3.63
   1   4   3   53.45    3.93
   1  -4   3   50.76    3.67
   1   4   3   52.59    3.67
   1   4   3   49.23    3.88
   1   4   4    1.73    0.80
   1   4   4    0.05    0.45
   1  -4   4    0.77    0.50
  -1  -4  -5   29.00    2.16
   1   4   5   27.07    2.34
   1   4   5   27.97    2.37
   1   4   5   27.13    2.13
   1  -4   5   26.33    2.15
  -1  -4  -6  120.41    8.48
  -1   4  -6  117.80    8.65
   1   4   6  129.16    8.64
   1   4   6  125.77    8.50
   1  -4   6  113.21    8.49
   1   4   6  122.35    8.68
   1  -4   7  185.82   12.29
   1   4   7  188.17   12.28
   1   4   7  159.99   12.39
  -1  -4  -7  167.99   12.21
   1  -4   8    1.77    0.95
   1   4   8   -0.10    0.64
   1  -4   8    2.19    0.74
   1   4   8    0.89    0.95
  -1  -4  -8    2.00    0.66
   1  -4   9    0.30    1.11
   1  -4   9   -0.13    0.72
   1   4   9    1.05    0.74
   1   4   9    0.60    0.85
   1  -4   9    0.26    0.87
   1   4   9    2.28    1.13
   1   4   9   -1.30    1.05
   1  -4   9    1.97    1.01
   1   4  10    1.30    0.78
   1  -4  10    0.28    0.75
  -1   4 -10    1.26    1.04
   1  -4  10    1.56    0.98
   1   4  10    1.08    0.89
   1   4  10    2.68    1.22
   1  -4  10    1.33    1.21
   1   4  11    0.29    0.76
   1  -4  11   -0.15    0.77
   1   4  11    1.98    1.24
  -1   4 -11    2.13    1.14
   1   4  11    0.72    0.94
   1  -4  11    1.84    1.08
   1  -4  11    0.45    1.02
   1   4  11   -0.56    0.97
   1  -4  11    0.72    1.12
   1  -4  11    1.07    1.21
   1   4  12   -0.15    0.77
   1  -4  12    2.08    0.96
   1  -4  12   -0.94    1.09
   1   4  12   -0.15    0.96
   1   4  12    0.44    0.99
   1  -4  12    2.03    1.12
   1   4  12   -0.74    1.17
  -1   4 -12    0.20    1.11
   1  -4  13    0.15    1.04
   1   4  13   -0.14    1.00
   1   4  13   -1.01    1.01
   1  -4  13   -0.91    1.08
   1   4  13    0.37    1.24
   1  -4  13   -0.19    1.14
   1   4  14    1.19    0.97
   1  -4  14    1.25    1.02
   1   4  14    0.13    0.90
   1  -4  14    0.41    0.94
   1  -4  14    0.35    1.08
   1  -4  15    4.84    1.05
   1  -4  15    3.36    0.95
   1   4  15    4.45    1.12
   1  -4  15    4.79    1.12
   1  -4  16    4.47    0.85
   1  -4  16    2.13    0.96
   1   4  16    2.36    0.81
   1  -4  16    2.47    0.66
   1   4  17   -0.59    0.55
  -1   5  17    0.78    0.51
  -1   5  17   -0.06    0.48
  -1  -5  17    0.58    0.59
  -1   5  16   -0.09    0.68
  -1   5  16    1.31    0.72
  -1  -5  16    0.66    0.80
  -1   5  15    0.62    0.90
  -1  -5  15    0.14    1.00
  -1  -5  14    0.34    0.84
  -1  -5  14    0.17    1.09
  -1   5  14   -0.67    1.03
  -1  -5  14    0.33    0.79
  -1   5  13    4.63    1.36
  -1  -5  13    4.82    1.14
  -1   5  13    5.46    1.35
  -1  -5  13    4.77    1.09
  -1   5  12    0.12    0.80
  -1  -5  12    0.53    0.90
  -1  -5  12    2.13    1.42
  -1   5  12    0.84    1.13
  -1   5  12    0.55    1.32
  -1   5  12    1.58    1.18
  -1  -5  12    0.14    0.94
  -1   5  12    1.01    0.85
   1   5 -12    0.21    1.04
  -1  -5  12    0.95    1.24
  -1  -5  11    0.75    1.26
  -1  -5  11    0.38    1.35
  -1   5  11    3.06    1.30
  -1   5  11   -0.70    0.99
  -1   5  11   -0.62    0.88
  -1  -5  11    1.47    1.02
  -1   5  11    1.22    0.84
   1   5 -11   -0.41    1.11
  -1   5  11   -0.51    1.24
  -1  -5  10    1.74    1.02
  -1   5  10    0.47    0.68
  -1   5  10    0.51    1.14
  -1   5  10    0.33    1.03
  -1  -5  10    0.18    1.28
   1   5 -10    0.81    1.15
  -1  -5  10    2.13    1.19
  -1  -5   9   20.38    2.26
   1   5  -9   23.45    2.39
  -1   5   9   19.38    2.19
  -1  -5   9   21.78    2.37
  -1  -5   9   27.68    2.41
  -1   5   9   24.70    2.33
  -1   5   9   22.34    1.96
  -1  -5   8    1.61    0.65
  -1   5   8    1.27    0.58
  -1  -5   8    2.07    1.04
  -1   5   8    1.27    1.02
  -1   5   8    0.42    1.03
  -1  -5   8   -0.74    1.09
  -1  -5   8   -0.64    1.14
  -1  -5   7   12.76    1.60
  -1   5   7   13.13    1.19
  -1  -5   7   12.27    1.21
  -1   5   6   33.22    2.34
  -1  -5   6   31.66    2.34
  -1   5   6   25.90    2.58
  -1   5   6   28.08    2.60
  -1   5   5    6.08    1.07
  -1   5   5    6.08    1.02
  -1   5   5    6.56    0.67
  -1  -5   5    4.09    0.71
  -1  -5   4   73.66    4.77
  -1   5   4   61.75    4.60
  -1   5   4   69.37    4.97
  -1   5   4   72.20    4.94
  -1  -5   3  183.53   12.73
  -1   5   3  186.37   12.84
  -1  -5   2    5.06    0.72
  -1   5   2    3.01    0.74
  -1   5   2    3.37    0.89
   1   5  -1    1.34    0.67
  -1   5   1   -0.43    0.57
  -1   5   1    0.42    0.78
   1   5   0   20.93    1.93
  -1   5   0   25.17    1.83
  -1   5   0   22.99    1.98
   1   5   1    1.55    0.84
  -1   5  -1    1.55    0.45
   1   5   1    2.06    0.84
  -1   5  -1    1.29    0.76
   1   5   2   72.54    5.08
  -1   5  -2   68.05    4.98
   1   5   2   66.95    5.08
   1   5   3    1.31    0.79
   1   5   3    1.79    0.90
  -1   5  -3    2.55    0.69
   1   5   3    0.96    0.27
   1  -5   3    1.40    0.38
  -1   5  -3    1.55    0.36
   1   5   4    1.98    0.40
   1   5   4    3.12    0.92
   1   5   4    3.13    0.91
  -1   5  -4    2.52    0.71
   1   5   5   14.08    1.61
   1   5   5   16.57    1.32
  -1   5  -6  144.30   10.33
   1   5   6  141.45   10.29
   1  -5   6  141.28   10.05
   1   5   6  150.15   10.06
   1  -5   7   55.52    3.98
   1   5   7   49.93    4.00
  -1   5  -7   49.80    4.00
   1   5   7   44.19    3.87
   1   5   7   49.45    3.67
   1  -5   7   49.60    3.68
   1  -5   8   78.54    5.65
  -1   5  -8   73.83    5.70
   1   5   8   73.57    5.38
   1   5   8   72.53    5.67
  -1   5  -8   77.75    5.83
   1  -5   8   76.23    5.64
   1  -5   8   73.33    5.41
   1   5   8   69.74    5.60
   1  -5   9    5.41    1.27
   1   5   9    6.59    1.23
   1   5   9    6.02    0.92
  -1   5  -9    4.09    1.55
  -1   5  -9    3.25    1.14
   1  -5   9    3.77    1.25
   1   5   9    4.67    1.23
   1   5  10   -0.52    1.20
   1   5  10    0.85    0.85
  -1   5 -10    0.71    1.48
   1   5  10    0.98    0.68
   1   5  10    1.68    0.89
   1  -5  10    0.53    1.18
   1  -5  10    1.18    1.07
   1   5  11   22.54    2.04
   1  -5  11   20.18    2.30
   1  -5  11   20.96    2.33
   1   5  11   22.63    2.34
   1   5  11   20.59    2.23
   1  -5  11   18.89    2.12
   1   5  11   19.10    2.01
  -1   5 -12    4.02    1.20
   1  -5  12    2.52    1.01
   1   5  12    4.04    1.04
   1   5  12    3.20    1.21
   1   5  12    4.77    1.41
   1   5  12    5.04    1.09
   1  -5  12    2.48    0.99
   1  -5  12    2.53    1.27
   1  -5  13    4.31    1.05
   1   5  13    4.19    1.31
   1   5  13    4.21    1.22
   1  -5  13    5.05    1.04
   1  -5  13    5.18    1.34
   1  -5  14    7.10    1.33
   1  -5  14    7.47    1.12
   1  -5  14    6.53    1.07
   1   5  14    7.66    1.43
   1   5  14    7.46    1.32
   1   5  14    4.43    1.23
   1  -5  15   -0.51    0.95
   1   5  15   -0.75    0.87
   1  -5  16    0.09    0.75
   1   5  16   -0.60    0.60
   1   5  17   -0.40    0.41
  -1  -6  16    0.96    0.64
  -1   6  16    0.62    0.53
  -1  -6  15    1.61    0.90
  -1   6  15    0.80    0.72
  -1   6  14    4.86    1.09
  -1  -6  14    3.62    1.12
  -1   6  14    2.41    0.92
  -1   6  14    1.00    0.98
  -1   6  13    2.51    1.05
  -1  -6  13    0.86    1.13
  -1  -6  13    1.50    1.14
  -1   6  13    1.96    1.16
  -1   6  12    0.88    1.20
  -1   6  12    2.19    1.20
  -1  -6  12   -1.11    1.22
  -1   6  12    2.73    1.16
  -1   6  11    0.18    1.10
  -1   6  11    1.60    1.19
   1   6 -11    0.64    1.12
  -1   6  11    0.18    1.20
  -1  -6  11    0.38    1.21
  -1  -6  11    0.37    1.32
  -1  -6  11   -0.33    1.05
  -1   6  10    0.52    1.15
  -1  -6  10    0.72    1.27
  -1  -6  10   -0.54    1.12
  -1   6  10    0.70    1.07
  -1  -6  10    0.92    1.29
   1   6 -10    0.94    1.63
  -1   6   9    0.17    1.05
  -1  -6   9   -0.70    1.15
  -1   6   9    2.12    1.10
  -1  -6   9   -0.17    1.27
  -1  -6   9    0.37    1.13
  -1  -6   8    1.68    1.21
  -1   6   8    0.98    1.11
  -1  -6   8    1.13    1.19
  -1  -6   8    1.88    1.26
  -1   6   8    2.48    1.06
  -1   6   8    3.45    1.06
  -1   6   7   -0.28    0.87
  -1  -6   7    1.45    1.11
  -1  -6   7    0.87    1.00
  -1  -6   7   -0.14    1.06
  -1   6   7    1.62    1.03
  -1   6   6   60.92    5.02
  -1   6   6   71.15    5.15
  -1   6   6   72.05    5.14
  -1  -6   6   63.47    5.04
  -1   6   6   67.53    5.04
  -1  -6   6   67.88    5.25
  -1   6   5  146.85   10.17
  -1   6   5  142.93   10.21
  -1  -6   5  137.64   10.29
  -1  -6   4   19.81    1.66
  -1   6   4   19.53    1.86
  -1  -6   3    0.51    0.59
  -1   6   3   -0.30    0.73
   1   6  -3    1.03    0.57
  -1  -6   2   18.41    1.54
   1   6  -2   17.59    1.52
  -1   6   2   14.98    1.57
  -1   6   2   17.95    1.72
  -1   6   1   77.93    5.28
   1   6  -1   65.18    5.26
   1   6  -1   77.01    5.46
  -1   6   1   76.34    5.42
   1   6   0    8.72    1.12
  -1   6   0    9.10    0.93
  -1   6   0    8.14    1.15
   1   6   1    0.29    0.73
  -1   6  -1    0.78    0.79
  -1   6  -1    0.70    0.42
   1   6   2   28.71    2.34
  -1   6  -2   24.87    2.20
   1   6   2   27.62    2.37
   1   6   3    3.91    0.94
   1   6   3    6.28    1.09
  -1   6  -3    4.09    0.91
  -1   6  -4    1.02    0.70
   1   6   4    0.53    0.84
   1   6   4    1.42    0.91
   1   6   5   80.57    5.78
   1   6   5   76.23    5.75
  -1   6  -5   74.77    5.54
  -1   6  -5   80.35    5.75
   1   6   5   72.39    5.74
   1   6   6   28.27    2.45
  -1   6  -6   22.08    2.17
   1   6   6   26.60    2.47
   1   6   6   27.31    2.54
  -1   6  -6   29.32    2.53
   1   6   6   28.37    2.51
  -1   6  -6   27.26    2.50
   1  -6   6   32.84    2.53
   1   6   7    4.57    1.11
  -1   6  -7    4.06    1.10
   1  -6   7    2.32    1.06
  -1   6  -7    3.83    1.10
   1   6   7    5.47    1.13
   1   6   7    3.89    1.14
  -1   6  -7    5.25    1.79
   1  -6   8   -0.77    1.25
  -1   6  -8    3.42    1.05
   1   6   8   -0.15    1.04
   1   6   8    0.62    0.96
  -1   6  -8   -0.40    1.65
   1  -6   8    0.64    1.07
   1  -6   9    4.08    1.49
  -1   6  -9   14.21    1.66
   1   6   9   10.48    1.53
   1   6   9    8.66    1.55
  -1   6  -9   13.52    2.11
   1  -6   9    8.63    1.51
   1  -6  10   21.95    2.31
   1  -6  10   23.07    2.41
   1  -6  10   20.40    2.39
  -1   6 -10   25.50    2.44
   1   6  10   21.58    2.39
   1   6  10   22.18    2.34
  -1   6 -10   21.37    2.66
   1   6  11    1.06    1.10
   1   6  11    2.32    1.18
  -1   6 -11    1.62    1.03
   1  -6  11    2.21    1.24
   1  -6  11    1.51    1.10
   1  -6  11    2.19    1.16
  -1   6 -11   -0.90    1.58
   1  -6  12    7.82    1.36
   1   6  12    6.81    1.32
   1   6  12    6.39    1.40
   1   6  13    7.84    1.39
   1   6  13    9.61    1.39
   1  -6  13    6.08    1.35
   1   6  13    7.14    1.45
   1   6  14    0.82    1.00
   1   6  14    0.89    1.01
   1   6  14    0.66    0.90
   1   6  14    0.32    0.78
   1  -6  14   -0.38    0.91
   1   6  15   -0.93    0.80
   1   6  15    1.63    0.77
   1   6  15   -0.69    0.63
   1  -6  15   -0.76    0.77
   1   6  16   -0.07    0.58
   1   6  16    0.08    0.38
  -1   7  16   -0.40    0.40
  -1   7  15    1.33    0.68
  -1   7  15    0.48    0.54
  -1  -7  15   -0.45    0.60
  -1   7  14    0.76    0.85
  -1   7  14   -0.11    0.80
  -1   7  14    0.19    0.71
  -1  -7  14   -0.11    0.80
  -1   7  13    0.41    0.99
  -1   7  13   -0.14    0.88
  -1   7  13    0.61    0.84
  -1  -7  13   -0.40    0.88
  -1   7  12    1.75    1.25
  -1  -7  12    3.84    1.27
  -1  -7  12    4.29    1.19
  -1   7  12    1.52    1.00
  -1   7  12    0.93    1.05
  -1   7  11   10.03    1.59
   1   7 -11    8.51    1.83
  -1  -7  11   11.38    1.64
  -1  -7  11   14.05    1.77
  -1   7  11   10.88    1.48
  -1  -7  10    1.81    1.28
  -1  -7  10   -0.34    1.28
  -1  -7  10   -0.58    1.14
  -1   7  10    1.03    1.06
   1   7 -10    3.24    1.21
  -1   7  10    0.91    0.94
  -1   7  10    1.09    1.27
   1   7 -10    1.40    1.65
  -1  -7   9   -0.18    1.10
  -1  -7   9    0.33    1.19
   1   7  -9   -0.43    1.24
  -1   7   9    1.27    1.26
  -1   7   9   -1.87    1.03
  -1   7   9    0.60    0.94
   1   7  -9    0.86    1.74
  -1   7   9    0.33    1.04
  -1  -7   9    1.03    1.27
  -1   7   8    0.71    1.25
  -1   7   8   -0.43    0.93
  -1   7   8    0.32    1.13
  -1  -7   8   -1.00    1.21
  -1  -7   8   -0.78    1.16
  -1   7   8    3.21    1.07
  -1  -7   8    0.84    1.26
  -1   7   7    0.81    0.83
  -1   7   7   -0.15    0.96
  -1  -7   7    1.04    1.25
  -1   7   7    0.29    1.04
  -1   7   7    0.28    1.01
  -1   7   7    0.17    1.15
  -1  -7   7    0.15    1.09
  -1   7   6   -0.45    1.04
  -1  -7   6   -0.14    0.98
  -1   7   6   -0.14    0.88
  -1   7   6    0.13    0.81
  -1   7   6   -0.64    1.12
   1   7  -6   -0.77    1.06
  -1  -7   6   -1.81    1.31
  -1   7   5   10.42    1.28
  -1   7   5    7.95    1.41
  -1   7   5    9.84    1.54
  -1   7   5   12.23    1.41
  -1   7   5   12.03    1.57
   1   7  -5    8.64    1.47
  -1   7   4    3.34    0.88
  -1   7   4    3.72    1.17
  -1  -7   4    4.54    1.45
   1   7  -4    4.12    1.17
  -1   7   4    3.52    1.21
  -1   7   3    9.42    1.43
   1   7  -3    8.57    1.39
  -1   7   3    7.26    1.26
  -1   7   3    7.99    1.11
   1   7  -3    7.98    1.30
  -1  -7   3    7.92    1.01
  -1  -7   3    8.21    1.54
  -1   7   2   10.94    1.56
   1   7  -2    9.63    1.45
   1   7  -2    8.83    1.43
  -1   7   2   12.69    1.46
   1   7  -2   10.44    1.14
  -1   7   2   13.68    1.27
  -1  -7   2    9.92    1.17
  -1  -7   2   12.71    1.64
   1   7  -1   79.69    5.89
  -1   7   1   73.90    5.85
  -1  -7   1   77.99    5.89
  -1   7   1   82.53    5.64
   1   7  -1   78.92    5.65
   1   7  -1   74.29    5.82
  -1   7   1   75.60    5.81
   1   7   0   37.36    3.09
  -1  -7   0   33.58    3.07
  -1   7   0   37.82    3.00
   1   7   0   34.57    3.04
   1   7   0   37.35    2.91
  -1   7  -1    3.05    1.06
  -1   7  -1    1.84    0.82
   1   7   1    2.05    0.82
  -1   7  -2    3.55    1.18
  -1   7  -2    4.50    0.93
   1   7   2    3.37    0.94
   1   7   2    4.05    1.18
  -1   7  -3   44.68    3.43
   1   7   3   41.53    3.57
  -1   7  -3   43.92    3.62
   1   7   3   41.71    3.63
   1   7   3   44.69    3.52
   1   7   4    8.84    1.33
   1   7   4   10.06    1.44
  -1   7  -4    8.97    1.19
  -1   7  -4   10.52    1.48
   1   7   4    8.24    1.52
  -1   7  -5    2.71    1.00
   1   7   5    2.11    1.17
  -1   7  -5    3.32    1.17
  -1   7  -5    1.73    0.81
   1   7   5    2.33    1.07
   1   7   5    3.84    1.09
   1   7   6   13.62    1.67
   1   7   6   11.45    1.64
   1   7   6   11.04    1.72
   1   7   6   10.30    1.46
  -1   7  -6   14.14    1.69
   1  -7   6   12.87    1.57
  -1   7  -6   11.59    1.59
  -1   7  -7    1.92    1.12
   1  -7   7    0.15    1.06
   1   7   7    0.14    1.00
   1   7   7    0.29    0.98
  -1   7  -7    1.43    1.08
   1   7   7   -0.55    1.04
   1   7   7   -0.18    0.94
  -1   7  -7   -1.55    1.77
   1  -7   7    0.42    1.30
   1  -7   8   10.80    1.52
   1   7   8    9.01    1.50
  -1   7  -8    7.36    1.97
   1   7   8    7.92    1.44
   1   7   8    8.02    1.47
  -1   7  -8    8.09    1.46
   1  -7   8    7.28    1.77
   1   7   9    2.42    0.95
   1   7   9    4.16    1.20
   1   7   9    3.91    1.28
   1  -7   9    3.55    1.48
  -1   7  -9    3.71    1.87
   1  -7   9    1.90    1.19
  -1   7  -9    3.92    1.27
  -1   7 -10  104.94    7.98
   1  -7  10   97.20    7.75
   1   7  10  112.48    7.92
   1   7  10  109.59    7.91
  -1   7 -10  105.39    8.11
   1   7  10  107.19    7.72
   1  -7  10  111.82    8.02
   1   7  11   10.00    1.53
   1   7  11    5.47    1.47
  -1   7 -11    7.18    1.79
   1   7  11    9.86    1.28
   1   7  11    7.81    1.53
   1  -7  11   11.53    1.46
   1  -7  11    7.10    1.46
   1   7  12    2.57    1.18
   1   7  12    1.51    1.04
   1   7  12    2.26    0.86
   1  -7  12    2.21    1.02
   1   7  13   -0.26    0.85
   1   7  13   -0.09    0.71
   1  -7  13   -0.55    0.83
   1   7  14    5.96    1.09
   1   7  14    6.08    1.00
   1   7  14    5.52    0.82
   1  -7  14    4.99    0.87
   1   7  15    4.11    0.81
   1   7  15    5.08    0.84
  -1   8  15    0.81    0.41
  -1   8  14    0.16    0.62
  -1   8  14    1.18    0.75
  -1   8  14    0.63    0.54
  -1  -8  13    1.36    0.74
  -1   8  13    1.27    0.70
  -1   8  13    1.61    0.82
  -1  -8  12   -0.22    0.81
  -1   8  12   -0.53    0.74
  -1   8  12    0.39    0.89
  -1   8  11    0.29    0.97
  -1   8  11   -0.32    1.17
  -1  -8  11   -0.78    1.05
  -1   8  11   -0.12    0.84
  -1  -8  11   -0.25    0.90
  -1  -8  11   -0.15    1.03
   1   8 -11   -0.65    1.37
  -1   8  10   -0.31    1.03
  -1  -8  10    0.93    1.24
  -1   8  10   -1.39    1.14
  -1   8  10    0.27    0.87
  -1  -8  10    0.65    1.07
   1   8 -10    0.20    1.56
  -1   8   9   -0.32    1.10
  -1  -8   9    0.21    1.33
  -1   8   9    0.18    1.25
   1   8  -9    0.21    1.11
   1   8  -9    0.44    1.75
  -1  -8   9   -0.16    1.07
  -1   8   9    1.09    0.94
  -1   8   8    0.27    0.88
  -1   8   8   -0.91    1.28
  -1  -8   8   -0.16    1.09
  -1  -8   8    0.22    1.33
   1   8  -8    1.25    1.09
  -1   8   8    2.52    1.12
  -1   8   7    0.32    1.08
  -1  -8   7    0.30    1.04
  -1   8   7   -0.61    1.03
  -1   8   7    0.93    0.90
  -1  -8   7   -0.22    1.48
  -1   8   7    0.36    1.18
   1   8  -6   -0.52    1.18
  -1   8   6   -0.17    1.15
  -1   8   6    1.52    0.94
   1   8  -6   -0.78    0.99
  -1   8   6   -0.71    0.98
  -1   8   6    1.37    1.23
  -1  -8   6    0.84    1.03
   1   8  -5   -0.64    1.00
  -1   8   5    0.24    0.86
   1   8  -5    0.53    1.14
  -1   8   5    1.72    1.18
  -1   8   5   -0.16    1.10
  -1   8   5   -0.13    0.87
  -1  -8   5    0.22    1.31
   1   8  -4    0.16    1.00
  -1   8   4    0.35    1.08
  -1   8   4    0.17    1.18
  -1  -8   4   -1.04    1.25
  -1   8   4   -0.46    1.05
   1   8  -4    1.07    1.18
  -1   8   3   41.78    3.55
   1   8  -3   44.60    3.62
  -1  -8   3   36.75    3.60
  -1   8   3   43.32    3.41
  -1   8   3   39.30    3.42
   1   8  -3   37.26    3.43
   1   8  -2   37.02    3.28
  -1   8   2   37.03    3.23
  -1  -8   2   37.42    3.33
  -1   8   2   37.33    3.15
  -1   8   2   38.42    3.12
   1   8  -2   38.19    3.17
  -1  -8   2   32.91    2.87
   1   8  -1   57.53    4.10
  -1  -8   1   46.98    3.70
  -1  -8   1   49.03    4.05
   1  -8  -1   41.98    3.87
   1   8  -1   47.76    3.95
  -1   8   1   49.41    3.93
   1   8   0    2.65    1.24
   1   8   0    0.17    1.03
   1   8   0    0.88    0.72
  -1   8   0    2.27    0.94
   1  -8   0    1.17    1.15
  -1  -8   0    0.98    1.12
   1   8   1   -0.88    1.16
   1  -8   1    2.14    1.22
  -1  -8  -1    0.91    1.04
  -1   8  -1    0.52    1.19
   1   8   1    0.50    0.80
   1   8   1   -1.03    1.12
  -1   8  -1   -1.03    0.87
   1  -8   2   16.36    2.07
   1   8   2   16.56    1.80
  -1   8  -2   18.72    1.87
  -1   8  -2   18.35    2.06
  -1   8  -3   20.90    2.27
   1   8   3   20.11    2.24
   1   8   3   21.80    2.06
   1   8   3   18.92    2.14
   1   8   3   21.67    2.09
  -1   8  -3   20.01    1.98
   1  -8   3   15.47    2.28
   1  -8   4    0.42    1.27
   1   8   4    0.55    1.23
   1   8   4    1.01    1.02
   1   8   4   -0.18    1.08
   1   8   4    0.97    0.94
  -1   8  -4    1.44    0.84
  -1   8  -4    1.80    1.29
  -1   8  -4   -0.14    0.82
   1  -8   5    0.44    1.33
   1   8   5   -0.16    1.12
   1   8   5   -0.37    1.19
  -1   8  -5   -0.36    1.19
   1   8   5    0.19    1.05
   1   8   5    0.52    0.96
  -1   8  -5    0.16    0.90
   1   8   6    0.18    1.05
   1   8   6    0.77    1.09
  -1   8  -6    0.24    1.88
   1   8   6   -0.36    1.18
   1   8   6    1.18    0.84
  -1   8  -6   -0.51    0.94
   1   8   6   -0.17    1.20
  -1   8  -6    0.36    1.20
   1   8   7    1.41    1.21
   1   8   7    2.27    0.96
   1  -8   7    0.68    1.42
  -1   8  -7    2.14    1.02
  -1   8  -7    3.26    1.27
  -1   8  -7    0.24    1.97
  -1   8  -8   20.47    2.30
   1  -8   8   17.47    2.46
   1   8   8   23.27    2.25
  -1   8  -8   23.76    2.33
   1   8   8   24.57    2.28
   1   8   8   27.95    2.55
  -1   8  -8   22.61    2.83
   1   8   9    3.23    1.32
   1   8   9    0.91    0.97
   1  -8   9   -0.42    1.27
   1   8   9    1.01    1.03
  -1   8  -9    1.10    1.71
   1   8  10    4.29    1.32
   1   8  10    1.91    1.02
   1  -8  10    3.54    1.30
   1   8  10    4.39    1.18
  -1   8 -10    3.75    1.79
  -1   8 -11    1.97    1.47
   1  -8  11    0.46    1.03
   1   8  11    2.86    0.98
   1   8  11    3.15    1.22
   1   8  12    1.55    0.91
   1   8  12    0.68    1.01
  -1   8 -12    0.24    1.12
   1   8  13    5.61    0.97
   1   8  14    0.56    0.60
  -1   9  14    0.36    0.48
  -1   9  13    0.34    0.57
  -1   9  12    0.27    0.72
  -1   9  12   -0.22    0.87
  -1   9  11   -0.33    0.77
  -1   9  11   -0.53    0.98
   1   9 -11    1.19    1.22
   1   9 -10   -1.72    1.56
  -1   9  10    1.36    0.87
  -1  -9  10    1.31    1.22
  -1   9  10    0.79    0.73
  -1   9  10    1.06    1.17
  -1  -9   9   -0.66    0.95
   1   9  -9    1.42    1.70
  -1   9   9    0.27    0.90
  -1  -9   9   -0.38    1.20
  -1   9   9    1.09    0.81
  -1   9   9   -1.31    1.12
   1   9  -8    0.90    1.73
  -1  -9   8    0.27    0.98
  -1   9   8    1.36    0.91
  -1   9   8    0.17    1.19
  -1  -9   8    1.26    1.38
  -1   9   7   -0.52    1.20
  -1   9   7    1.07    0.89
   1   9  -7   -1.13    1.20
  -1   9   6    0.77    0.86
  -1   9   6   -0.85    1.25
   1   9  -6    1.08    1.19
  -1   9   6    0.87    1.20
  -1  -9   6    2.50    1.50
   1   9  -5    1.71    1.34
  -1   9   5    0.74    1.24
  -1   9   5    0.50    1.17
  -1  -9   5    1.13    1.42
   1   9  -5    2.00    1.07
  -1   9   4    5.55    1.58
   1   9  -4    7.04    1.61
  -1   9   4    8.82    1.46
  -1  -9   4    8.39    1.66
  -1   9   4    5.94    1.41
   1   9  -4    7.32    1.40
  -1   9   3    0.39    1.24
   1   9  -3   -0.40    1.30
  -1   9   3   -0.59    1.09
  -1  -9   3    0.43    1.33
  -1   9   3    0.75    1.00
   1   9  -3   -1.26    1.16
   1   9  -2    8.90    1.53
  -1   9   2    8.76    1.46
  -1   9   2    8.97    1.44
  -1  -9   2   10.59    1.77
   1   9  -2    4.41    1.56
  -1   9   2    8.81    1.66
   1   9  -1   10.58    1.58
  -1   9   1    7.24    1.35
   1  -9  -1    8.95    1.46
  -1  -9   1   10.17    1.64
   1   9  -1    8.02    1.75
  -1   9   0   19.55    2.28
  -1   9   0   18.10    2.02
   1   9   0   17.46    2.09
  -1  -9   0   19.62    1.86
   1   9   0   15.06    2.15
   1  -9   0   22.01    2.23
  -1  -9   0   16.47    2.05
  -1   9  -1    4.96    1.49
   1   9   1    5.42    1.52
  -1   9  -1    4.12    1.14
   1   9   1    3.12    1.24
   1  -9   1    2.55    1.36
  -1  -9  -1    4.76    1.25
  -1   9  -2    3.97    1.40
  -1   9  -2    4.10    1.09
   1  -9   2    3.95    1.42
   1   9   3   31.67    2.63
   1   9   3   24.87    2.81
   1  -9   3   32.13    2.95
  -1   9  -3   21.95    2.46
  -1   9  -3   35.48    2.96
   1   9   4   -0.40    1.27
   1  -9   4    1.57    1.39
   1   9   4    0.58    1.06
   1   9   4   -0.65    1.01
   1   9   4    1.21    1.15
  -1   9  -4   -0.78    1.25
   1   9   5    1.36    1.29
   1   9   5    0.77    1.12
   1   9   5   -0.85    1.01
   1   9   5    0.20    1.03
   1  -9   5   -2.05    1.47
  -1   9  -5   -0.98    1.93
  -1   9  -5   -0.19    1.24
   1   9   6    4.85    1.33
   1   9   6    0.60    0.99
  -1   9  -6    0.24    1.91
  -1   9  -6   -0.91    1.21
   1  -9   6    0.68    1.32
  -1   9  -7   20.44    2.27
  -1   9  -7   22.20    2.84
   1   9   7   19.65    2.19
   1   9   8   10.82    1.63
   1   9   8    9.39    1.27
   1  -9   8   10.46    1.78
  -1   9  -8   12.44    2.22
  -1   9  -8    9.27    1.45
   1  -9   9    7.35    1.58
  -1   9  -9    7.83    1.89
   1   9   9    4.39    1.30
   1   9   9    5.07    1.02
   1  -9  10    0.96    1.14
   1   9  10    0.44    0.76
   1   9  10    0.14    1.03
  -1   9 -10   -0.85    1.45
   1   9  11    5.52    0.90
  -1   9 -11    5.03    1.45
   1   9  11    4.16    1.09
  -1   9 -12   -1.47    0.91
   1   9  12   -0.31    0.81
   1   9  12   -0.38    0.61
   1   9  13   20.74    1.69
   1   9  13   22.68    1.85
  -1  10  12   -0.57    0.66
  -1  10  11   -0.48    0.77
   1  10 -11   -1.31    0.98
  -1  10  11    1.13    0.53
  -1  10  10   -0.08    0.60
  -1 -10  10    1.61    0.92
   1  10 -10    1.17    1.24
  -1  10  10   -0.23    0.89
  -1  10   9    0.70    0.67
  -1 -10   9   -0.46    1.10
   1  10  -9    0.49    1.39
  -1  10   9   -0.26    0.97
  -1  10   8    0.09    0.70
  -1 -10   8    0.71    1.19
   1  10  -8   -1.92    1.59
  -1  10   8   -1.42    1.03
   1  10  -7    0.64    1.72
   1  10  -7   -0.96    1.04
  -1  10   7    0.59    1.11
   1  10  -6   -0.23    1.77
  -1  10   6    1.05    1.10
  -1 -10   6    0.21    1.38
  -1  10   6    2.09    1.20
   1  10  -6    1.79    1.14
  -1 -10   5    8.74    1.72
  -1  10   5    8.78    1.44
  -1  10   5    7.14    1.57
   1  10  -5    8.15    1.62
  -1 -10   4    0.64    1.35
  -1  10   4    3.31    1.16
   1  10  -4    2.90    1.39
  -1  10   4    2.85    1.40
  -1 -10   3    0.62    1.35
  -1  10   3    1.49    1.07
   1  10  -3    1.41    1.38
  -1  10   3    0.40    1.25
  -1 -10   2   -0.40    1.26
  -1  10   2    0.40    1.31
   1  10  -2    0.41    1.37
  -1  10   2    0.17    1.37
  -1  10   1    3.82    1.11
   1  10  -1    0.39    1.05
   1 -10  -1    1.96    1.18
  -1 -10   1    0.19    1.19
   1  10  -1    1.88    1.39
  -1  10   1    0.94    1.53
  -1  10   0    3.16    1.04
   1  10   0    0.79    1.01
  -1  10   0    0.61    1.69
  -1 -10   0    2.81    1.25
   1 -10   0    1.99    1.27
  -1  10   0    1.24    1.33
   1  10   0    0.84    1.33
   1  10   1   27.87    3.15
   1 -10   1   40.01    3.36
  -1 -10  -1   36.20    3.11
  -1  10  -1   40.34    3.65
   1  10   1   33.80    3.38
  -1  10  -1   40.07    3.42
   1 -10   2    1.84    1.36
  -1  10  -2    4.67    1.53
  -1  10  -2    5.43    1.83
   1 -10   3   -0.42    1.29
  -1  10  -3    2.55    1.75
  -1  10  -3   -2.19    1.32
   1  10   3   -0.40    1.31
   1 -10   4   -1.08    1.22
   1  10   4   -0.75    0.95
  -1  10  -4    0.47    1.81
  -1  10  -4    0.38    1.29
   1  10   4    0.97    1.25
   1  10   5   15.63    1.73
  -1  10  -5   13.39    1.92
   1 -10   5   15.13    2.08
   1  10   6    2.17    1.04
  -1  10  -6    3.63    1.23
  -1  10  -6    4.47    1.93
   1 -10   6    3.93    1.47
   1  10   7    7.02    1.28
  -1  10  -7    7.10    1.94
  -1  10  -7    7.17    1.33
   1  10   8    0.13    0.97
  -1  10  -8    0.45    0.90
  -1  10  -8   -0.57    1.57
   1 -10   9    0.45    1.02
  -1  10  -9   -0.48    1.35
   1  10   9   -0.24    0.90
   1 -10  10    0.59    0.88
   1  10  10   -0.10    0.82
  -1  10 -11    4.12    1.19
   1  10  11   13.67    1.22
   1  10  12    0.60    0.60
  -1 -11  10    0.07    0.63
   1  11 -10    1.43    0.83
  -1 -11   9   -1.15    0.82
   1  11  -9    2.46    1.17
   1  11  -8    0.98    1.32
  -1 -11   7   -0.89    1.05
   1  11  -7   -0.49    1.41
   1  11  -6    0.91    1.52
  -1 -11   6   -1.80    1.16
   1  11  -6    1.97    0.98
  -1 -11   5   -0.17    1.11
   1  11  -5   -0.74    1.05
  -1  11   5    0.44    1.06
  -1 -11   4   -0.18    1.19
  -1  11   4   -0.16    1.18
   1  11  -4   -0.33    1.20
  -1 -11   3    4.24    1.32
   1  11  -3    3.54    1.30
  -1  11   3    1.24    1.25
  -1 -11   2    4.63    1.28
   1  11  -2    4.07    1.38
  -1  11   2    5.17    1.42
  -1 -11   1   -0.16    1.06
   1  11  -1    0.57    1.30
  -1  11   0    1.94    1.48
   1 -11   0    1.66    1.08
  -1 -11   0    1.61    1.05
   1  11   0    0.96    1.21
  -1  11   0   -0.95    1.30
  -1  11  -1    3.22    1.64
   1 -11   1    3.96    1.31
  -1  11  -1    6.20    1.46
   1  11   1    3.04    1.27
  -1  11  -2    0.39    1.55
   1 -11   2    0.35    1.15
  -1  11  -2    2.20    1.35
  -1  11  -3    2.40    1.69
  -1  11  -3    2.28    1.31
   1  11   3    2.67    1.30
   1 -11   3    3.95    1.28
  -1  11  -4   11.87    2.00
  -1  11  -4    7.35    1.28
   1 -11   4    8.40    1.59
  -1  11  -4   10.33    1.55
  -1  11  -5    5.82    1.01
  -1  11  -5    7.42    1.36
   1 -11   5    5.72    1.33
   1  11   6    8.39    1.18
  -1  11  -6   11.22    1.45
   1 -11   6    9.88    1.59
  -1  11  -6    9.99    1.88
   1  11   7    4.55    0.89
  -1  11  -7    3.79    0.95
   1 -11   7    3.21    1.16
  -1  11  -7    1.60    1.47
   1  11   8    1.68    0.76
  -1  11  -8    0.14    1.25
   1 -11   9    0.40    0.82
   1  11   9   -0.54    0.64
  -1  11  -9   -0.11    1.09
   1 -11  10    2.02    0.62
  -1  11 -10    0.36    0.80
   1  12  -8   -0.24    0.85
  -1 -12   7    0.91    0.77
   1  12  -7    0.72    1.02
  -1 -12   6    0.64    0.82
   1  12  -6   -0.37    1.14
  -1 -12   5    0.35    0.83
   1  12  -4    1.31    1.25
   1  12  -4    0.61    0.59
  -1 -12   4    0.98    0.90
   1  12  -4    1.14    0.91
   1  12  -3    3.31    1.39
  -1 -12   3    2.58    0.94
  -1  12   3    1.05    1.04
   1  12  -3    0.39    0.98
   1  12  -2   -0.75    1.30
  -1 -12   2   -0.71    0.88
   1  12  -2    0.28    1.03
  -1  12   2    0.28    1.07
   1  12  -1    1.30    1.32
  -1 -12   1    1.83    0.87
   1  12  -1    3.93    1.21
  -1  12   0    1.93    1.17
   1  12   0   -0.59    1.06
   1 -12   1    1.97    0.89
  -1  12  -1    2.62    1.12
   1  12   1   -0.15    1.09
  -1  12  -2   -0.14    1.29
   1 -12   2    0.24    0.88
  -1  12  -2    0.28    1.09
  -1  12  -3   16.95    1.61
  -1  12  -3   16.77    2.04
   1 -12   3   14.67    1.72
  -1  12  -3   17.68    1.82
  -1  12  -4    1.54    1.33
   1 -12   4    0.12    0.92
  -1  12  -4    1.06    0.64
  -1  12  -4    0.70    0.91
  -1  12  -5    1.31    1.22
   1 -12   5    0.81    0.84
  -1  12  -5    0.10    0.81
   1 -12   6    0.52    0.77
  -1  12  -6   -0.94    0.67
  -1  12  -7    0.79    0.96
   1 -12   7    0.17    0.64
  -1  12  -8    3.63    0.89
   1  13  -5    0.39    0.66
   1  13  -4    1.26    0.83
  -1  13   4    1.24    0.51
   1  13  -2   -0.06    0.44
  -1  13   2   -0.30    0.56
  -1  13   1    1.79    0.66
  -1  13   0    0.90    0.75
  -1  13   0    2.51    0.67
  -1  13  -1    1.85    0.78
  -1  13  -1    1.05    0.58
  -1  13  -2    0.08    0.67
  -1  13  -2    0.65    0.51
  -1  13  -3   -0.42    0.62
  -1  13  -3   -0.08    0.37
  -1  13  -5    0.74    0.62
  -2   0  18   11.63    1.26
  -2   0  17    0.57    0.84
  -2   0  17   -0.24    0.85
  -2   0  16   30.15    2.87
  -2   0  16   35.97    2.98
  -2   0  16   37.19    3.05
  -2   0  15   -0.98    1.09
  -2   0  15    2.01    1.15
  -2   0  15    0.17    1.23
  -2   0  14   19.59    2.24
  -2   0  14   21.87    2.31
  -2   0  14   23.77    2.35
  -2   0  13    0.73    1.21
  -2   0  13   -0.36    0.87
  -2   0  13    0.52    0.85
  -2   0  13   -0.72    1.18
  -2   0  13    0.18    1.12
  -2   0  13    0.40    0.93
  -2   0  13   -0.54    1.27
  -2   0  12    4.62    1.31
  -2   0  12    3.41    1.21
  -2   0  12    2.57    1.17
  -2   0  12    2.38    1.02
  -2   0  12    4.68    1.35
  -2   0  12    2.58    1.02
  -2   0  12    2.51    1.19
  -2   0  12    3.32    0.99
   2   0 -12    2.73    0.86
  -2   0  11    0.47    1.13
  -2   0  11    0.31    1.02
  -2   0  11   -0.31    1.10
  -2   0  11   -0.62    0.88
  -2   0  11   -0.78    0.86
  -2   0  11   -0.47    1.03
  -2   0  11    0.92    1.22
   2   0 -11   -0.13    0.73
  -2   0  11   -0.29    1.00
  -2   0  11    0.60    0.81
  -2   0  10   53.12    4.35
  -2   0  10   62.41    4.38
   2   0 -10   51.55    4.22
  -2   0  10   56.35    4.36
  -2   0  10   53.22    4.34
  -2   0  10   60.61    4.38
  -2   0   9    0.47    0.74
   2   0  -9   -0.10    0.71
  -2   0   8  165.13   11.46
   2   0  -8  161.99   11.40
   2   0  -7    0.52    0.62
  -2   0   7    0.76    0.67
  -2   0   6    6.59    0.94
  -2   0   6    9.27    1.03
  -2   0   5    0.40    0.63
  -2   0   5   -0.06    0.65
  -2   0   4    0.74    0.57
  -2   0   4    0.54    0.63
  -2   0   3    0.78    0.53
  -2   0   3    1.06    0.62
  -2   0   2  262.00   17.68
  -2   0   2  260.35   17.68
  -2   0   2  255.67   17.68
  -2   0   1    0.83    0.41
  -2   0   1    0.32    0.50
  -2   0   0   -0.12    0.54
  -2   0   0    0.91    0.35
  -2   0   0    0.97    0.39
   2   0   2  207.31   14.07
   2   0   3    0.65    0.57
  -2   0  -3    0.23    0.63
   2   0   4   26.93    2.48
   2   0   4   32.01    2.38
  -2   0  -4   35.12    2.45
   2   0   5    0.43    0.57
   2   0   5   -0.30    0.69
  -2   0  -5    0.48    0.67
   2   0   6    0.50    0.67
   2   0   6   -0.35    0.75
  -2   0  -6    0.08    0.69
   2   0   7    0.80    0.62
   2   0   7    0.20    0.71
  -2   0  -7   -0.10    0.70
   2   0   8  396.88   27.58
  -2   0  -8  404.85   27.57
   2   0   9    0.52    0.77
  -2   0  -9    0.52    0.82
   2   0   9    0.14    0.96
  -2   0 -10   67.31    4.80
   2   0  10   64.33    4.83
   2   0  10   53.33    4.76
   2   0  11    1.22    0.98
  -2   0 -11    0.48    0.90
   2   0  11    0.84    1.16
   2   0  11    0.17    1.15
   2   0  12    1.86    1.21
   2   0  12    2.39    1.10
  -2   0 -12    0.69    0.93
   2   0  12    1.46    1.17
   2   0  12    0.72    1.16
   2   0  13    0.19    1.15
   2   0  13   -1.30    1.06
  -2   0 -13    0.18    0.92
   2   0  13    0.65    1.15
   2   0  13   -0.93    1.29
   2   0  14    4.66    1.23
   2   0  14    5.76    1.40
   2   0  14    4.59    1.38
   2   0  14    5.07    1.37
   2   0  15   -0.49    1.05
   2   0  15   -0.16    1.10
   2   0  15   -1.13    1.11
   2   0  16    0.40    0.94
   2   0  16   -0.13    0.89
   2   0  17   -0.79    0.80
   2   0  17   -0.68    0.72
   2   0  18    0.59    0.53
   2   0  18   -0.06    0.48
  -2   0 -18    0.06    0.50
  -2  -1  18   11.19    1.18
  -2   1  18   10.17    1.14
  -2  -1  17    1.29    0.89
  -2   1  17    2.49    0.89
  -2  -1  17    1.01    0.88
  -2   1  17    1.74    0.83
  -2  -1  17    2.14    0.85
  -2  -1  16   32.17    2.90
  -2  -1  16   33.55    2.89
  -2   1  16   35.02    2.89
  -2  -1  16   34.77    2.98
  -2   1  16   31.79    2.92
  -2  -1  15   47.64    3.83
  -2   1  15   47.34    3.70
  -2  -1  15   44.93    3.81
  -2   1  15   42.42    3.77
  -2  -1  15   44.54    3.76
  -2   1  15   43.06    3.73
  -2  -1  14    1.66    1.20
  -2   1  14    1.42    1.14
  -2  -1  14    2.46    1.31
  -2   1  14    0.83    0.93
  -2   1  14    0.52    1.08
  -2  -1  14    2.52    1.30
  -2   1  14    0.16    1.05
  -2  -1  14    2.65    1.08
  -2  -1  14    1.86    1.30
  -2   1  13    1.15    1.10
  -2  -1  13    1.38    1.04
  -2   1  13    2.47    1.24
  -2  -1  13    0.74    1.13
  -2  -1  13    1.95    1.19
  -2   1  13   -0.37    1.29
  -2   1  13    1.88    0.96
  -2   1  13    1.05    1.17
  -2  -1  13    1.99    1.12
   2   1 -13    0.16    0.88
  -2  -1  13    0.37    0.97
  -2   1  13    0.53    0.94
  -2  -1  12    5.60    1.50
  -2   1  12    8.70    1.60
  -2  -1  12    4.47    1.24
  -2  -1  12    5.85    1.58
  -2   1  12    6.75    1.34
  -2   1  12    8.20    1.44
  -2  -1  12    8.19    1.45
  -2   1  12    7.98    1.51
  -2  -1  12    7.91    1.46
  -2   1  12    4.09    1.11
  -2   1  12    5.19    1.36
  -2   1  12    8.33    1.40
  -2  -1  12    8.78    1.51
   2   1 -12    5.98    1.20
  -2  -1  12    5.21    1.19
  -2   1  12    6.04    1.25
   2   1 -11   27.40    2.39
  -2  -1  11   24.38    2.35
  -2   1  11   20.84    2.43
  -2   1  11   19.03    2.22
  -2  -1  11   24.36    2.44
  -2   1  11   26.25    2.53
  -2   1  11   23.01    2.42
  -2  -1  11   29.81    2.54
  -2  -1  11   30.51    2.47
  -2  -1  11   24.71    2.50
  -2  -1  11   25.56    2.45
  -2   1  11   25.79    2.51
  -2   1  11   30.02    2.50
  -2  -1  11   29.77    2.51
  -2   1  10    0.69    1.00
  -2  -1  10    2.66    0.89
  -2  -1  10    2.69    1.12
  -2   1  10    3.45    1.05
  -2  -1  10    1.78    1.08
  -2   1  10    1.83    0.98
  -2  -1  10    0.56    1.01
  -2   1  10    3.24    1.05
   2  -1 -10    2.37    0.74
   2   1 -10    2.86    0.91
  -2  -1  10    3.93    1.17
  -2   1  10    2.31    0.98
  -2  -1  10    2.39    1.00
  -2  -1   9   90.79    6.54
  -2   1   9   82.33    6.49
  -2  -1   9   94.56    6.53
   2   1  -9   86.89    6.50
   2  -1  -9   92.85    6.39
  -2   1   9   86.00    6.49
  -2  -1   9   90.49    6.54
   2  -1  -8   46.29    3.37
   2   1  -8   42.55    3.48
  -2  -1   8   45.95    3.49
   2  -1  -7    0.06    0.55
  -2  -1   7   -0.17    0.65
   2  -1  -6   16.84    1.41
  -2  -1   6   16.78    1.53
  -2  -1   6   18.40    1.59
   2  -1  -5    0.64    0.42
  -2  -1   5    0.35    0.59
  -2  -1   5   -0.68    0.65
  -2  -1   4    6.42    0.79
  -2  -1   4    6.05    0.84
  -2  -1   3  206.86   14.12
  -2  -1   3  205.12   14.12
  -2   1   3  202.49   14.12
  -2  -1   3  210.98   14.13
  -2  -1   2  982.20   66.00
  -2   1   2  947.09   66.00
  -2  -1   2  997.07   66.00
  -2   1   2  971.52   66.00
  -2  -1   2  969.82   66.01
  -2   1   1  963.94   65.27
  -2  -1   1  980.97   65.34
  -2   1   1  958.00   65.33
  -2  -1   1  964.55   65.33
  -2  -1   1  959.27   65.35
  -2   1   1  956.03   65.34
  -2  -1   0  387.89   26.74
  -2   1   0  390.77   26.70
  -2   1   0  391.57   26.74
  -2  -1   0  405.84   26.75
  -2  -1  -1  898.15   61.25
  -2   1  -1  907.16   61.23
  -2  -1  -2  927.45   64.93
  -2   1  -2  961.02   64.80
  -2  -1  -3  368.20   25.37
   2   1   3  373.12   25.30
   2   1   3  360.55   25.37
   2  -1   3  378.56   25.27
  -2  -1  -4   -0.28    0.59
   2  -1   4    0.96    0.74
   2  -1   4    0.62    0.42
   2   1   4    0.13    0.42
   2   1   4   -0.06    0.69
  -2  -1  -5   24.57    1.96
  -2   1  -5   22.31    1.96
   2  -1   5   23.54    1.80
   2   1   5   22.85    1.97
   2  -1   5   26.70    2.06
  -2  -1  -6   15.95    1.58
  -2   1  -6   17.63    1.65
   2  -1   6   19.25    1.70
   2   1   6   18.61    1.64
  -2   1  -7    1.61    0.79
  -2  -1  -7    1.78    0.79
   2  -1   7    1.62    0.80
   2   1   7    0.09    0.71
  -2   1  -8    4.20    0.95
  -2  -1  -8    4.36    0.91
   2   1   8    2.43    0.85
   2  -1   8    2.95    0.87
   2  -1   9   63.45    5.05
  -2   1  -9   69.88    5.11
  -2  -1  -9   76.42    5.09
   2   1   9   58.29    5.04
   2  -1   9   68.28    5.14
   2  -1  10    8.90    1.26
   2  -1  10    4.84    1.22
   2   1  10    6.02    1.21
   2  -1  10    7.23    1.35
   2   1  10    5.95    1.29
  -2  -1 -10    5.80    1.17
  -2   1 -10    4.27    1.13
   2  -1  11    0.14    0.98
   2  -1  11   -0.53    0.95
   2   1  11    0.99    1.10
   2  -1  11   -0.69    1.07
   2   1  11    0.52    1.07
   2  -1  11   -0.70    1.12
  -2  -1 -11   -0.16    0.84
  -2   1 -11    0.17    0.96
   2  -1  12    5.29    1.27
   2   1  12    1.90    1.23
   2  -1  12    2.78    1.10
   2   1  12    3.25    1.11
   2   1  12    3.54    1.20
   2  -1  12    2.97    1.24
  -2  -1 -12    2.65    1.00
  -2   1 -12    4.87    1.14
   2   1  13    1.57    1.19
   2  -1  13    2.87    1.15
   2  -1  13    1.49    1.06
   2   1  13   -0.54    0.94
   2   1  13    1.44    1.19
  -2  -1 -13    1.01    0.90
  -2   1 -13    2.02    0.98
   2  -1  13    0.38    1.15
   2  -1  14   24.46    2.44
   2  -1  14   21.51    2.32
   2   1  14   19.62    2.23
   2   1  14   20.99    2.27
   2  -1  15    7.75    1.36
   2   1  15    3.35    1.07
   2   1  15    5.06    1.23
   2  -1  15    8.45    1.35
   2  -1  16    0.26    0.92
   2  -1  16   -0.39    0.94
   2  -1  17   17.72    1.71
   2  -1  17   20.37    1.77
   2   1  17   17.80    1.74
   2   1  18    2.20    0.51
   2  -1  18    2.30    0.54
   2  -1  18    2.11    0.51
   2   1  18    0.78    0.43
  -2  -1 -18    0.05    0.46
  -2   1 -18   -0.17    0.50
  -2  -2  18    2.12    0.65
  -2  -2  18    1.09    0.60
  -2   2  18    2.32    0.60
  -2  -2  17   -0.23    0.84
  -2   2  17    0.87    0.78
  -2  -2  17    1.34    0.81
  -2   2  17   -0.30    0.78
  -2  -2  17    0.86    0.81
  -2  -2  16    3.75    1.13
  -2  -2  16    2.99    1.06
  -2   2  16    3.56    0.98
  -2   2  16    2.64    1.05
  -2  -2  16    2.54    1.06
  -2  -2  15   29.47    2.54
  -2   2  15   23.92    2.38
  -2   2  15   25.47    2.31
  -2  -2  15   23.38    2.45
  -2  -2  15   17.77    2.23
  -2   2  15   28.35    2.42
  -2  -2  15   26.31    2.41
  -2   2  14    1.48    1.08
  -2  -2  14    2.81    1.21
  -2  -2  14    2.42    1.13
  -2   2  14    4.27    1.07
  -2   2  14    2.82    1.08
  -2  -2  14    2.89    1.27
  -2   2  14    4.54    1.24
  -2  -2  14    2.83    1.25
   2   2 -13    0.35    0.90
  -2   2  13   -0.52    0.89
  -2  -2  13   -0.18    0.96
  -2   2  13   -0.25    0.91
  -2  -2  13    1.36    1.50
  -2  -2  13    1.88    1.13
  -2  -2  13    0.36    1.14
  -2   2  13   -1.33    1.08
  -2   2  13    1.24    0.97
  -2   2  13    1.09    1.28
  -2   2  13    0.34    1.11
  -2  -2  13   -0.37    1.28
  -2  -2  13    0.17    1.08
  -2   2  13    0.89    1.00
  -2  -2  12   79.05    5.52
  -2   2  12   71.64    5.40
   2   2 -12   69.22    5.40
  -2  -2  12   68.22    5.36
  -2   2  12   73.40    5.36
  -2  -2  12   75.40    5.48
  -2   2  12   77.12    5.50
  -2  -2  12   75.23    5.53
  -2   2  12   69.24    5.45
  -2   2  12   59.14    5.20
  -2   2  12   65.14    5.30
  -2  -2  12   64.63    5.36
  -2   2  12   63.36    5.27
  -2   2  12   69.38    5.38
  -2  -2  12   79.19    5.49
  -2   2  11    2.39    1.01
  -2  -2  11    3.21    1.11
  -2   2  11    3.12    1.03
  -2  -2  11    3.03    1.17
  -2  -2  11    2.30    1.07
  -2  -2  11    1.76    1.09
  -2   2  11    3.36    1.15
  -2   2  11    2.39    0.95
   2   2 -11    2.41    1.00
  -2   2  11    3.45    0.90
  -2  -2  11    3.98    1.09
  -2  -2  11    2.59    1.15
  -2   2  11    1.86    0.98
  -2   2  11    2.61    1.14
  -2  -2  10   12.97    1.65
  -2   2  10   14.25    1.72
  -2   2  10   16.65    1.58
  -2  -2  10   19.18    1.68
  -2   2  10   15.05    1.64
  -2  -2  10   12.98    1.65
  -2  -2  10   12.62    1.68
  -2  -2  10   14.31    1.67
  -2   2  10   12.02    1.62
   2   2 -10   13.40    1.60
  -2   2  10    8.79    1.47
  -2  -2  10   14.95    1.68
  -2   2  10   13.78    1.60
  -2   2  10   13.53    1.66
  -2  -2   9    9.06    1.34
  -2   2   9    8.28    1.29
  -2  -2   9    6.57    1.24
  -2   2   9    9.85    1.31
   2   2  -9   10.93    1.35
  -2  -2   9   11.67    1.28
  -2   2   9   11.31    1.23
   2  -2  -8    0.06    0.49
  -2   2   8    1.40    0.73
  -2  -2   8   -0.10    0.66
   2  -2  -7   17.88    1.45
  -2  -2   7   18.00    1.64
  -2   2   7   17.82    1.64
   2  -2  -6  162.21   11.76
  -2   2   6  179.44   11.94
  -2  -2   6  172.96   11.94
  -2  -2   6  176.88   11.92
  -2   2   6  180.30   11.92
   2  -2  -5  214.68   15.04
  -2   2   5  239.06   15.20
  -2  -2   5  229.96   15.20
  -2  -2   5  209.93   15.19
  -2   2   5  222.00   15.19
  -2   2   4   12.28    1.09
  -2  -2   4   11.31    1.03
   2  -2  -4   11.10    0.79
  -2   2   4    9.94    1.04
  -2  -2   4    9.15    1.02
  -2  -2   4    9.31    1.06
  -2   2   3   72.83    5.58
  -2  -2   3   82.95    5.61
  -2  -2   3   81.57    5.60
  -2  -2   3   86.61    5.59
  -2   2   3   77.39    5.59
  -2  -2   2  320.90   21.83
  -2   2   2  324.96   21.81
  -2   2   2  304.70   21.81
  -2  -2   2  324.97   21.81
  -2  -2   2  328.57   21.84
  -2   2   1   99.86    6.94
  -2   2   1  103.61    7.07
  -2  -2   1  101.43    7.06
  -2   2   1  108.03    7.04
  -2  -2   1  107.30    7.05
  -2   2   0    0.18    0.48
  -2   2   0    0.65    0.36
  -2   2   0    0.03    0.46
  -2  -2   0    0.51    0.51
  -2   2  -1  125.22    8.16
  -2   2  -1  125.09    8.21
  -2  -2  -1  124.31    8.25
  -2   2  -1  105.81    8.21
  -2  -2  -1  112.68    8.23
  -2   2  -2  268.70   18.26
  -2   2  -2  270.69   18.38
  -2  -2  -2  267.78   18.38
   2   2   3  111.78    5.80
  -2   2  -3   96.10    5.56
   2   2   3  101.17    5.76
  -2  -2  -3  103.20    5.78
  -2   2  -3  100.61    5.79
   2   2   3  102.60    5.83
   2   2   4  279.89   15.30
  -2   2  -4  213.23   15.01
   2   2   4  266.01   15.22
  -2  -2  -4  258.07   15.26
   2   2   4  255.33   15.32
   2  -2   5  193.60   12.74
   2   2   5  191.02   12.72
   2   2   5  173.42   12.63
   2   2   5  178.14   12.75
  -2  -2  -5  185.64   12.70
   2  -2   6  125.59    8.86
   2   2   6  123.79    8.82
   2   2   6  122.35    8.87
  -2  -2  -6  129.53    8.83
   2   2   7   11.41    1.36
   2   2   7    9.82    1.19
   2  -2   7   10.27    1.31
  -2   2  -7    9.81    1.29
  -2  -2  -7   12.24    1.25
   2   2   8    2.16    0.90
   2   2   8    1.01    0.71
   2  -2   8    1.77    0.78
  -2   2  -8    1.38    0.87
  -2  -2  -8    1.94    0.78
  -2  -2  -9    1.35    0.84
  -2   2  -9    1.85    0.91
   2  -2   9    0.54    0.94
   2  -2   9    1.14    0.99
   2   2   9    1.59    0.85
   2  -2   9    1.30    1.02
   2   2   9    1.52    0.97
   2   2   9    1.04    0.79
   2  -2   9    0.69    0.83
  -2   2 -10    0.80    0.93
  -2  -2 -10    1.10    0.81
   2   2  10   -0.15    1.01
   2  -2  10    1.77    1.08
   2  -2  10   -0.16    0.90
   2   2  10    1.06    0.93
   2  -2  10    1.04    1.07
   2  -2  10   -0.16    1.09
   2   2  10    1.93    0.99
  -2  -2 -11    8.69    1.31
  -2   2 -11   11.11    1.55
   2  -2  11    9.51    1.58
   2   2  11    7.29    1.36
   2   2  11    7.03    1.40
   2  -2  11    9.91    1.63
   2   2  11    7.46    1.34
   2  -2  11   10.65    1.53
   2   2  12   51.14    4.24
   2  -2  12   59.16    4.36
  -2   2 -12   50.24    4.24
  -2  -2 -12   49.28    4.12
   2   2  12   55.49    4.23
   2  -2  12   51.88    4.22
   2   2  12   53.17    4.25
   2  -2  12   58.11    4.36
   2   2  12   41.42    4.17
   2   2  13    7.76    1.45
   2  -2  13    8.05    1.54
   2  -2  13   11.77    1.71
   2  -2  13    7.97    1.38
   2   2  13    9.77    1.40
  -2   2 -13    9.47    1.48
   2   2  13    9.77    1.65
   2   2  14   -0.17    1.16
   2   2  14    1.67    1.09
   2  -2  14    2.23    1.14
   2  -2  14    0.18    1.24
   2   2  14    1.14    1.08
   2  -2  14    0.34    1.11
   2   2  15    0.28    0.86
   2   2  15   -0.59    1.02
   2   2  15   -0.15    0.93
   2  -2  15   -0.15    1.03
   2  -2  15   -0.49    1.10
   2   2  15    0.14    1.01
   2  -2  15    1.49    1.12
   2   2  16    9.44    1.25
   2   2  16   11.97    1.41
   2  -2  16    6.80    1.33
   2   2  16   12.15    1.38
   2  -2  16    9.36    1.37
   2   2  16   11.33    1.34
   2  -2  16   10.15    1.35
   2   2  17    4.03    0.81
   2  -2  17    4.90    0.90
   2   2  17    4.56    0.82
   2  -2  17    5.01    0.85
  -2  -3  18   -0.40    0.57
  -2  -3  17   15.58    1.54
  -2   3  16    2.72    0.92
  -2  -3  16    3.59    1.07
  -2   3  16    3.50    0.91
  -2  -3  16    3.57    1.01
  -2  -3  15    1.05    1.03
  -2   3  15    0.27    0.95
  -2  -3  15   -0.44    0.95
  -2   3  15    2.14    0.93
  -2   3  15    2.08    1.01
  -2  -3  15    0.45    1.10
  -2  -3  14    9.36    1.55
  -2  -3  14    8.47    1.51
  -2   3  14    7.73    1.44
  -2  -3  14   10.02    1.50
  -2   3  14   10.96    1.42
  -2  -3  14    8.14    1.44
  -2   3  14    5.68    1.36
   2   3 -13   69.95    6.08
  -2   3  13   78.13    6.19
  -2  -3  13   88.54    6.17
  -2   3  13   87.63    6.10
  -2  -3  13   89.19    6.15
  -2  -3  13   84.71    6.35
  -2   3  13   83.58    6.08
  -2  -3  13   85.27    6.13
  -2   3  13   68.33    5.92
  -2  -3  13   84.09    6.20
  -2   3  13   67.35    5.99
  -2  -3  13   82.46    6.16
  -2   3  13   82.35    6.08
   2   3 -12   39.74    3.76
  -2  -3  12   40.60    3.75
  -2  -3  12   44.44    3.74
  -2   3  12   48.25    3.71
  -2  -3  12   46.25    3.79
  -2  -3  12   46.75    3.74
  -2   3  12   46.17    3.69
  -2   3  12   43.57    3.71
  -2   3  12   42.95    3.65
  -2   3  12   47.85    3.76
  -2  -3  12   46.38    3.98
  -2  -3  12   44.75    3.73
  -2  -3  11   39.01    3.31
  -2   3  11   41.11    3.30
   2   3 -11   39.01    3.37
  -2   3  11   37.83    3.32
  -2  -3  11   40.24    3.37
  -2  -3  11   40.23    3.37
  -2   3  11   32.63    3.23
  -2   3  11   33.55    3.23
  -2  -3  11   41.62    3.29
  -2   3  11   42.62    3.23
  -2  -3  11   37.90    3.31
  -2   3  11   40.86    3.39
  -2  -3  11   37.93    3.46
  -2  -3  11   41.36    3.34
  -2   3  11   35.72    3.21
  -2  -3  10    9.24    1.38
  -2   3  10   10.04    1.51
  -2  -3  10    9.84    1.67
   2   3 -10   10.73    1.45
  -2   3  10    8.32    1.29
  -2  -3  10   10.46    1.44
  -2   3  10    9.97    1.40
  -2  -3  10    8.15    1.27
  -2   3  10   10.24    1.26
  -2   3  10    9.67    1.45
  -2  -3  10    9.37    1.47
  -2  -3  10   11.06    1.49
  -2   3  10    9.31    1.37
  -2  -3  10    7.58    1.37
  -2   3   9    0.46    0.80
  -2  -3   9    0.25    0.89
  -2  -3   9    1.49    1.12
  -2  -3   9   -0.49    0.80
  -2   3   9    1.04    0.73
  -2   3   9    0.23    0.84
  -2  -3   9    0.38    0.87
  -2   3   9    0.84    0.88
  -2   3   9    1.55    0.85
  -2  -3   8    7.10    1.04
  -2   3   8    8.04    0.99
  -2  -3   7    9.11    1.11
  -2   3   7    9.62    1.08
  -2  -3   6  323.58   22.26
  -2   3   6  325.80   22.25
  -2  -3   5    9.82    1.00
  -2   3   5    9.41    0.99
  -2  -3   5    9.41    1.00
  -2  -3   5    9.91    1.05
  -2   3   4  466.22   31.49
  -2  -3   4  456.60   31.49
  -2  -3   4  464.12   31.51
  -2   3   4  458.74   31.49
  -2  -3   4  467.62   31.51
  -2  -3   3   15.22    1.32
  -2   3   3   16.88    1.34
  -2  -3   3   16.00    1.35
  -2   3   3   18.49    1.34
  -2  -3   3   15.66    1.38
  -2  -3   2    0.86    0.54
  -2   3   2    1.27    0.40
  -2  -3   2    0.88    0.39
  -2  -3   2    1.23    0.47
  -2   3   2    0.88    0.40
  -2   3   2    1.56    0.69
  -2   3   1    1.24    0.27
  -2  -3   1    0.71    0.42
  -2   3   1    1.94    0.39
  -2   3   1    1.57    0.66
  -2   3   0   39.68    2.75
  -2   3   0   35.07    2.64
  -2  -3   0   38.88    2.66
  -2   3   0   36.38    2.65
  -2   3  -1   12.34    1.04
  -2  -3  -1   10.42    1.01
  -2   3  -1   11.50    1.00
  -2   3  -1   11.58    1.03
   2   3   2   26.70    1.94
  -2   3  -2   27.56    1.76
  -2   3  -2   30.13    1.88
  -2  -3  -3    1.20    0.58
  -2   3  -3    1.79    0.43
   2   3   3    1.33    0.71
   2   3   3    1.49    0.58
   2  -3   3    0.27    0.61
   2   3   3    2.77    0.84
  -2   3  -3    2.91    0.75
  -2  -3  -4   44.05    3.14
  -2   3  -4   41.64    3.19
   2   3   4   47.44    3.30
  -2   3  -4   40.93    2.96
   2   3   4   40.97    3.18
   2  -3   4   39.68    3.17
   2   3   4   43.44    3.14
  -2  -3  -5  639.20   41.22
  -2   3  -5  648.45   41.29
   2   3   5  611.27   41.31
  -2   3  -5  567.44   41.00
   2   3   5  615.61   41.22
   2   3   5  636.64   41.21
   2  -3   5  627.86   41.23
  -2   3  -6   21.71    1.98
  -2  -3  -6   21.13    1.87
   2   3   6   23.04    2.06
   2   3   6   23.90    1.89
   2   3   6   20.68    1.86
   2  -3   6   21.10    1.91
   2   3   7   46.20    3.47
   2  -3   7   41.88    3.46
   2   3   7   45.49    3.59
  -2  -3  -7   47.13    3.47
   2   3   8    2.30    0.80
   2  -3   8   -0.82    0.77
   2   3   8    0.69    0.86
   2   3   8   -0.24    0.85
  -2  -3  -8    0.54    0.73
   2   3   9   -0.66    0.82
   2  -3   9    1.12    0.83
   2   3   9   -0.15    0.92
   2   3   9   -0.13    0.85
   2  -3   9    0.15    1.02
   2  -3   9   -0.57    0.99
   2   3   9    0.41    0.94
  -2   3  -9   -0.77    0.92
  -2  -3  -9    0.12    0.72
  -2   3 -10    3.58    1.08
  -2  -3 -10    5.55    1.03
   2   3  10    3.15    1.05
   2  -3  10    3.14    1.14
   2  -3  10    4.28    1.21
   2   3  10    5.86    1.14
   2  -3  10    6.68    1.24
  -2  -3 -11   38.82    3.50
  -2   3 -11   41.61    3.67
   2  -3  11   46.18    3.77
   2   3  11   43.52    3.65
   2  -3  11   46.55    3.71
   2   3  11   46.39    3.63
   2  -3  11   43.37    3.64
   2   3  12    0.49    0.83
   2  -3  12    0.34    0.93
  -2   3 -12    0.19    0.97
   2   3  12    3.00    1.16
   2  -3  12   -0.17    1.12
   2  -3  12    2.06    1.22
   2  -3  13    1.67    1.17
   2   3  13    0.80    1.07
   2  -3  13   -0.19    1.20
  -2   3 -13    0.19    1.08
   2   3  13    0.92    1.31
   2   3  13   -0.16    1.06
   2  -3  13    0.85    1.07
   2  -3  14    2.81    1.19
   2   3  14    3.13    1.11
   2  -3  14    3.25    1.13
   2   3  14    4.17    1.12
   2   3  14    4.58    1.32
   2   3  14    2.71    1.08
   2  -3  14    2.48    1.10
   2  -3  15   -0.15    1.05
   2  -3  15    1.19    1.05
   2   3  15    0.77    0.92
   2   3  15   -0.14    0.93
   2   3  15    1.02    1.06
   2   3  15    0.51    0.90
   2  -3  15   -0.79    0.95
   2   3  16   23.03    2.11
   2  -3  16   17.63    2.03
   2   3  16   22.76    2.01
   2  -3  16   23.71    2.04
   2   3  16   24.56    1.99
   2  -3  16   22.10    1.97
   2   3  16   21.30    1.99
   2  -3  17    1.34    0.55
   2  -3  17    1.77    0.65
  -2  -3 -17    0.37    0.56
  -2   4  18    0.38    0.37
  -2  -4  17   -0.11    0.52
  -2  -4  17   -0.19    0.72
  -2   4  17    0.72    0.61
  -2  -4  16   -0.95    0.76
  -2   4  16   -0.30    0.72
  -2   4  15    4.97    1.13
  -2  -4  15    4.67    1.09
  -2  -4  15    6.52    1.26
  -2  -4  15    5.44    1.31
  -2  -4  15    5.09    1.07
  -2   4  14    3.12    0.98
  -2  -4  14    1.00    0.96
  -2  -4  14    1.38    1.21
  -2   4  14    2.76    1.08
  -2   4  14    2.19    1.03
  -2   4  14   -0.27    0.94
  -2  -4  14    2.52    1.12
   2   4 -13    5.71    1.29
  -2  -4  13    7.77    1.59
  -2   4  13    6.02    1.12
  -2  -4  13    6.32    1.28
  -2  -4  13    7.46    1.33
  -2  -4  13    7.17    1.66
  -2   4  13    5.84    1.28
  -2   4  13    5.78    1.24
  -2  -4  13    6.06    1.33
  -2   4  13    7.51    1.38
   2   4 -12   66.08    5.53
  -2   4  12   75.62    5.60
  -2   4  12   67.84    5.46
  -2   4  12   72.10    5.44
  -2   4  12   66.07    5.33
  -2  -4  12   68.31    5.39
  -2  -4  12   69.27    5.39
  -2   4  12   73.30    5.38
  -2   4  12   65.26    5.34
  -2  -4  12   76.77    5.48
  -2  -4  12   72.25    5.41
  -2  -4  12   78.88    5.74
   2   4 -11   34.23    3.12
  -2   4  11   35.87    2.92
  -2  -4  11   32.20    2.96
  -2  -4  11   36.66    3.34
  -2  -4  11   36.39    3.00
  -2   4  11   37.67    2.93
  -2  -4  11   34.06    2.93
  -2   4  11   33.21    3.01
  -2   4  11   28.81    2.96
  -2   4  11   41.01    3.23
  -2   4  11   33.01    2.91
  -2  -4  11   28.00    2.94
  -2  -4  10    3.38    1.38
  -2  -4  10    1.68    0.96
  -2   4  10    2.42    0.96
  -2   4  10    1.13    0.90
  -2  -4  10    2.59    1.05
  -2  -4  10    2.73    0.81
  -2   4  10    3.20    0.75
  -2  -4  10    0.67    1.19
  -2  -4  10    2.25    1.14
  -2   4  10    1.92    1.15
   2   4 -10    1.88    1.12
  -2   4  10    4.94    1.25
  -2  -4  10    0.93    0.96
  -2   4   9   20.06    1.89
  -2  -4   9   19.91    1.93
  -2  -4   9   22.40    1.87
  -2   4   9   25.06    1.90
  -2  -4   9   20.26    1.97
  -2  -4   9   15.89    2.02
  -2  -4   9   18.38    1.94
  -2   4   9   19.54    2.06
  -2  -4   9   20.19    2.18
  -2   4   9   16.16    1.87
  -2  -4   9   17.99    1.93
  -2  -4   8   13.40    1.69
  -2  -4   8   15.72    1.44
  -2   4   8   12.99    1.38
  -2   4   8   12.53    1.55
  -2  -4   7   33.20    2.52
  -2   4   7   30.22    2.49
  -2  -4   6  139.88    9.88
  -2   4   6  143.93    9.88
  -2   4   5  179.85   12.39
  -2  -4   5  180.59   12.39
  -2  -4   5  178.13   12.42
  -2  -4   4  100.40    6.90
  -2   4   4  101.75    6.90
  -2  -4   4   97.51    6.93
  -2  -4   4   96.03    6.95
  -2  -4   3  151.69   10.58
  -2   4   3  164.26   10.58
  -2  -4   3  142.87   10.66
  -2   4   3  159.85   10.58
  -2  -4   3  147.40   10.60
  -2   4   2   80.71    5.60
  -2  -4   2   78.32    5.41
  -2   4   2   77.44    5.38
  -2  -4   2   76.60    5.51
  -2   4   1    3.79    0.78
  -2   4   1    3.85    0.45
  -2   4   1    3.61    0.41
  -2  -4   1    3.30    0.47
  -2  -4   0    9.82    0.82
  -2   4   0   10.14    0.76
  -2   4   0    7.60    1.01
  -2   4  -1  135.72    2.67
  -2  -4  -1  152.86    2.79
  -2   4  -1  149.48    3.14
   2   4   2  278.81   15.97
  -2   4  -2  259.02   15.81
  -2   4  -2  260.61   15.87
  -2   4  -2  258.10   15.75
  -2  -4  -2  259.37   15.77
   2   4   2  226.80   15.76
   2   4   2  262.71   15.96
  -2   4  -3   86.60    5.95
   2   4   3   88.88    5.83
   2  -4   3   78.87    5.82
   2   4   3   83.25    5.99
  -2   4  -3   79.87    5.81
  -2   4  -4   12.65    1.31
   2   4   4   14.14    1.50
   2   4   4   12.05    1.37
  -2   4  -4   10.60    1.05
   2   4   4   13.77    1.16
   2  -4   4   12.04    1.14
  -2   4  -5   86.04    6.12
   2   4   5   93.53    6.38
   2   4   5   86.74    6.45
  -2  -4  -5   92.35    6.31
  -2   4  -5   92.33    6.40
   2   4   5   93.32    6.26
   2  -4   5   79.01    6.24
   2   4   6  146.81   10.78
   2  -4   6  151.74   10.71
   2   4   6  151.29   10.69
  -2  -4  -6  161.91   10.74
  -2   4  -6  151.78   10.84
   2   4   6  157.95   10.91
   2   4   7    4.53    1.11
   2   4   7    2.66    0.75
  -2  -4  -7    2.07    0.77
  -2   4  -7    3.71    0.97
   2   4   7    3.24    0.77
   2  -4   7    2.43    0.73
   2  -4   8    4.19    0.93
   2   4   8    4.06    0.89
   2  -4   8    2.99    1.07
   2  -4   8    3.04    0.97
   2   4   8    2.11    0.89
   2   4   8    2.34    1.02
  -2  -4  -8    3.82    0.80
  -2   4  -8    1.95    0.99
   2  -4   9    9.65    1.25
   2   4   9    7.30    1.12
   2   4   9    5.63    1.16
   2  -4   9    8.27    1.27
   2  -4   9    9.30    1.44
   2  -4   9    8.39    1.37
  -2   4  -9    5.07    1.64
  -2  -4  -9    6.97    1.12
   2   4   9    5.57    1.30
   2   4  10    1.12    0.84
   2  -4  10    0.44    0.85
   2  -4  10   -0.17    1.10
   2  -4  10    0.86    1.11
   2  -4  10    0.74    1.03
   2   4  10   -1.14    0.99
   2   4  10    1.57    1.23
   2   4  11    8.09    1.21
   2  -4  11    6.44    1.22
   2   4  11    7.74    1.61
   2  -4  11    9.97    1.47
   2   4  11    8.86    1.36
   2  -4  11    8.43    1.53
   2  -4  12    1.10    1.26
   2   4  12   -0.19    1.20
   2  -4  12    0.46    1.02
   2   4  12    1.67    0.84
   2  -4  12    1.11    0.88
   2  -4  12   -0.63    1.07
   2   4  12    0.15    0.95
  -2   4 -12   -2.57    1.12
   2   4  13   26.18    2.68
   2   4  13   24.31    2.47
   2  -4  13   28.40    2.55
   2  -4  13   25.90    2.64
   2  -4  13   29.70    2.61
   2   4  13   29.19    2.58
   2  -4  14   38.30    2.88
   2   4  14   27.69    2.75
   2  -4  14   31.49    2.95
   2   4  14   32.25    2.83
   2  -4  14   35.88    2.86
   2  -4  15    1.37    0.88
   2  -4  15    1.13    0.80
   2  -4  15    1.80    0.96
   2  -4  16    3.41    0.73
  -2  -4 -16    1.88    0.72
   2  -4  16    3.22    0.70
   2   4  17    0.29    0.48
   2   4  17    0.32    0.40
  -2   5  17    0.19    0.49
  -2  -5  17    0.67    0.61
  -2   5  16    0.10    0.68
  -2   5  16   -0.09    0.67
  -2  -5  16   -0.34    0.86
  -2   5  15    7.22    1.18
  -2  -5  15    6.07    1.29
  -2  -5  15    9.52    1.44
  -2   5  15    8.95    1.25
  -2  -5  14   14.91    1.53
  -2   5  14   12.99    1.60
  -2   5  14   14.21    1.63
  -2  -5  14   10.60    1.47
  -2  -5  13    4.55    1.08
  -2   5  13    4.97    1.28
  -2  -5  13    5.12    1.12
  -2  -5  13    4.58    1.50
  -2  -5  12   -0.79    1.38
   2   5 -12   -0.21    1.05
  -2  -5  12    0.28    0.93
  -2   5  12    0.75    0.91
  -2   5  12    1.14    1.16
  -2   5  12    0.36    0.80
  -2  -5  12   -0.13    0.87
  -2  -5  12    1.72    1.33
  -2  -5  11   -0.95    1.34
  -2   5  11   -0.12    0.84
  -2  -5  11    0.26    0.87
   2   5 -11    0.21    1.12
  -2  -5  11    0.20    1.31
  -2   5  11    2.36    1.28
  -2   5  11   -1.00    1.23
  -2  -5  11   -0.14    0.90
  -2   5  11   -0.25    0.90
  -2  -5  11    0.82    0.95
  -2  -5  10   77.97    5.62
  -2  -5  10   74.51    5.64
  -2   5  10   71.56    5.53
  -2   5  10   74.69    5.30
  -2   5  10   69.13    5.48
   2   5 -10   70.23    5.63
  -2   5  10   63.27    5.41
  -2  -5  10   67.35    5.41
  -2  -5   9   25.83    2.66
  -2   5   9   30.34    2.76
  -2   5   9   35.68    2.52
  -2   5   9   26.47    2.72
  -2  -5   9   27.97    2.85
  -2   5   9   28.28    2.66
  -2  -5   9   30.26    2.82
  -2  -5   8  247.40   17.98
  -2   5   8  263.75   17.97
  -2   5   8  251.19   17.94
  -2  -5   8  276.64   17.79
  -2   5   8  266.19   17.76
  -2  -5   8  254.15   17.99
  -2  -5   8  234.27   17.96
  -2   5   8  248.16   17.94
  -2   5   7    1.29    0.59
  -2  -5   7    1.49    0.59
  -2  -5   7    0.95    1.06
  -2   5   7    0.39    0.89
  -2  -5   7    0.91    0.99
  -2  -5   6    1.04    0.57
  -2  -5   6    1.40    0.52
  -2   5   6    1.68    0.54
  -2  -5   5   -0.45    0.60
  -2  -5   5   -0.21    0.40
  -2   5   5    0.35    0.39
  -2  -5   4    0.07    0.62
  -2  -5   3   84.65    6.03
  -2   5   3   84.93    6.15
  -2  -5   2  145.85    9.95
  -2   5   2  138.81   10.03
  -2   5   1   17.82    1.64
  -2   5   0    0.39    0.70
   2   5   1   86.12    6.05
  -2   5  -1   81.19    5.92
   2   5   1   82.73    6.01
   2   5   2   78.40    5.62
   2   5   2   90.08    6.01
   2   5   2   88.60    6.02
  -2   5  -2   86.97    5.85
  -2   5  -3   15.97    1.17
  -2   5  -3   12.61    1.40
   2   5   3   13.75    1.57
   2   5   3   15.68    1.56
  -2   5  -3   13.45    1.30
   2   5   3   13.73    1.12
  -2   5  -4    2.86    0.68
  -2   5  -4    3.84    0.67
   2   5   4    3.93    0.97
  -2   5  -4    5.35    0.94
   2   5   4    3.94    0.56
  -2   5  -5   -0.05    0.48
   2   5   5    0.24    0.80
  -2   5  -5   -0.12    0.79
   2  -5   5    0.52    0.50
   2   5   5   -0.12    0.45
  -2   5  -6    2.09    0.92
   2  -5   6    0.89    0.58
   2   5   6    1.01    0.53
   2   5   6   -0.15    0.94
   2   5   6    1.52    0.90
   2  -5   7   45.40    3.22
   2   5   7   45.89    3.22
   2   5   7   35.93    3.31
   2   5   7   44.32    3.54
   2  -5   7   39.92    3.41
  -2   5  -7   38.09    3.67
  -2   5  -7   35.92    3.31
  -2   5  -7   43.38    3.44
  -2   5  -8    0.49    1.03
   2   5   8   -0.17    1.04
  -2   5  -8   -0.54    1.52
   2   5   8    0.21    0.58
   2  -5   8    0.15    1.06
   2  -5   8    0.98    0.99
   2  -5   9   95.32    7.59
   2  -5   9   95.71    7.52
   2   5   9  105.88    7.65
   2   5   9  103.62    7.68
  -2   5  -9   99.33    7.65
  -2   5  -9  110.15    7.80
   2   5   9  108.18    7.40
  -2   5 -10    3.82    1.19
   2   5  10    3.59    1.25
   2   5  10    4.23    1.00
   2  -5  10    2.17    1.19
  -2   5 -10    1.30    1.63
   2   5  10    3.64    0.85
   2  -5  10    4.17    1.27
   2   5  11   -0.13    0.91
   2   5  11    2.22    1.33
   2  -5  11   -0.47    1.04
  -2   5 -11   -0.20    0.99
   2   5  11    0.13    0.84
  -2   5 -11   -0.87    1.45
   2  -5  11    0.35    1.10
   2   5  12   11.15    1.75
   2   5  12   10.08    1.52
   2  -5  12    8.87    1.38
   2  -5  12    8.83    1.31
   2  -5  12    9.83    1.61
   2  -5  13   22.35    2.18
   2  -5  13   30.93    2.51
   2   5  13   25.97    2.54
   2   5  13   24.75    2.42
   2  -5  13   21.52    2.17
   2   5  14    6.19    1.21
   2   5  14    5.98    1.26
   2  -5  14    4.40    1.18
   2  -5  15    1.94    0.88
   2   5  15    3.63    1.03
   2   5  15    4.20    0.99
   2   5  15    3.10    0.90
   2   5  16    1.10    0.51
  -2   6  16    0.58    0.57
  -2  -6  16    0.25    0.64
  -2   6  16    1.46    0.62
  -2   6  15    1.03    0.78
  -2  -6  15   -1.07    0.91
  -2   6  14   -0.26    0.89
  -2   6  14   -0.12    0.91
  -2  -6  14    0.45    0.99
  -2  -6  14    0.89    0.98
  -2  -6  13    6.33    1.36
  -2   6  13    4.49    1.14
  -2   6  13    4.94    1.18
  -2  -6  12    0.19    1.30
  -2  -6  12    0.56    1.20
  -2   6  12   -0.17    1.03
  -2   6  12   -0.82    1.13
  -2   6  12   -0.16    1.02
  -2  -6  11   -0.95    1.25
  -2   6  11   -0.35    1.08
   2   6 -11   -0.44    1.13
  -2  -6  11    0.76    1.30
  -2  -6  11    1.27    1.12
  -2   6  11   -0.69    1.17
   2   6 -10    4.81    1.68
  -2  -6  10    3.37    1.34
  -2   6  10    4.73    1.42
  -2  -6  10    4.93    1.37
  -2  -6  10    5.45    1.57
   2   6 -10    4.61    1.22
  -2   6  10    4.00    1.23
  -2   6   9  238.93   16.49
  -2  -6   9  239.57   16.54
  -2   6   9  219.90   16.44
  -2  -6   9  242.05   16.55
  -2  -6   9  230.26   16.53
  -2  -6   8    8.07    1.46
  -2  -6   8    3.99    1.39
  -2  -6   8    5.00    1.43
  -2   6   8    4.74    1.29
  -2   6   8    6.44    1.29
  -2   6   7   25.30    2.38
  -2  -6   7   24.18    2.44
  -2   6   7   25.93    2.33
  -2  -6   7   24.57    2.55
  -2   6   7   24.44    2.48
  -2   6   7   28.26    2.46
  -2   6   6    2.30    1.04
  -2  -6   6    1.93    0.64
  -2   6   6    2.00    0.89
  -2  -6   6    2.97    1.04
  -2   6   6    0.27    0.82
  -2  -6   6    1.21    1.20
  -2  -6   5   30.28    2.36
  -2  -6   5   25.35    2.72
  -2   6   5   30.38    2.61
  -2   6   4   33.97    3.16
  -2  -6   4   43.20    3.06
  -2   6   3    1.34    0.83
  -2  -6   3    1.98    0.70
  -2   6   2   23.71    2.15
  -2  -6   2   24.76    2.07
   2   6  -1   78.71    5.57
  -2   6   1   73.58    5.59
   2   6   0   80.59    6.10
  -2   6   0   87.04    6.01
   2   6   0   80.40    6.02
  -2   6   0   82.73    5.82
   2   6   1   32.92    2.74
  -2   6  -1   30.64    2.55
  -2   6  -1   33.28    2.45
   2   6   1   29.08    2.62
  -2   6  -2    0.51    0.60
   2   6   2    0.60    0.86
   2   6   2    0.89    0.90
  -2   6  -2    0.09    0.66
  -2   6  -3   27.27    2.53
   2   6   3   24.08    2.52
   2   6   3   30.11    2.56
  -2   6  -3   30.27    2.30
   2   6   3   27.76    2.50
  -2   6  -3   28.66    2.36
  -2   6  -4   13.33    1.58
   2   6   4   10.00    1.59
  -2   6  -4   15.30    1.44
   2   6   4   12.32    1.60
  -2   6  -4   11.46    1.23
   2   6   4   12.02    1.57
   2   6   5    0.43    0.88
   2   6   5    0.62    1.01
  -2   6  -5    2.18    1.50
  -2   6  -5    0.83    0.98
  -2   6  -5    0.39    0.75
   2   6   5    1.49    1.09
  -2   6  -6    2.44    1.02
   2   6   6    1.82    0.93
  -2   6  -6    1.75    0.85
  -2   6  -6    2.30    1.68
   2  -6   6    1.20    0.96
   2   6   7    0.15    1.02
  -2   6  -7    0.29    1.01
   2   6   7   -0.16    0.88
  -2   6  -7   -0.20    1.59
  -2   6  -7    0.32    0.91
   2  -6   7   -0.45    1.00
   2   6   8   84.48    6.45
  -2   6  -8   78.07    6.26
   2  -6   8   84.47    6.35
  -2   6  -8   85.35    6.60
  -2   6  -8   84.38    6.38
   2   6   8   88.74    6.37
   2   6   9   64.83    4.89
  -2   6  -9   57.66    5.07
   2   6   9   66.04    4.97
   2  -6   9   58.50    4.75
  -2   6  -9   58.02    4.86
   2   6  10    7.85    1.47
   2   6  10    8.36    1.58
  -2   6 -10    7.00    1.44
   2  -6  10    9.27    1.41
   2  -6  10    9.64    1.60
  -2   6 -10    7.62    1.89
   2   6  11   21.46    2.27
   2   6  11   21.17    2.35
  -2   6 -11   22.54    2.33
   2  -6  11   22.69    2.33
   2  -6  11   28.40    2.34
   2   6  12   -0.34    1.16
   2   6  12    0.17    1.06
   2  -6  12   -0.15    0.99
   2   6  13    2.38    1.09
   2   6  13    0.61    1.07
   2  -6  13    0.27    0.90
   2   6  14    1.28    0.69
   2  -6  14   -0.11    0.79
   2   6  14    0.37    0.85
   2   6  14    0.77    0.96
   2   6  14    0.12    0.95
   2   6  15    1.88    0.56
   2   6  15    4.10    0.84
   2   6  15    2.17    0.80
   2   6  16   -0.82    0.51
  -2   7  16    0.27    0.34
  -2   7  15    0.15    0.60
  -2   7  15   -0.08    0.65
  -2  -7  15   -0.16    0.67
  -2   7  14   -0.10    0.74
  -2   7  14    0.73    0.84
  -2   7  14    1.10    0.81
  -2  -7  14    0.79    0.86
  -2   7  13    1.01    0.88
  -2   7  13    2.13    1.04
  -2   7  13    1.76    0.97
  -2  -7  13    0.89    1.01
  -2  -7  13   -0.14    0.94
  -2   7  12   16.70    1.81
  -2  -7  12   16.20    1.97
  -2   7  12   17.14    1.97
  -2   7  12   16.63    1.88
   2   7 -11    0.50    1.43
  -2   7  11    0.16    0.98
  -2  -7  11    1.30    1.12
  -2  -7  11    1.89    1.36
  -2  -7  11   -0.36    1.19
  -2   7  11   -0.33    1.09
  -2   7  10   17.19    2.16
  -2  -7  10   24.08    2.34
  -2   7  10   22.14    2.19
   2   7 -10   17.29    2.51
  -2  -7  10   21.73    2.32
  -2  -7  10   21.90    2.30
  -2   7   9   -0.16    0.98
  -2  -7   9   -0.18    1.16
  -2   7   9   -0.34    0.98
  -2  -7   9   -0.81    1.33
  -2  -7   9   -0.70    1.27
  -2   7   9   -0.18    1.33
  -2   7   8    8.82    1.37
  -2  -7   8    6.66    1.51
  -2   7   8   12.18    1.51
  -2  -7   8    9.14    1.74
  -2  -7   8    8.04    1.58
  -2   7   8    9.60    1.73
  -2   7   7   20.48    1.92
  -2  -7   7   17.17    2.01
  -2   7   7   17.61    2.13
  -2   7   7   18.85    1.99
  -2  -7   7   14.47    2.11
  -2  -7   7   13.96    1.95
  -2   7   6   90.39    6.53
  -2   7   6   79.50    6.51
  -2  -7   6   85.50    6.52
  -2  -7   6   90.08    6.76
  -2   7   6   96.62    6.52
  -2   7   6   85.34    6.59
  -2   7   5   66.94    4.92
   2   7  -5   63.10    4.91
  -2   7   5   56.40    4.82
  -2   7   5   60.02    4.76
  -2   7   5   64.18    4.76
  -2  -7   5   65.32    4.81
  -2   7   4   28.09    2.46
  -2   7   4   27.03    2.48
  -2  -7   4   29.21    2.37
   2   7  -4   32.05    2.74
  -2   7   4   24.82    2.58
  -2   7   4   30.58    2.63
  -2   7   4   31.40    2.65
  -2  -7   4   26.91    2.78
  -2   7   3   18.64    1.81
   2   7  -3   17.86    1.68
   2   7  -3   22.95    2.12
  -2   7   3   19.38    1.97
  -2   7   3   15.57    1.85
  -2  -7   3   14.71    1.96
  -2  -7   3   20.15    1.72
  -2   7   3   17.17    1.87
  -2   7   2   48.03    3.86
   2   7  -2   53.21    3.97
  -2   7   2   41.48    3.77
  -2  -7   2   48.40    3.66
  -2  -7   2   46.27    3.93
   2   7  -2   49.65    3.66
  -2   7   1   36.19    3.44
   2   7  -1   42.20    3.56
  -2  -7   1   45.33    3.36
  -2   7   1   38.38    3.39
   2   7  -1   43.20    3.53
   2   7  -1   43.99    3.35
  -2  -7   1   48.41    3.58
  -2   7   0   10.13    1.23
   2   7   0    7.45    1.18
   2   7   0    7.22    1.39
  -2  -7   0    8.92    1.40
   2   7   1   65.09    4.78
  -2   7  -1   59.23    4.59
   2   7   1   55.54    4.71
  -2   7  -1   63.69    4.79
  -2  -7  -1   58.19    4.67
   2   7   1   64.29    4.68
  -2   7  -2    8.31    1.11
   2   7   2    8.87    1.41
   2   7   2    9.95    1.48
  -2   7  -2   12.04    1.25
  -2   7  -2   13.53    1.60
   2   7   3    1.97    1.01
   2   7   3    1.92    1.10
  -2   7  -3    3.13    0.83
  -2   7  -3    1.40    1.10
  -2   7  -3    3.94    0.84
   2   7   3    1.14    1.09
   2   7   4    3.01    1.24
  -2   7  -4    2.88    0.91
   2   7   4    4.40    1.15
  -2   7  -4    4.07    0.86
   2   7   4    4.46    1.16
  -2   7  -4    3.98    1.18
   2   7   5   48.82    3.75
  -2   7  -5   40.89    4.02
   2   7   5   43.16    3.69
   2   7   5   39.13    3.73
  -2   7  -5   51.12    3.76
  -2   7  -5   41.39    3.52
  -2   7  -6   40.36    3.20
   2   7   6   38.66    3.30
   2   7   6   34.98    3.07
  -2   7  -6   33.56    3.25
  -2   7  -6   36.59    3.62
   2   7   6   40.75    3.30
  -2   7  -7    2.31    1.20
   2   7   7    3.21    1.16
   2   7   7    3.05    1.06
  -2   7  -7    3.54    1.07
  -2   7  -7    2.47    1.79
   2   7   7    3.69    1.19
   2   7   7    0.18    1.02
  -2   7  -8    2.39    1.13
  -2   7  -8    1.13    1.75
  -2   7  -8    2.34    1.07
   2   7   8    2.99    1.18
   2   7   8    3.13    1.01
   2  -7   8    2.16    1.31
  -2   7  -9   10.11    2.14
   2  -7   9    8.36    1.83
  -2   7  -9    9.70    1.53
   2   7   9   10.45    1.54
   2   7   9   12.31    1.67
   2   7  10   36.02    3.15
   2   7  10   36.03    3.19
   2  -7  10   34.34    3.27
  -2   7 -10   36.25    3.55
   2  -7  11   29.36    2.74
  -2   7 -11   22.49    2.84
   2   7  11   31.92    2.69
   2  -7  11   26.40    2.53
   2   7  11   33.85    2.80
   2   7  12    3.73    1.18
   2  -7  12    2.49    0.89
   2   7  12    2.32    1.09
   2   7  12    3.87    1.04
  -2   7 -12    1.11    1.35
   2   7  13    0.37    0.94
   2  -7  13    0.55    0.71
   2   7  14    1.90    0.76
   2   7  14    0.50    0.81
   2   7  15    0.25    0.55
   2   7  15   -0.83    0.60
  -2   8  15    0.05    0.39
  -2   8  14    0.24    0.70
  -2  -8  14   -0.37    0.55
  -2   8  14    0.46    0.54
  -2   8  14   -0.89    0.66
  -2  -8  13    2.04    0.83
  -2   8  13    4.22    0.99
  -2   8  13    2.24    0.85
  -2   8  13    3.24    0.80
  -2  -8  12    9.61    1.44
  -2  -8  12    9.39    1.35
  -2   8  12   10.28    1.37
  -2   8  12   10.61    1.29
  -2  -8  11   17.19    2.03
   2   8 -11   16.43    2.19
  -2  -8  11   17.77    2.01
  -2   8  11   21.66    2.02
  -2   8  11   18.24    1.88
  -2  -8  10    2.07    1.15
  -2  -8  10    0.32    1.10
  -2   8  10    1.03    1.27
   2   8 -10    1.15    1.56
  -2   8  10    1.40    0.97
  -2  -8  10    1.83    1.22
  -2   8  10    1.41    0.92
  -2  -8   9   -0.41    1.30
  -2   8   9    0.58    0.92
  -2   8   9    0.90    1.26
  -2   8   9   -1.13    1.10
  -2  -8   9   -0.83    1.10
  -2  -8   9    1.38    1.23
  -2  -8   8    0.22    1.22
  -2  -8   8    1.47    1.20
  -2   8   8   -1.09    1.34
  -2   8   8    0.73    0.93
  -2   8   8   -0.32    1.00
  -2  -8   8    1.37    1.26
  -2  -8   7   12.42    1.95
  -2   8   7   14.05    1.90
  -2   8   7   13.18    1.61
  -2   8   7    9.76    1.60
  -2  -8   7   12.17    1.70
  -2   8   7   12.45    1.65
   2   8  -7   12.60    1.65
  -2   8   6   78.99    5.46
   2   8  -6   61.94    5.32
  -2   8   6   63.22    5.31
   2   8  -6   65.55    5.35
  -2  -8   6   65.41    5.23
  -2   8   6   70.09    5.25
  -2   8   6   75.96    5.25
  -2  -8   5  172.99   12.23
  -2   8   5  174.49   11.90
  -2   8   5  167.88   11.90
  -2   8   5  180.41   12.07
   2   8  -5  148.42   11.97
   2   8  -5  167.36   12.06
  -2   8   5  165.98   12.03
  -2   8   4    0.80    1.10
  -2  -8   4   -0.62    1.40
  -2   8   4    0.17    1.11
   2   8  -4    0.73    1.19
   2   8  -4    0.18    1.13
  -2   8   4    0.70    0.95
  -2   8   4    0.76    0.87
  -2   8   3   -0.83    1.02
   2   8  -3    0.72    1.08
  -2  -8   3   -0.79    1.34
   2   8  -3    1.09    1.25
  -2  -8   3    0.57    0.68
  -2   8   3    1.21    1.21
  -2   8   3    0.60    1.08
  -2  -8   2    0.38    1.24
   2   8  -2    0.91    1.23
  -2  -8   2    0.71    0.72
  -2   8   2    0.16    1.35
   2   8  -2    0.89    1.08
  -2   8   2    0.71    1.04
  -2   8   2    1.59    0.92
  -2   8   2    0.35    1.14
  -2  -8   1   45.42    3.67
   2  -8  -1   34.23    3.51
   2   8  -1   46.34    3.74
  -2   8   1   44.92    3.69
  -2  -8   1   42.28    3.40
  -2   8   1   44.29    3.53
   2   8  -1   46.12    3.69
  -2   8   1   46.27    3.52
   2   8  -1   39.12    3.36
  -2  -8   0    2.82    1.16
   2   8   0    2.26    0.88
  -2   8   0    2.02    0.92
   2   8   0    1.64    1.19
  -2   8  -1    3.57    0.93
   2   8   1    2.32    0.96
   2   8   1    2.03    1.31
  -2  -8  -1    1.23    1.03
  -2   8  -1    1.95    1.16
  -2   8  -2    0.65    0.79
   2   8   2    1.71    0.95
   2   8   2    2.39    1.24
  -2   8  -2    1.26    1.13
  -2   8  -2    2.07    1.61
  -2   8  -3    2.61    1.76
   2   8   3    3.38    1.41
  -2   8  -3    1.45    1.14
  -2   8  -3    2.18    0.84
   2   8   3    0.17    0.96
   2   8   3    2.81    1.15
   2   8   4   -0.19    1.06
   2   8   4    2.11    1.04
   2   8   4    1.90    1.39
  -2   8  -4    1.14    0.75
   2   8   4    0.14    1.03
  -2   8  -4    0.92    1.27
   2   8   5   13.28    1.81
   2   8   5   12.62    1.78
  -2   8  -5   13.05    1.51
   2   8   5    8.74    1.83
  -2   8  -5   12.81    1.78
   2   8   6    7.74    1.47
   2   8   6    5.61    1.37
  -2   8  -6    9.76    1.37
  -2   8  -6    9.40    1.58
  -2   8  -6    7.34    1.26
   2   8   7   25.71    2.35
   2   8   7   25.63    2.55
   2   8   7   22.94    2.54
   2  -8   7   25.33    2.75
  -2   8  -7   29.17    2.63
  -2   8  -7   30.98    3.12
  -2   8  -7   23.30    2.42
   2   8   8    7.24    1.28
  -2   8  -8    5.80    2.07
  -2   8  -8    7.88    1.42
   2   8   8    5.14    1.22
   2  -8   8    4.38    1.59
  -2   8  -8    5.97    1.24
   2   8   9    1.93    1.29
   2   8   9    0.29    0.93
   2   8   9   -0.14    0.98
  -2   8  -9   -0.43    1.66
   2  -8   9    0.62    1.20
   2   8  10   -0.50    1.18
   2   8  10    2.21    0.95
   2   8  10    2.59    1.07
  -2   8 -10    1.54    1.68
   2  -8  10    2.52    1.24
   2   8  11   11.90    1.57
   2   8  11   16.31    1.58
   2   8  11   12.24    1.68
   2   8  12    4.67    0.97
   2   8  12    3.61    1.11
  -2   8 -12    2.17    1.19
   2   8  13    8.34    1.16
   2   8  13    6.38    0.98
   2   8  14    0.56    0.48
  -2   9  14    0.92    0.39
  -2   9  13   -0.14    0.56
  -2   9  12    1.66    0.71
  -2   9  12   -0.43    0.92
  -2   9  11    2.10    1.04
  -2   9  11    1.33    0.85
   2   9 -11    1.75    1.23
  -2   9  10   -0.63    0.85
  -2  -9  10    0.64    1.08
  -2  -9  10    0.50    0.89
  -2   9  10   -1.20    1.02
   2   9 -10   -0.17    1.41
  -2   9   9   -0.95    0.99
  -2  -9   9    2.24    1.29
  -2  -9   9    0.27    0.97
  -2   9   9    1.96    1.19
   2   9  -9    2.37    1.67
  -2  -9   8    9.77    1.42
  -2   9   8   10.07    1.42
  -2   9   8   10.64    1.69
  -2  -9   8   11.35    1.79
  -2   9   7   10.03    1.41
  -2   9   7   11.55    1.73
  -2   9   6    7.66    1.48
   2   9  -6    5.93    1.48
  -2   9   6    4.85    1.36
  -2   9   6    5.00    1.11
  -2  -9   6    6.06    1.61
  -2  -9   5    0.45    1.40
  -2   9   5    0.34    1.28
   2   9  -5   -0.37    1.03
  -2   9   5    1.41    0.87
  -2   9   5    2.16    1.23
   2   9  -5    0.56    1.28
  -2   9   4    4.14    1.29
   2   9  -4    4.72    1.47
  -2  -9   4    3.72    1.49
  -2   9   4    5.25    1.35
   2   9  -4    2.84    1.19
  -2   9   3   28.36    2.86
   2   9  -3   29.06    2.93
  -2   9   3   35.98    2.97
  -2   9   3   30.88    3.05
   2   9  -3   32.38    3.07
  -2  -9   3   34.29    3.12
   2   9  -2   30.07    3.11
  -2   9   2   29.78    2.99
  -2  -9   2   32.20    3.09
  -2   9   2   35.12    3.11
  -2   9   2   30.17    2.88
   2   9  -2   25.94    2.89
  -2   9   2   40.15    2.96
  -2  -9   1   20.06    2.15
   2  -9  -1   13.93    1.94
  -2   9   1   13.21    2.02
   2   9  -1   14.33    2.09
   2   9  -1   12.36    1.90
  -2   9   1   17.40    1.90
  -2  -9   1   18.47    1.74
  -2   9   1   18.30    2.26
  -2  -9   0    5.30    1.06
  -2   9   0    3.00    1.63
  -2   9   0    2.56    0.97
   2   9   0    4.04    1.35
   2   9   0    3.48    1.56
   2  -9   0    3.94    1.26
  -2  -9   0    5.51    1.39
  -2  -9  -1    3.80    1.03
  -2  -9  -1    4.57    1.27
   2  -9   1    2.40    1.26
  -2   9  -1    5.19    1.53
   2   9   1    5.12    1.43
  -2   9  -1    5.74    1.91
  -2   9  -1    4.70    1.09
  -2   9  -2   24.55    2.70
   2  -9   2   26.92    2.75
   2   9   2   20.94    2.57
  -2   9  -2   30.21    3.10
   2   9   2   28.26    2.51
   2  -9   3   55.34    4.77
   2   9   3   50.19    4.46
   2   9   3   52.50    4.64
   2   9   3   61.13    4.79
  -2   9  -3   65.20    4.78
  -2   9  -3   62.35    5.05
   2   9   4    0.96    1.01
   2   9   4    3.83    1.41
  -2   9  -4    4.30    1.32
   2  -9   4    2.47    1.46
   2   9   4    5.12    1.23
   2   9   4    1.44    1.06
   2   9   5   17.70    2.00
   2   9   5   14.22    2.01
  -2   9  -5   21.02    1.98
   2   9   5   17.31    1.99
  -2   9  -5   16.40    2.11
   2  -9   5   16.16    2.33
  -2   9  -6   17.94    2.02
  -2   9  -6   15.15    1.68
  -2   9  -6   12.72    2.52
   2   9   6   17.04    1.93
   2  -9   6   12.63    2.13
  -2   9  -7   45.53    4.01
  -2   9  -7   53.56    4.50
   2   9   7   51.06    4.07
   2  -9   8    5.88    1.63
  -2   9  -8    5.43    1.97
   2   9   8    8.75    1.43
  -2   9  -8    5.81    1.29
   2   9   9    0.42    0.77
   2   9   9    0.75    1.10
   2  -9   9   -0.54    1.22
  -2   9  -9    0.97    1.65
   2   9  10   -0.67    0.71
  -2   9 -10    0.98    1.37
   2   9  10    0.68    1.00
   2  -9  10   -1.21    1.07
   2   9  11    0.24    0.67
  -2   9 -11   -0.38    1.19
   2   9  11   -0.23    0.92
   2   9  12    1.76    0.56
  -2   9 -12    0.88    0.87
   2   9  12    1.95    0.87
   2   9  13   -0.26    0.59
  -2  10  12   -0.25    0.41
   2  10 -11   -0.56    0.93
  -2  10  11   -0.94    0.80
  -2  10  11    0.32    0.57
  -2  10  10    1.72    1.00
  -2 -10  10   -0.96    0.92
   2  10 -10   -0.99    1.16
  -2  10  10   -0.32    0.63
  -2  10   9    0.65    0.98
  -2 -10   9    1.65    1.11
   2  10  -9    0.79    1.51
  -2  10   9   -0.18    0.74
  -2  10   8    1.57    1.07
  -2 -10   8    1.22    1.15
  -2  10   8   -0.10    0.75
   2  10  -8   -0.37    1.59
  -2  10   7    7.89    1.20
  -2  10   7   12.50    1.58
  -2 -10   6   -0.20    1.29
  -2  10   6    1.70    1.15
   2  10  -6    1.40    1.17
  -2 -10   5   10.22    1.81
  -2  10   5   12.14    1.65
  -2  10   5    8.58    1.67
   2  10  -5   10.40    1.68
  -2 -10   4   13.99    2.07
  -2  10   4   10.21    1.58
  -2  10   4   11.65    1.78
   2  10  -4   11.26    1.84
  -2 -10   3   26.23    2.83
   2  10  -3   26.55    2.88
  -2  10   3   32.95    2.96
  -2 -10   2   96.95    7.15
  -2  10   2   96.41    7.19
   2  10  -2   87.17    7.14
  -2 -10   1   15.60    1.95
   2 -10  -1   17.56    1.89
   2  10  -1    9.58    2.00
  -2  10   1   15.00    2.09
  -2  10   1   14.02    2.12
  -2 -10   0    2.07    1.15
   2 -10   0    0.36    1.22
   2  10   0    0.63    1.35
  -2  10   0   -0.20    1.49
   2  10   1   10.22    1.91
   2 -10   1   10.95    1.74
  -2 -10  -1   11.92    1.56
  -2  10  -1   10.78    1.79
  -2  10  -1   11.54    2.14
   2 -10   2   -0.41    1.34
  -2  10  -2   -0.60    1.24
  -2  10  -2   -0.22    1.72
   2  10   3    0.20    1.34
  -2  10  -3    1.57    1.31
  -2  10  -3   -0.23    1.80
   2 -10   3    0.42    1.30
  -2  10  -4   12.45    1.78
   2 -10   4    7.02    1.76
  -2  10  -4    8.42    2.16
  -2  10  -5    4.01    1.05
  -2  10  -5    4.08    1.32
   2 -10   5    3.14    1.41
   2  10   5    2.90    1.04
   2  10   6    0.99    0.95
  -2  10  -6   -1.51    1.69
  -2  10  -6   -0.58    0.79
   2 -10   6   -0.20    1.31
  -2  10  -6   -0.16    1.11
   2  10   7    3.35    1.07
  -2  10  -7    3.63    1.66
  -2  10  -7    1.68    1.04
  -2  10  -8    0.89    0.91
  -2  10  -8    3.25    1.61
   2  10   8    1.77    0.95
   2 -10   9   -0.28    0.95
  -2  10  -9    1.84    1.34
   2  10   9    0.11    0.87
   2 -10  10   -0.87    0.88
  -2  10 -10    0.48    1.13
   2  10  10   -0.09    0.79
   2  10  11    0.07    0.66
  -2  10 -11    0.54    0.85
   2  10  12    0.32    0.44
   2  11 -10   -0.07    0.78
  -2 -11  10    0.56    0.57
   2  11  -9    0.32    1.01
  -2 -11   9    0.10    0.78
   2  11  -8    4.61    1.45
   2  11  -7    0.48    1.37
  -2 -11   7    0.14    0.97
   2  11  -6   -1.07    1.52
  -2 -11   6   -0.16    1.10
   2  11  -5    2.51    1.12
  -2 -11   5    2.52    1.24
   2  11  -4    6.02    1.44
  -2  11   4    7.42    1.48
  -2 -11   4    6.54    1.48
  -2  11   3    0.34    1.17
   2  11  -3   -0.52    1.17
  -2 -11   3    0.34    1.17
  -2  11   2   19.90    2.19
   2  11  -2   15.71    2.15
  -2 -11   2   19.35    2.07
   2  11  -1    5.02    1.46
  -2  11   1    6.45    1.57
  -2 -11   1    7.15    1.36
  -2  11   0    2.32    1.53
   2  11   0    0.56    1.32
  -2 -11   0    1.68    1.01
   2 -11   0    2.22    1.09
  -2  11  -1   24.75    2.54
   2  11   1   16.55    2.33
  -2  11  -1   23.30    2.37
   2 -11   1   22.38    2.30
  -2  11  -2    1.31    1.47
   2 -11   2    1.71    1.19
  -2  11  -2    0.36    1.21
  -2  11  -3   37.74    3.61
  -2  11  -3   42.71    3.42
  -2  11  -3   37.35    3.18
   2 -11   3   35.62    3.34
  -2  11  -4   20.21    2.48
   2 -11   4   23.12    2.33
  -2  11  -4   21.01    1.97
  -2  11  -4   15.84    2.03
  -2  11  -5    1.72    1.05
  -2  11  -5    1.25    0.79
   2 -11   5    3.16    1.25
   2 -11   6    2.48    1.17
  -2  11  -6    3.57    1.05
   2 -11   7    2.20    1.08
   2  11   7    2.65    0.74
  -2  11  -7    4.84    1.49
  -2  11  -7    1.74    0.85
  -2  11  -8    0.26    1.15
   2  11   8    0.45    0.61
  -2  11  -9    3.48    1.10
   2 -11   9    1.98    0.80
   2  11   9    1.45    0.58
  -2  11 -10   -0.31    0.68
   2  12  -8    1.32    0.79
   2  12  -7    2.16    1.03
  -2 -12   7    1.65    0.75
   2  12  -6    0.35    1.12
  -2 -12   6    0.41    0.77
  -2 -12   5    0.78    0.83
  -2  12   5    0.73    0.67
   2  12  -4    1.98    1.32
  -2 -12   4    2.56    0.96
   2  12  -3    0.44    1.26
  -2  12   3    1.00    0.93
  -2 -12   3   -0.12    0.90
   2  12  -2    1.91    1.35
  -2  12   2    0.40    1.06
  -2 -12   2    0.33    0.87
   2  12  -1    1.56    1.37
  -2 -12   1    0.61    0.77
  -2  12   1    0.56    1.07
  -2  12  -1   48.14    3.54
  -2  12  -1   41.21    3.64
   2 -12   1   43.42    3.46
  -2  12  -2    7.76    1.35
   2 -12   2    8.09    1.24
  -2  12  -2    8.99    1.21
  -2  12  -3   -1.49    0.99
   2 -12   3   -0.82    0.86
  -2  12  -3    1.06    0.71
  -2  12  -4   -0.11    0.86
   2 -12   4   -1.04    0.89
  -2  12  -4   -0.26    1.15
  -2  12  -4    0.08    0.59
  -2  12  -5    1.02    0.78
   2 -12   5    0.32    0.82
  -2  12  -5   -0.24    1.09
   2 -12   6   -0.10    0.76
  -2  12  -6    1.58    0.71
  -2  12  -7    0.53    0.92
   2 -12   7    1.18    0.70
  -2  12  -8    1.14    0.64
   2  13  -5   -0.06    0.61
  -2  13   4    5.51    0.68
   2  13  -4    5.35    0.92
  -2  13   2   -0.28    0.54
   2  13  -2    0.05    0.40
  -2  13   1    5.80    1.05
  -2  13   1   12.05    1.05
  -2  13   0    9.25    1.04
  -2  13  -1   -0.20    0.53
  -2  13  -1    0.74    0.71
  -2  13  -2    4.61    0.63
  -2  13  -2    1.97    0.71
  -2  13  -3    0.06    0.58
  -3   0  18    8.71    1.10
  -3   0  17   -0.11    0.77
  -3   0  17    0.35    0.84
  -3   0  16   -1.18    1.17
  -3   0  16   -0.85    1.02
  -3   0  16    1.04    0.95
  -3   0  15    1.19    1.16
  -3   0  15    0.78    1.00
  -3   0  15   -0.16    1.09
  -3   0  14    1.48    1.32
  -3   0  14    0.55    1.21
  -3   0  14    1.72    1.19
  -3   0  14    1.42    1.21
  -3   0  13    0.37    1.00
  -3   0  13   -0.67    0.96
  -3   0  13   -0.19    1.30
  -3   0  13   -1.10    1.20
  -3   0  13    1.12    1.34
  -3   0  13    0.36    1.10
  -3   0  12    1.72    1.11
  -3   0  12    1.71    0.82
  -3   0  12    2.52    1.36
  -3   0  12    3.02    1.29
  -3   0  12    0.35    1.16
  -3   0  12    1.07    1.32
  -3   0  12    0.13    0.98
  -3   0  12    1.92    0.96
   3   0 -11    0.12    0.71
  -3   0  11    1.58    0.99
  -3   0  11    0.12    0.74
  -3   0  11    0.32    0.83
  -3   0  11   -1.31    1.19
  -3   0  11    1.14    0.95
  -3   0  11    0.15    1.18
  -3   0  11   -0.32    1.05
  -3   0  11   -0.65    1.17
  -3   0  10    2.11    0.98
  -3   0  10    1.89    1.06
  -3   0  10    0.15    1.02
  -3   0  10    2.53    0.94
  -3   0  10    1.95    1.14
   3   0 -10    0.88    0.72
  -3   0   9   -0.12    0.73
  -3   0   9   -0.12    0.89
   3   0  -9   -0.49    0.68
  -3   0   8   31.31    2.55
   3   0  -8   30.82    2.46
  -3   0   8   29.62    2.58
  -3   0   7    0.10    0.77
  -3   0   7    1.17    0.72
  -3   0   6  202.37   14.82
  -3   0   6  226.66   14.83
  -3   0   5    0.90    0.69
  -3   0   5   -0.13    0.57
  -3   0   4    0.71    0.65
  -3   0   4    0.77    0.61
  -3   0   3   -0.36    0.66
  -3   0   3   -0.05    0.54
  -3   0   2   66.55    4.52
  -3   0   2   61.04    4.47
  -3   0   1    0.39    0.66
  -3   0   1   -0.13    0.49
  -3   0   0    9.80    0.84
  -3   0   0    7.12    0.95
  -3   0   0    7.96    0.81
  -3   0  -1    0.71    0.57
  -3   0  -1    1.58    0.76
  -3   0  -1    0.49    0.40
  -3   0  -2   79.05    5.45
   3   0   3    0.08    0.17
   3   0   4  157.03   11.04
  -3   0  -4  164.06   11.12
  -3   0  -5    0.56    0.75
   3   0   5    0.45    0.84
   3   0   5    0.12    0.61
   3   0   6   23.64    1.94
   3   0   6   21.75    2.12
  -3   0  -6   25.50    2.08
  -3   0  -7    1.09    0.81
   3   0   7   -0.23    0.86
   3   0   7   -0.08    0.61
   3   0   8   29.80    2.72
  -3   0  -8   34.35    2.72
   3   0   8   28.56    2.74
   3   0   8   33.66    2.55
   3   0   9    0.29    0.83
  -3   0  -9   -0.43    0.83
   3   0   9   -0.47    1.07
   3   0  10   -0.16    0.91
  -3   0 -10    0.63    0.92
   3   0  10    0.17    1.12
   3   0  11   -0.19    1.20
   3   0  11   -0.91    1.02
  -3   0 -11    0.35    0.91
   3   0  12   -0.39    1.07
  -3   0 -12    0.72    0.91
   3   0  12    0.83    1.16
   3   0  12    0.57    1.11
  -3   0 -13    0.36    0.94
   3   0  13    0.32    1.08
   3   0  13    0.76    1.19
   3   0  14   17.31    1.96
   3   0  14   16.67    1.88
   3   0  14   13.22    1.90
   3   0  15   -0.30    1.04
   3   0  15   -0.15    1.01
   3   0  16   16.61    1.89
   3   0  16   21.76    1.93
  -3   0 -17    0.09    0.69
   3   0  17   -0.08    0.69
   3   0  17    0.17    0.66
  -3  -1  18    0.53    0.70
  -3   1  18    0.73    0.63
  -3  -1  17    0.80    0.87
  -3   1  17    0.55    0.81
  -3  -1  17    0.33    0.80
  -3   1  17   -0.63    0.78
  -3  -1  16    0.44    1.04
  -3   1  16    1.83    1.04
  -3  -1  16    0.42    0.94
  -3   1  16   -0.14    0.88
  -3  -1  16    2.12    0.97
  -3  -1  15    4.11    1.34
  -3   1  15    3.95    1.23
  -3  -1  15    3.47    1.25
  -3   1  15    3.65    1.18
  -3  -1  15    3.20    1.29
  -3  -1  14   -0.72    1.29
  -3   1  14    4.81    1.41
  -3   1  14    0.26    0.86
  -3   1  14   -0.53    1.21
  -3  -1  14    0.37    1.18
  -3   1  14    0.31    1.05
  -3  -1  14    1.02    1.03
  -3   1  14    0.52    1.15
  -3  -1  14    1.08    1.00
  -3  -1  13    6.01    1.63
  -3   1  13    8.26    1.65
  -3  -1  13    9.67    1.70
  -3  -1  13    6.60    1.35
  -3   1  13    3.84    1.24
  -3  -1  13    8.98    1.62
  -3   1  13    8.02    1.65
  -3   1  13    4.87    1.12
  -3   1  13    6.61    1.40
  -3  -1  13    5.03    1.43
  -3  -1  13    8.22    1.38
  -3   1  13    5.22    1.26
  -3   1  13    4.17    1.28
  -3  -1  13    6.89    1.40
  -3  -1  12    0.53    0.93
  -3   1  12    0.17    0.89
  -3  -1  12    0.76    1.09
  -3  -1  12    2.34    1.18
  -3   1  12    1.93    1.30
  -3  -1  12   -0.18    1.29
  -3   1  12    0.36    1.18
  -3  -1  12    2.46    1.23
  -3   1  12    0.69    0.86
  -3   1  12    2.22    1.18
  -3  -1  12   -0.36    1.16
  -3   1  12   -1.17    1.09
  -3  -1  12   -0.52    1.15
   3   1 -12    1.04    0.84
  -3  -1  11   -0.97    0.90
  -3  -1  11    1.42    1.03
  -3   1  11    1.13    1.09
  -3  -1  11   -0.66    1.12
  -3   1  11   -0.29    1.05
  -3  -1  11    2.83    1.30
  -3  -1  11   -0.81    1.08
  -3   1  11    1.70    0.84
   3   1 -11    0.98    0.80
  -3   1  11    0.47    1.05
  -3  -1  11    1.31    1.12
  -3   1  11    0.62    0.96
  -3  -1  11    0.16    1.09
  -3  -1  10   10.73    1.32
  -3  -1  10    9.31    1.52
  -3   1  10    8.87    1.29
  -3  -1  10    8.04    1.38
   3   1 -10    8.59    1.26
  -3   1  10    7.96    1.39
  -3  -1  10    8.81    1.33
  -3  -1  10    7.43    1.42
  -3  -1  10    9.76    1.43
  -3   1  10    9.13    1.36
  -3   1  10    9.39    1.43
  -3  -1  10    6.82    1.37
  -3   1   9    0.12    0.82
  -3  -1   9    0.63    0.90
   3   1  -9    0.35    0.73
  -3  -1   9    0.89    0.96
  -3   1   9    0.62    0.86
  -3  -1   9    1.37    0.73
   3  -1  -9    0.71    0.61
  -3  -1   8    1.81    0.73
  -3  -1   8    2.87    0.90
   3  -1  -8    3.60    0.67
  -3  -1   7   27.90    2.23
  -3  -1   7   25.09    2.26
   3  -1  -7   26.71    2.04
  -3  -1   6   11.99    1.22
  -3  -1   6   12.48    1.32
   3  -1  -6   11.98    1.07
  -3  -1   5   28.57    2.32
  -3  -1   5   29.03    2.27
  -3  -1   4   11.44    1.25
  -3  -1   4   14.70    1.26
  -3  -1   4   14.17    1.29
  -3  -1   3    0.28    0.58
  -3  -1   3    1.35    0.59
  -3  -1   3    1.05    0.68
  -3   1   3    1.07    0.64
  -3  -1   2  189.58   12.71
  -3  -1   2  188.35   12.72
  -3   1   2  169.36   12.72
  -3  -1   2  195.70   12.75
  -3   1   1   16.69    1.24
  -3  -1   1   18.57    1.44
  -3   1   1   14.14    1.39
  -3   1   0  199.86   13.65
  -3  -1   0  197.01   13.67
  -3  -1   0  208.63   13.73
  -3   1   0  196.30   13.71
  -3   1  -1   60.44    4.12
  -3   1  -1   58.08    4.03
  -3  -1  -1   55.35    4.19
  -3  -1  -2   10.30    1.02
  -3   1  -2    9.21    0.99
  -3   1  -2    9.93    0.77
   3   1   3   55.38    4.15
  -3   1  -3   60.26    4.29
  -3  -1  -3   58.15    4.28
  -3   1  -3   60.93    4.07
  -3  -1  -4  121.18    8.29
  -3   1  -4  115.78    8.04
   3   1   4  118.79    8.13
   3   1   4  124.73    8.29
   3  -1   4  120.71    8.16
   3  -1   5   47.51    3.49
  -3  -1  -5   45.24    3.40
   3   1   5   48.21    3.42
   3  -1   5   41.98    3.22
  -3   1  -6    8.33    1.14
  -3  -1  -6    8.70    1.12
   3  -1   6    7.11    1.17
   3  -1   6    8.08    0.85
   3   1   6    8.97    1.16
  -3   1  -7    6.52    1.08
  -3  -1  -7    6.80    1.02
   3   1   7    5.95    0.99
   3  -1   7    5.00    1.08
  -3  -1  -8   18.78    1.75
  -3   1  -8   16.06    1.70
   3  -1   8   19.21    1.76
   3   1   8   15.97    1.61
   3   1   8   14.64    1.83
   3  -1   8   14.72    1.79
   3  -1   9   -0.32    1.06
   3   1   9    1.55    1.08
   3   1   9    0.15    0.94
   3  -1   9    0.90    1.02
   3   1   9    0.35    0.75
   3  -1   9    0.89    0.92
  -3  -1  -9    0.14    0.80
  -3   1  -9    1.47    0.90
  -3   1 -10    3.76    1.14
  -3  -1 -10    3.41    1.07
   3  -1  10    4.64    1.26
   3   1  10    2.77    1.10
   3  -1  10    3.54    1.04
   3   1  10    2.04    1.06
   3  -1  10    4.50    1.24
   3  -1  11    2.96    1.29
   3   1  11    3.42    1.15
   3  -1  11    2.39    1.13
  -3  -1 -11    4.36    1.14
  -3   1 -11    1.78    1.09
   3  -1  11    2.34    1.22
   3   1  11    5.10    1.26
   3  -1  12    0.94    1.17
   3   1  12   -0.92    1.05
   3  -1  12   -0.38    1.18
   3  -1  12    0.91    1.15
   3   1  12   -0.53    1.17
   3   1  12    0.39    0.95
   3  -1  12   -0.79    0.99
  -3  -1 -12    1.57    1.02
  -3   1 -12   -0.37    1.03
   3  -1  13   -0.94    1.20
   3   1  13    1.39    1.23
   3  -1  13   -0.86    1.08
   3  -1  13   -0.38    1.13
  -3   1 -13   -0.19    0.96
  -3  -1 -13    0.35    0.89
   3   1  14    3.32    1.26
   3  -1  14    3.50    1.27
   3  -1  14    2.48    1.21
   3   1  15    6.54    1.28
   3  -1  15    8.84    1.41
   3  -1  15    6.95    1.34
   3  -1  16    8.97    1.21
   3  -1  16    5.87    1.15
   3   1  17    0.87    0.68
   3  -1  17    0.32    0.65
  -3  -1 -17    0.57    0.70
   3   1  17    0.24    0.69
   3  -1  17    1.14    0.70
  -3  -2  18   -0.84    0.59
  -3   2  18   -0.11    0.49
  -3  -2  17    1.62    0.89
  -3  -2  17   -0.10    0.82
  -3   2  17    0.77    0.75
  -3   2  16    3.47    1.07
  -3  -2  16    4.57    1.14
  -3   2  16    3.71    0.95
  -3  -2  16    4.13    1.06
  -3  -2  16    2.61    1.13
  -3   2  15    4.89    1.25
  -3  -2  15    5.44    1.38
  -3  -2  15    7.61    1.39
  -3   2  15    5.90    1.17
  -3  -2  15    5.09    1.26
  -3  -2  15    2.24    1.10
  -3  -2  15    6.42    1.38
  -3  -2  14    1.28    1.12
  -3  -2  14    2.07    1.32
  -3   2  14    0.67    1.08
  -3  -2  14    1.27    1.19
  -3   2  14    2.43    1.12
  -3  -2  14    1.05    1.08
  -3   2  14    0.99    0.90
  -3   2  13    2.30    1.35
  -3  -2  13   -0.17    1.13
  -3  -2  13    5.36    1.52
  -3   2  13    1.49    1.03
  -3  -2  13    0.18    1.09
  -3  -2  13    0.20    1.46
  -3   2  13    0.42    0.93
   3   2 -13   -0.83    0.92
  -3   2  13   -0.45    0.97
  -3   2  13   -0.51    1.16
  -3  -2  13    0.37    1.20
  -3  -2  13    1.07    1.16
  -3  -2  13    2.22    1.05
  -3   2  13    1.22    0.93
  -3  -2  12    4.83    1.34
  -3  -2  12    3.58    1.23
  -3   2  12    3.07    1.34
  -3   2  12    2.98    1.21
  -3  -2  12    3.74    1.33
  -3   2  12    3.06    1.17
  -3  -2  12    2.95    1.19
  -3  -2  12    2.47    1.51
  -3   2  12    3.31    1.02
   3   2 -12    2.00    0.97
  -3   2  12    2.11    1.04
  -3  -2  12    3.01    1.07
  -3   2  12    1.83    0.97
  -3   2  12    0.89    1.36
  -3  -2  12    2.60    1.27
  -3   2  11   10.93    1.64
  -3  -2  11   13.07    1.66
  -3  -2  11   13.13    1.64
   3   2 -11    9.76    1.51
  -3  -2  11    9.04    1.62
  -3   2  11   11.25    1.67
  -3   2  11   11.41    1.54
  -3  -2  11   13.84    1.68
  -3  -2  11   12.84    1.56
  -3   2  11   11.82    1.51
  -3   2  11   11.75    1.52
  -3   2  11    8.25    1.39
  -3   2  11   12.58    1.62
  -3  -2  11   10.71    1.67
  -3  -2  11   10.87    1.78
  -3  -2  10    8.79    1.46
  -3  -2  10    8.72    1.47
  -3   2  10    5.86    1.32
   3   2 -10    9.18    1.39
  -3   2  10    9.52    1.52
  -3  -2  10    8.32    1.34
  -3   2  10    9.77    1.30
  -3   2  10    9.95    1.48
  -3   2  10    9.14    1.42
  -3  -2  10   12.12    1.55
  -3  -2  10    8.08    1.58
  -3   2  10    9.93    1.33
  -3  -2  10    9.57    1.44
  -3   2  10   11.82    1.33
  -3  -2  10    9.70    1.29
  -3   2   9   20.10    2.05
  -3  -2   9   22.40    2.12
  -3  -2   9   21.81    2.06
  -3   2   9   24.16    2.05
  -3  -2   9   23.76    2.16
  -3   2   9   21.57    2.08
  -3   2   8    1.68    0.72
  -3  -2   8    1.19    0.65
  -3  -2   7    0.40    0.84
  -3  -2   7    0.92    0.64
  -3   2   7    1.17    0.69
  -3   2   7    1.24    0.75
  -3  -2   6    2.81    0.70
  -3  -2   6    2.23    0.75
  -3   2   6    2.52    0.82
  -3  -2   5    6.74    0.84
  -3   2   5    5.64    0.80
  -3  -2   5    3.65    0.84
  -3   2   5    4.02    0.84
  -3  -2   5    7.52    0.92
  -3  -2   4   20.67    1.68
  -3  -2   4   20.66    1.67
  -3   2   4   18.66    1.66
  -3  -2   4   21.69    1.72
  -3   2   4   18.93    1.66
  -3  -2   3   97.84    6.77
  -3  -2   3   91.63    6.74
  -3   2   3   98.63    6.76
  -3   2   3   93.40    6.75
  -3  -2   3  103.18    6.78
  -3  -2   2    9.63    1.01
  -3   2   2   11.42    1.03
  -3  -2   2   10.09    1.04
  -3  -2   1   16.72    1.45
  -3   2   1   18.58    1.46
  -3  -2   1   18.29    1.47
  -3   2   1   17.07    1.26
  -3   2   0    4.29    0.56
  -3  -2   0    5.28    0.74
  -3   2   0    4.97    0.77
  -3  -2  -1  124.50    8.56
  -3   2  -1  119.86    8.54
  -3   2  -1  126.66    8.50
  -3  -2  -1  120.63    8.55
  -3  -2  -2    9.86    1.13
  -3  -2  -2    9.97    1.05
  -3   2  -2    8.71    0.99
  -3   2  -3    8.29    0.96
  -3  -2  -3    8.34    0.96
   3  -2   3    8.24    0.65
   3   2   3    7.39    0.90
  -3  -2  -4    0.07    0.63
  -3   2  -4   -0.07    0.67
   3   2   4    1.45    0.87
   3   2   4    0.78    0.61
   3   2   4    0.84    0.80
   3  -2   4    1.19    0.79
  -3  -2  -5    2.15    0.77
  -3   2  -5    1.49    0.72
   3   2   5    1.72    0.57
   3   2   5    0.55    0.81
   3   2   5    1.41    0.82
   3  -2   5    0.64    0.82
  -3  -2  -6    9.13    1.10
   3   2   6    7.32    1.14
   3   2   6    7.30    1.13
   3  -2   6    8.98    1.17
  -3  -2  -7    1.42    0.73
   3   2   7    1.12    0.80
   3  -2   7    0.47    0.76
   3   2   7    0.47    0.83
   3   2   8   23.75    2.06
  -3  -2  -8   21.71    1.97
   3  -2   8   19.73    2.09
   3   2   8   16.28    2.00
   3   2   8   21.37    1.98
   3  -2   8   20.44    1.99
   3   2   9    4.10    1.00
   3  -2   9    3.83    1.01
  -3   2  -9    3.82    1.03
  -3  -2  -9    3.60    1.04
   3  -2   9    4.24    1.21
   3   2   9    1.83    1.09
   3  -2   9    4.71    1.19
   3   2   9    2.80    1.04
   3   2   9    4.02    1.01
   3   2  10    3.02    1.02
   3  -2  10    2.81    1.03
  -3   2 -10    0.85    1.01
  -3  -2 -10    1.83    0.93
   3  -2  10    2.52    1.22
   3   2  10    2.43    1.08
   3   2  10    3.99    1.19
   3  -2  10    3.95    1.25
   3   2  11   19.16    2.41
   3  -2  11   24.19    2.51
   3  -2  11   27.87    2.59
   3   2  11   23.24    2.37
   3  -2  11   21.83    2.42
  -3  -2 -11   26.60    2.37
  -3   2 -11   28.37    2.51
   3  -2  12    3.55    1.36
   3   2  12    2.00    1.16
   3  -2  12    2.83    1.26
   3   2  12    1.10    1.04
   3  -2  12    2.09    1.11
  -3  -2 -12    2.70    1.02
  -3   2 -12    4.01    1.19
   3   2  12    1.85    1.27
  -3   2 -13    6.62    1.32
   3  -2  13    7.24    1.44
   3   2  13   10.29    1.52
   3   2  13    6.30    1.48
   3  -2  13    8.78    1.51
   3   2  14    1.64    1.11
   3  -2  14   -0.17    1.09
   3  -2  14    0.49    1.02
   3   2  14    1.94    1.16
   3  -2  14    1.82    1.09
   3   2  15    2.03    1.03
   3  -2  15    3.04    1.08
   3   2  15    1.91    0.94
   3  -2  15    1.53    1.00
   3   2  15    1.09    1.06
   3   2  15    1.98    0.99
  -3  -2 -16    0.75    0.90
   3   2  16   -0.94    0.82
   3  -2  16   -0.11    0.82
   3   2  16    1.04    0.79
   3  -2  16   -0.63    0.76
   3   2  16   -0.40    0.83
   3   2  16    0.40    0.71
   3  -2  17    7.55    0.84
   3   2  17    8.81    0.87
  -3   2 -17    2.35    0.79
   3   2  17    7.61    0.86
   3  -2  17    8.46    0.90
  -3  -3  18   -0.18    0.53
  -3   3  18    1.43    0.48
  -3  -3  17    2.29    0.87
  -3   3  17    2.85    0.77
  -3  -3  17    2.64    0.77
  -3   3  16   -0.11    0.80
  -3  -3  16   -0.57    0.96
  -3  -3  16   -0.12    0.83
  -3   3  16   -0.95    0.76
  -3  -3  15    0.45    0.99
  -3   3  15    0.54    0.97
  -3   3  15    0.13    0.86
  -3  -3  15    1.15    1.02
  -3   3  15    1.14    0.85
  -3  -3  15    0.29    1.03
  -3   3  14    0.15    1.04
  -3  -3  14   -0.17    1.08
  -3  -3  14   -0.16    1.10
  -3   3  14   -0.15    0.96
  -3  -3  14   -0.65    1.08
  -3   3  14   -1.18    0.94
  -3  -3  14   -0.17    1.17
  -3   3  13    2.70    1.07
  -3  -3  13    1.97    0.97
  -3   3  13    1.82    0.97
  -3  -3  13    2.88    1.38
  -3   3  13    1.83    1.04
  -3  -3  13    0.50    1.15
  -3   3  13    0.31    1.00
  -3  -3  13    1.71    1.13
   3   3 -13    2.19    1.06
  -3   3  13    1.44    1.08
  -3  -3  13    2.30    1.29
  -3   3  12    0.32    1.01
  -3  -3  12    0.87    0.92
  -3   3  12    1.45    0.84
  -3  -3  12    2.78    1.42
  -3   3  12    1.95    1.18
  -3  -3  12    1.26    1.25
  -3   3  12    1.94    1.09
  -3   3  12   -0.18    1.15
  -3  -3  12    1.17    1.18
  -3   3  12   -1.84    1.03
  -3  -3  12    1.18    1.12
   3   3 -12    2.03    1.14
  -3   3  12    0.32    0.99
  -3  -3  12    0.35    1.20
   3   3 -11    1.82    1.10
  -3  -3  11    2.10    0.93
  -3   3  11    1.80    0.90
  -3   3  11    1.53    1.10
  -3  -3  11    3.45    1.33
  -3  -3  11   -0.17    1.19
  -3   3  11   -0.17    1.15
  -3  -3  11    1.60    1.07
  -3   3  11    1.39    0.98
  -3   3  11    2.33    1.03
  -3  -3  11   -0.16    1.05
  -3   3  11    1.52    1.00
  -3   3  11    0.30    1.02
  -3  -3  11    1.14    1.08
  -3   3  10   22.71    2.18
   3   3 -10   20.43    2.18
  -3   3  10   19.33    2.11
  -3  -3  10   23.23    2.22
  -3  -3  10   18.63    2.33
  -3   3  10   19.68    2.13
  -3   3  10   21.39    2.10
  -3  -3  10   22.75    2.17
  -3  -3  10   20.34    2.19
  -3   3  10   23.91    2.18
  -3  -3  10   17.27    2.13
  -3  -3  10   26.07    2.18
  -3   3  10   25.21    2.11
  -3  -3  10   22.14    2.18
  -3   3  10   21.53    2.21
  -3   3   9    3.65    1.06
  -3  -3   9    4.85    1.09
  -3   3   9    3.10    0.97
  -3  -3   9    3.06    0.97
  -3  -3   9    5.31    1.16
  -3  -3   9    4.97    1.11
  -3   3   9    3.06    1.14
  -3   3   9    4.59    0.93
  -3  -3   9    4.57    0.93
  -3   3   9    3.44    0.98
  -3  -3   9    4.22    1.12
  -3   3   9    3.08    1.02
  -3  -3   8    1.64    0.79
  -3   3   8    1.59    0.72
  -3  -3   7    1.87    0.70
  -3   3   7    0.82    0.62
  -3  -3   7    0.82    0.80
  -3   3   6   13.01    1.24
  -3  -3   6    9.91    1.15
  -3  -3   6   11.93    1.28
  -3   3   6   11.70    1.25
  -3   3   5   15.52    1.41
  -3  -3   5   15.59    1.38
  -3  -3   5   13.96    1.41
  -3  -3   5   16.16    1.48
  -3   3   5   15.72    1.43
  -3  -3   4    0.66    0.51
  -3   3   4    1.52    0.59
  -3   3   4    1.89    0.61
  -3  -3   4    1.96    0.62
  -3  -3   4    3.19    0.67
  -3   3   3   67.82    5.09
  -3  -3   3   71.93    5.13
  -3  -3   3   79.30    5.17
  -3  -3   3   71.30    5.09
  -3   3   3   73.16    5.10
  -3  -3   2   15.13    1.39
  -3  -3   2   17.36    1.37
  -3   3   2   16.16    1.34
  -3  -3   1   11.50    1.12
  -3  -3   1   12.89    1.11
  -3   3   1   12.50    1.06
  -3   3   1   11.61    0.86
  -3  -3   0   10.05    0.92
  -3   3   0    9.18    0.77
  -3   3  -1  189.51   12.99
  -3  -3  -1  200.86   13.04
  -3   3  -1  184.83   13.01
  -3   3  -1  185.66   12.96
  -3  -3  -2   24.99    2.02
  -3   3  -2   23.55    1.98
  -3   3  -2   25.97    1.97
   3   3   3    1.30    0.68
  -3   3  -3    1.49    0.67
  -3  -3  -3    1.79    0.69
   3   3   4    4.66    0.83
   3  -3   4    1.43    0.84
   3   3   4    3.29    0.95
   3   3   4    5.07    0.85
  -3  -3  -4    4.53    0.81
  -3   3  -4    2.43    0.78
   3   3   5   12.79    1.30
  -3  -3  -5   11.80    1.24
  -3   3  -5   10.21    1.29
   3   3   5   12.69    1.46
   3   3   5   13.04    1.25
   3  -3   5    9.09    1.31
   3   3   6   62.14    4.63
   3  -3   6   59.76    4.56
   3   3   6   66.02    4.54
   3   3   6   57.28    4.43
  -3  -3  -6   59.93    4.51
  -3   3  -6   60.05    4.56
   3   3   7    0.95    0.94
  -3  -3  -7    1.13    0.78
  -3   3  -7    1.14    0.82
   3   3   7    2.31    0.83
   3  -3   7    0.70    0.80
   3   3   8    4.82    1.03
   3  -3   8    5.20    1.03
  -3  -3  -8    5.20    1.02
   3   3   8    6.32    1.24
   3   3   8    7.05    1.23
   3  -3   8    4.75    1.19
   3  -3   8    6.49    1.22
  -3   3  -9    0.63    1.38
   3  -3   9    3.09    1.10
   3   3   9    1.91    1.01
   3   3   9    0.55    0.79
   3  -3   9    4.17    1.01
  -3  -3  -9    2.81    0.97
   3  -3   9    3.39    1.08
   3   3   9    1.50    1.07
   3  -3  10    2.20    1.20
   3   3  10    0.63    0.88
   3  -3  10    0.50    0.89
   3   3  10    4.01    1.12
  -3  -3 -10    3.01    0.98
   3   3  10    4.19    1.21
   3  -3  10    2.16    1.17
   3  -3  11   10.31    1.64
  -3  -3 -11   11.14    1.49
  -3   3 -11   12.37    1.67
   3   3  11   12.34    1.68
   3  -3  11   14.13    1.77
   3   3  11   12.05    1.67
   3  -3  11    9.32    1.54
   3  -3  12   20.60    2.12
  -3   3 -12   12.46    1.88
   3   3  12   16.58    1.93
   3  -3  12   13.84    1.85
   3   3  12   16.91    1.97
   3  -3  12   20.11    2.07
   3  -3  13   42.69    3.64
   3   3  13   41.00    3.53
   3  -3  13   41.88    3.58
   3  -3  14   -0.33    1.09
   3  -3  14    0.87    1.03
   3   3  14    0.85    1.04
   3   3  14    1.73    1.00
   3  -3  14    1.48    1.03
   3   3  14    0.97    1.14
   3  -3  15    2.11    1.01
   3   3  15    0.27    1.01
   3   3  15    1.55    0.95
   3   3  15    1.41    0.92
   3  -3  15    2.99    0.95
   3  -3  15    0.96    0.97
   3   3  15    3.18    0.96
  -3  -3 -16   -0.17    0.76
   3  -3  16    1.28    0.70
   3   3  16    1.34    0.74
   3   3  16    1.88    0.84
   3  -3  16    1.04    0.74
  -3  -4  17    1.10    0.53
  -3   4  16    7.44    1.11
  -3  -4  16    9.23    1.36
  -3  -4  16   10.43    1.17
  -3   4  15    0.12    0.81
  -3  -4  15   -0.12    0.88
  -3  -4  15    0.87    1.07
  -3  -4  15    1.46    1.07
  -3  -4  14    0.29    1.01
  -3   4  14    3.02    1.06
  -3   4  14    1.62    0.93
  -3  -4  14    2.21    1.19
  -3   4  14    2.41    0.92
  -3  -4  14    2.97    1.07
  -3  -4  14    2.98    1.49
  -3  -4  14    1.75    0.98
  -3  -4  13   14.43    1.92
  -3   4  13   12.74    1.64
  -3  -4  13   13.73    1.81
  -3   4  13   11.27    1.67
  -3   4  13   13.32    1.76
  -3  -4  13   17.26    2.07
  -3  -4  13   12.51    1.71
  -3   4  13   18.51    1.71
  -3  -4  13   13.67    1.73
   3   4 -12    0.20    1.07
  -3  -4  12    0.38    1.33
  -3   4  12    0.67    1.03
  -3  -4  12   -0.16    1.10
  -3   4  12   -0.44    0.97
  -3  -4  12    1.25    1.19
  -3   4  12   -0.61    1.08
  -3  -4  12   -0.82    1.42
  -3   4  12    0.85    0.92
  -3  -4  12    0.62    1.10
  -3  -4  12    0.16    0.80
  -3   4  12   -0.60    0.78
  -3   4  11    8.89    1.32
  -3  -4  11    6.62    1.32
  -3  -4  11    8.47    1.56
  -3   4  11   10.65    1.54
  -3   4  11    9.60    1.38
  -3  -4  11    9.67    1.46
  -3   4  11    7.27    1.33
  -3   4  11    6.88    1.46
  -3  -4  11    6.47    1.41
  -3  -4  11    5.35    1.69
   3   4 -11    7.42    1.45
  -3  -4  11    9.15    1.31
  -3   4  11    8.56    1.20
  -3   4  10   -0.16    0.93
  -3   4  10    0.40    1.00
  -3  -4  10    1.02    1.04
  -3  -4  10    0.42    0.76
  -3   4  10    1.20    0.72
  -3  -4  10    1.12    1.40
  -3   4  10    0.44    1.05
  -3  -4  10   -0.43    0.99
  -3   4  10    0.26    0.91
  -3  -4  10   -0.70    0.96
  -3   4  10   -0.13    0.89
  -3   4  10    0.75    1.13
  -3  -4  10   -1.16    1.03
  -3   4   9    0.67    0.95
  -3  -4   9   -0.80    0.96
  -3   4   9   -0.28    1.05
  -3  -4   9    0.80    0.92
  -3   4   9    0.47    1.14
  -3   4   9    0.46    0.86
  -3  -4   9    0.62    0.83
  -3  -4   9    0.63    0.75
  -3   4   9   -0.96    0.74
  -3   4   9    1.43    0.92
  -3  -4   9    2.20    1.01
  -3   4   9   -0.12    0.85
  -3  -4   9   -0.66    0.94
  -3  -4   9   -0.32    1.15
  -3   4   8    0.14    1.01
  -3  -4   8   -0.39    0.90
  -3   4   8    0.52    0.95
  -3  -4   8    0.55    0.61
  -3   4   8    0.11    0.67
  -3  -4   8    0.23    0.82
  -3  -4   8    0.11    0.73
  -3  -4   7    1.88    0.66
  -3   4   7    3.14    0.70
  -3  -4   6    0.70    0.62
  -3  -4   6   -0.89    0.68
  -3  -4   6   -0.16    0.54
  -3   4   6   -0.31    0.53
  -3  -4   5    4.80    0.82
  -3   4   5    3.88    0.72
  -3   4   5    5.03    0.74
  -3  -4   5    4.26    0.68
  -3  -4   5    6.22    0.86
  -3  -4   4    5.45    0.86
  -3   4   4    4.44    0.68
  -3  -4   4    4.24    0.66
  -3   4   4    4.80    0.71
  -3  -4   4    5.10    0.78
  -3  -4   3    0.22    0.53
  -3   4   3    0.55    0.52
  -3  -4   3    0.92    0.62
  -3  -4   2   22.43    1.82
  -3   4   2   20.70    1.88
  -3  -4   2   22.10    1.72
  -3   4   2   21.91    1.68
  -3   4   1    0.48    0.64
  -3  -4   1    1.41    0.64
  -3   4   1    1.20    0.20
  -3  -4   1    1.01    0.46
  -3   4   1    1.53    0.47
  -3   4   0   93.57    6.70
  -3   4   0   91.75    6.59
  -3  -4   0   95.73    6.64
  -3   4   0  101.36    6.62
  -3   4  -1    9.10    0.96
  -3  -4  -1    9.50    0.94
  -3   4  -1   11.69    0.96
  -3   4  -1    8.51    0.91
  -3   4  -2    2.71    0.67
  -3   4  -2    3.07    0.63
  -3  -4  -2    5.45    0.71
   3   4   2    5.19    0.99
  -3   4  -2    3.51    0.58
   3   4   3    1.78    0.68
   3  -4   3    0.40    0.63
  -3   4  -3    1.60    0.68
  -3  -4  -3    1.61    0.71
  -3   4  -3    1.43    0.64
   3   4   3    1.35    0.88
  -3   4  -3    0.98    0.41
   3   4   3    2.67    0.85
  -3   4  -4    9.80    1.09
   3   4   4    8.98    1.26
   3   4   4    8.93    1.17
  -3  -4  -4    7.91    1.09
   3   4   4    9.39    1.03
  -3   4  -5    4.61    0.92
  -3  -4  -5    2.31    0.77
   3   4   5    2.16    0.74
   3  -4   5    1.89    0.73
   3   4   5    3.44    1.06
   3   4   5    3.97    0.83
  -3   4  -6    4.11    0.95
  -3  -4  -6    2.02    0.75
   3   4   6    1.88    0.71
   3  -4   6    1.48    0.74
   3   4   6    2.26    1.03
   3   4   6    2.29    0.77
   3   4   7    2.01    0.98
   3   4   7    1.96    0.73
   3   4   7    2.02    0.71
   3  -4   7    1.79    0.73
  -3  -4  -7    2.34    0.77
  -3   4  -7    2.06    0.95
  -3   4  -7    1.20    0.85
   3   4   7    2.37    0.88
   3  -4   8   16.81    1.69
   3   4   8   14.41    1.63
   3   4   8   15.49    1.74
   3  -4   8   14.34    1.73
   3   4   8   17.30    1.91
  -3   4  -8   19.27    2.22
  -3  -4  -8   16.38    1.70
  -3   4  -8   15.45    1.80
  -3   4  -8   19.52    1.81
   3  -4   8   17.41    1.85
   3   4   9   -0.14    0.91
  -3   4  -9   -0.18    1.42
   3   4   9    0.14    0.81
   3  -4   9    1.01    0.82
   3  -4   9   -0.47    1.03
   3   4   9    0.18    1.06
   3  -4   9   -0.87    1.06
  -3  -4  -9    0.83    0.79
  -3   4  -9   -0.68    1.03
  -3   4 -10    3.74    1.58
  -3   4 -10    4.99    1.22
  -3  -4 -10    7.90    1.14
   3   4  10    5.21    1.17
   3  -4  10    4.14    1.12
   3   4  10    3.13    1.24
   3   4  10    6.54    1.23
   3  -4  10    5.39    1.27
   3  -4  10    5.24    1.29
   3  -4  11    7.79    1.44
   3   4  11    8.89    1.70
   3   4  11    6.09    1.17
   3  -4  11    5.40    1.19
   3   4  11    7.49    1.34
   3  -4  11    7.28    1.38
   3   4  12   12.01    1.81
   3   4  12   10.43    1.54
   3  -4  12   11.03    1.58
   3  -4  12   12.27    1.67
   3   4  13    1.59    1.21
   3   4  13    1.93    1.03
   3  -4  13    0.42    0.94
   3  -4  13    0.34    1.08
   3   4  13    1.41    0.94
   3  -4  13    1.28    0.94
   3  -4  14   15.25    1.56
   3  -4  14   11.97    1.47
   3  -4  14   10.49    1.55
   3  -4  15    0.09    0.72
  -3  -4 -15    0.84    0.77
   3  -4  15    0.83    0.76
   3   4  16    0.27    0.75
  -3  -4 -16   -0.48    0.52
   3  -4  16   -0.16    0.53
   3  -4  16    0.47    0.49
   3   4  16    0.77    0.66
   3   4  17    0.35    0.36
  -3  -5  17    0.78    0.65
  -3   5  17    1.06    0.49
  -3   5  16    1.33    0.72
  -3  -5  16    0.66    0.84
  -3   5  16    1.10    0.70
  -3   5  15    0.57    0.84
  -3  -5  15    0.81    0.99
  -3  -5  15    1.45    1.05
  -3   5  15    0.85    0.84
  -3   5  14    9.71    1.46
  -3   5  14   11.13    1.45
  -3  -5  14    9.27    1.31
  -3   5  13   -0.14    1.03
  -3  -5  13   -0.91    0.91
  -3   5  13   -1.43    1.01
  -3  -5  12   -0.40    0.91
  -3  -5  12   -0.38    1.22
  -3   5  12    0.16    1.15
  -3  -5  12   -0.83    1.03
  -3  -5  12    2.02    1.57
   3   5 -12    1.46    1.14
   3   5 -11    1.72    1.25
  -3   5  11    1.62    0.96
  -3  -5  11    3.61    1.03
  -3   5  11    3.13    0.94
  -3  -5  11    5.08    1.09
  -3  -5  11    4.45    1.09
  -3  -5  11    5.26    1.57
  -3  -5  11    2.88    1.33
  -3   5  11    3.29    1.20
  -3   5  10   -0.36    0.65
  -3  -5  10    0.77    1.06
  -3  -5  10   -0.39    1.43
  -3   5  10   -0.16    1.15
  -3  -5  10   -0.18    1.28
  -3  -5   9    1.55    1.21
  -3   5   9    2.73    0.74
  -3  -5   9    1.59    1.12
  -3   5   9    3.02    1.12
  -3  -5   9    1.64    1.37
  -3   5   9    3.14    1.13
  -3  -5   8   -0.10    0.60
  -3   5   8   -0.58    0.59
  -3   5   8   -0.59    1.07
  -3  -5   8    0.79    1.09
  -3  -5   8   -0.32    1.11
  -3   5   8    0.30    1.03
  -3  -5   7   10.66    1.48
  -3  -5   7   10.04    1.07
  -3   5   7    8.19    1.00
  -3   5   7    9.96    1.38
  -3   5   7    8.99    1.41
  -3  -5   6   21.14    1.92
  -3  -5   6   21.94    1.79
  -3   5   6   22.44    1.80
  -3  -5   6   22.54    2.21
  -3  -5   5    2.09    0.69
  -3  -5   4    3.22    0.81
  -3  -5   4    3.18    0.64
  -3  -5   3   11.10    1.23
  -3  -5   3   12.11    1.07
  -3  -5   2   81.56    5.68
  -3   5   2   78.25    5.43
  -3   5   2   76.95    5.72
  -3   5   1   18.48    1.70
  -3  -5   1   18.95    1.71
  -3   5   0    2.89    0.70
  -3   5   0    2.55    0.45
  -3   5  -1    0.70    0.50
   3   5   1    0.38    0.42
  -3   5  -1   -0.28    0.61
  -3   5  -1    0.98    0.35
   3   5   2    7.93    1.19
  -3   5  -2    6.19    0.79
   3   5   2    6.32    1.12
  -3   5  -2    5.02    0.67
  -3   5  -2    6.93    0.83
   3   5   2    6.68    0.72
  -3   5  -3    8.84    0.91
   3   5   3    8.01    0.90
  -3   5  -3    7.77    0.89
   3   5   3    8.23    1.24
  -3   5  -3   10.89    1.08
  -3  -5  -3   10.02    0.96
  -3   5  -4   -0.30    0.65
   3   5   4   -0.47    0.83
  -3   5  -4    0.41    0.58
  -3  -5  -4   -0.37    0.59
   3   5   4   -0.70    0.51
   3  -5   4    0.07    0.52
   3   5   5    1.58    0.58
   3  -5   5    2.06    0.62
   3   5   5    1.34    1.00
   3   5   5    2.22    0.93
  -3   5  -5    1.13    0.94
  -3  -5  -5    1.01    0.72
  -3   5  -5    0.43    0.67
  -3   5  -5    1.27    0.75
   3   5   6    3.51    0.72
   3  -5   6    2.65    0.69
   3   5   6    4.38    0.97
   3   5   6    4.54    1.18
  -3   5  -6    5.00    1.09
  -3   5  -6    5.07    1.62
  -3  -5  -6    3.16    0.90
  -3   5  -6    5.03    0.96
  -3   5  -7    0.82    0.92
   3   5   7    1.54    0.66
  -3   5  -7    0.18    1.55
   3   5   7    0.35    1.06
   3   5   7    0.27    0.81
  -3   5  -7   -0.15    0.85
  -3   5  -8   -0.14    0.95
  -3   5  -8   -1.16    1.54
  -3   5  -8    0.16    0.89
   3   5   8   -0.18    1.08
   3   5   8    0.59    0.68
   3  -5   8   -0.28    0.94
   3   5   9  130.30    9.28
  -3   5  -9  128.41    9.62
   3   5   9  130.40    9.53
   3  -5   9  135.17    9.41
   3   5   9  124.68    9.28
  -3   5  -9  130.86    9.48
   3   5  10   30.45    2.71
   3   5  10   28.59    2.90
   3   5  10   30.68    2.99
   3  -5  10   29.83    2.84
  -3   5 -10   38.04    3.06
  -3   5 -10   30.58    3.16
   3  -5  11    2.50    1.22
  -3   5 -11    1.98    1.56
   3  -5  11    1.91    1.13
   3   5  11    1.47    0.91
  -3   5 -11    2.91    1.19
   3   5  11    3.36    1.29
   3  -5  12    1.72    1.00
   3   5  12    3.24    1.34
   3  -5  12    1.73    0.91
   3  -5  12    1.13    1.05
   3  -5  13    4.59    1.16
   3   5  13    4.10    1.11
   3   5  13    3.60    1.31
   3  -5  14   -0.13    0.86
   3   5  14   -0.27    0.90
   3   5  14   -0.42    1.06
   3   5  15    1.35    0.78
   3   5  15    2.81    0.93
   3   5  15    1.03    0.84
  -3  -6  16    0.90    0.66
  -3   6  16    2.14    0.60
  -3   6  16    2.38    0.65
  -3  -6  15    0.12    0.82
  -3   6  15    0.91    0.73
  -3   6  15    0.20    0.72
  -3  -6  14    4.20    1.13
  -3   6  14    6.31    1.12
  -3   6  14    7.77    1.19
  -3  -6  13   11.22    1.83
  -3  -6  13   12.66    1.63
  -3   6  13    7.67    1.43
  -3   6  13    9.80    1.44
  -3   6  12    4.61    1.20
  -3  -6  12    4.16    1.51
  -3   6  12    1.90    1.15
  -3   6  12    2.28    1.03
  -3  -6  12    2.21    1.29
   3   6 -11    0.66    1.10
  -3  -6  11    0.15    1.03
  -3   6  11    0.17    1.10
  -3   6  11    1.02    1.14
  -3  -6  11   -0.96    1.28
  -3   6  11    0.34    0.99
  -3  -6  11    3.14    1.44
  -3  -6  10    0.86    1.05
  -3   6  10    0.35    1.10
  -3   6  10    0.69    1.19
  -3  -6  10    0.19    1.31
  -3   6  10   -0.84    1.03
  -3  -6  10    0.98    1.45
  -3  -6   9    8.96    1.58
  -3   6   9    8.96    1.46
  -3   6   9    7.39    1.51
  -3  -6   9    7.63    1.52
  -3   6   9    8.97    1.41
  -3  -6   9    6.95    1.68
  -3  -6   8    2.03    1.23
  -3   6   8    1.13    1.11
  -3   6   8    2.63    1.07
  -3  -6   8    1.36    1.17
  -3  -6   7    0.36    1.14
  -3  -6   7   -0.16    1.09
  -3   6   7    0.15    1.00
  -3   6   7   -0.29    0.91
  -3  -6   6    0.53    1.18
  -3   6   6   -0.13    0.87
  -3  -6   6   -0.32    0.67
  -3   6   6   -0.14    1.07
  -3   6   6   -1.19    1.11
  -3   6   5    4.02    1.00
  -3   6   5    4.04    1.12
  -3   6   5    5.31    1.03
  -3  -6   5    2.06    0.76
  -3   6   5    4.12    1.02
  -3  -6   5    3.20    1.20
  -3  -6   4   -0.81    0.73
  -3  -6   3    9.65    1.52
  -3   6   3   10.88    1.30
  -3  -6   3   10.32    1.23
  -3  -6   2    4.86    1.28
  -3   6   2    3.08    0.88
  -3  -6   2    5.88    0.95
  -3   6   1    0.84    0.72
  -3  -6   1    0.91    0.69
  -3   6   0    0.10    0.61
   3   6   1    4.46    1.20
   3   6   1    3.66    1.06
  -3   6  -1    2.60    0.78
  -3   6  -1    4.47    0.61
   3   6   1    4.73    1.07
  -3   6  -2   24.39    2.10
   3   6   2   31.83    2.45
  -3   6  -2   24.98    2.07
  -3   6  -2   25.38    2.36
   3   6   2   26.68    2.41
  -3   6  -3   17.23    1.57
  -3   6  -3   16.04    1.47
   3   6   3   14.25    1.85
   3   6   3   17.80    1.82
   3   6   3   18.05    1.94
  -3   6  -3   17.30    1.86
  -3   6  -4   22.63    1.84
   3   6   4   17.28    2.04
   3   6   4   19.06    1.96
  -3   6  -4   19.69    2.38
  -3   6  -4   18.36    2.00
   3   6   4   16.31    2.05
   3   6   5   21.22    2.06
  -3   6  -5   21.88    1.96
  -3   6  -5   19.12    2.47
  -3   6  -5   19.32    2.08
  -3   6  -5   18.98    1.93
  -3   6  -6   -0.60    1.58
  -3   6  -6    0.46    1.00
  -3   6  -6    1.00    0.90
   3   6   6    0.15    0.91
  -3   6  -7   15.29    2.37
  -3   6  -7   13.97    1.82
  -3   6  -7   17.36    1.81
   3   6   7   18.99    2.04
   3   6   7   15.52    1.82
  -3   6  -8    0.86    1.81
   3   6   8    2.00    1.14
  -3   6  -8    1.55    1.13
  -3   6  -8    1.54    0.97
  -3   6  -9    0.15    1.02
   3   6   9    2.05    1.11
   3   6   9    2.46    1.32
  -3   6  -9    0.91    0.99
  -3   6  -9    2.34    1.69
   3  -6  10   -0.15    0.99
   3  -6  10    0.38    1.27
  -3   6 -10    2.44    1.63
   3   6  10    1.26    1.28
   3   6  10    1.42    1.08
  -3   6 -10    3.75    1.17
   3  -6  11    4.28    1.41
  -3   6 -11    7.12    1.83
   3   6  11   11.77    1.65
   3   6  11    8.47    1.49
   3  -6  11   12.49    1.49
  -3   6 -12    1.18    1.37
   3   6  12    2.21    1.02
   3   6  12    3.27    1.19
   3  -6  12    1.62    0.90
   3   6  13    1.24    0.95
   3   6  13    0.57    0.99
   3  -6  13    0.46    0.84
   3   6  14   -0.11    0.79
   3   6  14    2.47    1.03
   3   6  14   -0.23    0.90
   3   6  15    2.48    0.69
   3   6  15    2.28    0.76
   3   6  16   -0.21    0.34
  -3   7  15    5.80    0.81
  -3  -7  15    2.55    0.80
  -3  -7  14    1.77    0.92
  -3  -7  14    0.56    0.82
  -3   7  14    0.88    0.82
  -3   7  14    2.13    0.81
  -3   7  14    0.84    0.80
  -3   7  13   -0.63    0.85
  -3   7  13    0.25    0.96
  -3  -7  13   -0.43    0.98
  -3   7  13    1.69    0.93
  -3   7  12    3.91    1.09
  -3   7  12    0.60    0.93
  -3   7  12    2.55    1.14
  -3  -7  12    1.95    1.27
  -3  -7  12    2.30    1.18
  -3  -7  11    6.42    1.30
  -3  -7  11    8.17    1.55
  -3   7  11    7.07    1.36
  -3   7  11    8.85    1.42
  -3  -7  11    6.53    1.54
  -3   7  11    5.67    1.48
  -3  -7  10    4.94    1.36
   3   7 -10    2.69    1.23
  -3   7  10    4.42    1.20
  -3  -7  10    4.00    1.22
  -3  -7  10    0.92    1.33
  -3   7  10    2.73    1.22
  -3   7   9    0.34    1.05
  -3  -7   9    2.77    1.42
  -3   7   9    1.31    1.11
  -3  -7   9    1.28    1.34
  -3  -7   9    1.45    1.19
  -3   7   8    3.68    1.26
  -3   7   8    5.73    1.48
  -3  -7   8    7.42    1.54
  -3   7   8    4.63    1.26
  -3  -7   8    3.91    1.42
  -3  -7   8    5.58    1.41
  -3  -7   7   -0.62    1.26
  -3   7   7   -1.44    1.09
  -3   7   7   -0.87    1.19
  -3   7   7   -0.61    0.95
  -3  -7   7    0.49    1.10
  -3  -7   6    9.10    1.42
  -3   7   6    9.01    1.34
  -3  -7   6    7.07    1.58
  -3   7   6    6.44    1.27
  -3   7   6    6.84    1.42
  -3   7   6    6.05    1.28
  -3   7   5   12.17    1.45
   3   7  -5    9.00    1.48
  -3  -7   5    7.61    1.34
  -3   7   5    7.23    1.33
  -3  -7   5    7.60    1.13
  -3   7   5    8.89    1.55
  -3   7   5    8.54    1.35
  -3   7   4   45.43    3.52
  -3  -7   4   46.95    3.83
   3   7  -4   42.05    3.69
  -3   7   4   39.86    3.59
  -3  -7   4   44.20    3.46
  -3   7   4   45.43    3.69
  -3   7   4   44.28    3.54
   3   7  -3    0.35    0.80
   3   7  -3   -0.32    1.11
  -3  -7   3   -0.18    1.11
  -3   7   3    1.01    1.06
  -3   7   3   -0.15    0.97
  -3   7   3   -0.12    0.91
  -3  -7   3   -0.47    0.76
   3   7  -2    3.69    1.22
  -3   7   2    4.66    1.16
   3   7  -2    5.43    1.04
  -3  -7   2    3.37    1.20
  -3   7   2    3.83    1.17
  -3   7   2    5.40    1.06
  -3  -7   2    4.23    0.90
   3   7  -1    0.81    1.21
  -3   7   1   -1.06    1.07
   3   7  -1    2.10    0.90
  -3  -7   1   -0.80    1.05
  -3   7   1    0.25    0.78
  -3   7   1    0.26    0.98
  -3  -7   1    1.08    0.80
  -3   7   0   12.00    1.73
  -3   7   0   16.90    2.11
  -3  -7   0   18.30    1.85
   3   7   0   14.67    1.78
  -3   7   0   12.50    1.53
   3   7   0   16.76    1.72
   3   7   0   17.65    1.97
  -3   7  -1    2.28    1.47
  -3  -7  -1    0.42    0.98
   3   7   1   -0.16    0.93
   3   7   1    0.59    0.97
  -3   7  -1    0.66    0.69
   3   7   1   -0.83    1.22
  -3   7  -2    2.07    1.14
  -3   7  -2   -0.74    1.52
  -3  -7  -2   -0.53    0.92
   3   7   2   -0.32    0.99
  -3   7  -2   -0.60    0.66
   3   7   2    0.16    1.05
   3   7   2    0.17    1.19
  -3   7  -3    2.24    0.70
  -3   7  -3    3.91    1.22
   3   7   3    0.34    1.04
   3   7   3    1.85    1.08
  -3   7  -3    3.15    1.71
  -3   7  -4    0.33    1.07
  -3   7  -4   -0.46    0.69
   3   7   4    1.08    1.08
   3   7   4   -1.20    1.01
  -3   7  -5   14.34    2.25
  -3   7  -5   12.10    1.44
   3   7   5   12.58    1.66
   3   7   5   15.38    1.81
  -3   7  -5   13.05    1.83
  -3   7  -5   10.60    1.48
  -3   7  -6   66.03    5.34
   3   7   6   67.96    5.29
   3   7   6   69.59    5.56
  -3   7  -6   73.97    5.53
  -3   7  -6   72.72    5.35
   3   7   6   71.85    5.49
  -3   7  -6   75.67    5.86
   3   7   7   39.49    3.55
  -3   7  -7   41.04    3.63
   3   7   7   41.62    3.62
   3   7   7   44.58    3.54
  -3   7  -7   42.20    3.56
  -3   7  -7   53.67    4.24
   3   7   8    9.19    1.34
   3   7   8    7.21    1.39
  -3   7  -8    5.26    1.21
  -3   7  -8    5.48    1.88
  -3   7  -8    7.69    1.41
  -3   7  -9   -0.15    1.02
  -3   7  -9    2.20    1.80
   3   7   9    0.16    1.00
   3   7   9    0.66    1.13
   3  -7   9    1.04    1.36
  -3   7  -9   -0.18    0.90
  -3   7 -10   -0.20    1.60
   3  -7  10    3.57    1.34
   3   7  10    2.51    1.11
   3   7  10    3.08    1.22
   3   7  11   12.13    1.52
   3   7  11    8.99    1.49
   3   7  12    2.10    0.97
   3   7  12    1.49    1.02
  -3   7 -12    0.66    1.27
   3   7  13   -0.22    0.81
   3   7  13    0.56    0.90
   3   7  14   -0.32    0.58
   3   7  15   -0.19    0.37
   3   7  15   -0.40    0.48
  -3   8  15    1.39    0.44
  -3  -8  14    2.88    0.67
  -3   8  14    1.30    0.65
  -3   8  13    0.61    0.75
  -3   8  13    0.75    0.77
  -3   8  13   -0.31    0.83
  -3  -8  13    0.54    0.83
  -3  -8  13    0.48    0.79
  -3   8  12    1.39    0.85
  -3  -8  12   -0.39    0.97
  -3   8  12    0.66    1.00
  -3   8  12    2.24    0.92
  -3  -8  11    0.87    1.02
  -3  -8  11    6.32    1.32
  -3  -8  11    4.48    1.23
   3   8 -11    4.48    1.53
  -3   8  11    4.99    1.09
  -3   8  11    3.33    1.03
  -3  -8  10   13.89    1.94
   3   8 -10   15.39    2.27
  -3  -8  10   14.92    1.96
  -3  -8  10   17.20    1.94
  -3   8  10   17.77    1.86
  -3   8  10   16.72    1.82
  -3  -8   9    5.36    1.42
  -3  -8   9    3.65    1.31
  -3   8   9    4.51    1.24
  -3  -8   9    3.87    1.36
  -3   8   9    2.49    1.25
  -3   8   9    5.92    1.23
  -3  -8   8    1.06    1.39
  -3  -8   8   -0.99    1.15
  -3   8   8    0.32    1.01
  -3  -8   8    0.98    1.30
  -3   8   8   -0.73    1.27
  -3   8   8    1.38    1.02
  -3  -8   7   -0.22    1.43
  -3  -8   7    0.80    1.17
  -3   8   7   -1.12    0.99
  -3  -8   7    0.32    1.16
  -3   8   7   -0.46    1.03
  -3   8   7    1.09    1.23
  -3   8   6   -0.16    1.07
  -3   8   6    1.08    0.95
  -3   8   6   -0.15    0.94
  -3   8   6    2.32    1.27
  -3  -8   6    0.15    1.06
  -3  -8   5    1.73    1.39
  -3   8   5    0.15    0.94
  -3   8   5   -0.66    1.10
   3   8  -5    1.94    1.25
  -3   8   5   -1.73    1.30
  -3   8   4    0.17    1.18
  -3  -8   4   -0.83    1.36
  -3   8   4   -0.17    1.12
  -3  -8   4    0.25    0.78
   3   8  -4    0.55    1.21
  -3   8   4    1.78    0.92
  -3   8   3   -0.51    0.89
  -3  -8   3    1.80    1.32
  -3   8   3   -0.87    1.19
   3   8  -3    0.93    1.19
   3   8  -3   -0.19    1.11
  -3   8   3    1.91    1.27
  -3  -8   3   -0.13    0.77
  -3  -8   2    3.04    1.33
  -3   8   2    2.65    1.30
   3   8  -2    4.51    1.45
   3   8  -2    2.22    0.90
   3   8  -2    3.29    1.27
  -3   8   2    2.44    1.18
  -3   8   2    4.22    1.38
  -3  -8   2    3.19    0.90
  -3  -8   1    8.98    1.52
  -3   8   1    7.88    1.53
   3   8  -1    4.91    1.45
   3   8  -1    6.54    1.21
  -3   8   1    6.10    1.10
  -3  -8   1    4.79    1.09
  -3   8   1    8.60    1.65
   3   8   0    5.13    1.53
  -3  -8   0    3.41    1.09
  -3   8   0    5.93    1.77
   3   8   0    4.91    1.17
   3   8   0    4.57    1.31
  -3   8   0    5.86    1.09
  -3  -8   0    4.23    1.25
   3   8   1    8.44    1.69
  -3   8  -1    8.91    1.86
   3   8   1    9.04    1.48
   3   8   1    7.63    1.48
  -3   8  -1    7.58    1.17
  -3  -8  -1   11.67    1.52
  -3  -8  -2   17.67    1.95
   3   8   2   18.89    2.07
   3   8   2   16.40    2.10
  -3   8  -2   23.92    2.68
  -3   8  -2   19.75    2.22
   3   8   2   19.54    2.28
  -3   8  -3   -0.88    1.67
   3   8   3   -0.37    0.98
   3   8   3    0.39    1.01
  -3   8  -3   -0.56    1.15
   3   8   4    1.92    1.20
   3   8   4    2.53    1.12
  -3   8  -4    1.50    1.24
  -3   8  -5    3.30    1.95
  -3   8  -5    1.86    1.27
  -3   8  -5    1.70    1.03
   3   8   5    0.97    1.08
   3   8   5    2.19    1.10
   3   8   6   35.27    3.40
   3   8   6   40.84    3.54
  -3   8  -6   41.05    3.30
  -3   8  -6   38.52    3.46
  -3   8  -6   40.37    3.92
   3   8   7    0.82    1.13
   3   8   7    0.19    1.03
  -3   8  -7   -0.17    1.11
  -3   8  -7   -0.47    1.82
  -3   8  -8    7.06    1.39
   3  -8   8    8.17    1.72
  -3   8  -8    7.31    1.95
   3   8   8    6.88    1.20
   3   8   8    8.87    1.37
  -3   8  -9    2.76    1.06
   3  -8   9    2.17    1.32
  -3   8  -9    5.50    1.80
   3   8   9    3.26    1.15
   3   8   9    5.42    1.08
   3   8  10    0.38    0.94
   3   8  10   -0.94    1.14
   3  -8  10    0.17    1.11
   3   8  10   -0.50    0.83
  -3   8 -10   -0.74    1.50
  -3   8 -11   -0.45    1.33
   3   8  11    0.56    0.76
   3   8  11    0.80    0.91
   3   8  11    1.54    1.07
   3   8  12    0.94    0.95
   3   8  12    0.74    0.70
  -3   8 -12   -1.03    1.06
   3   8  13    3.19    0.68
   3   8  13    2.41    0.81
   3   8  14    1.06    0.54
  -3   9  13   -1.12    0.58
  -3   9  12   10.97    1.21
   3   9 -11   -0.23    1.15
  -3   9  11    1.19    0.82
  -3  -9  11    0.75    0.86
  -3   9  11    0.13    1.00
  -3   9  10    1.46    1.01
   3   9 -10    1.09    1.42
  -3   9  10    0.25    0.83
  -3  -9  10   -0.85    0.93
  -3  -9  10   -0.91    1.09
  -3   9   9    6.73    1.44
  -3  -9   9    8.61    1.49
  -3  -9   9    8.90    1.31
  -3   9   9    6.99    1.24
  -3  -9   8   15.41    1.78
  -3   9   8   15.75    1.80
  -3  -9   8   17.16    2.17
  -3   9   8   16.16    2.03
  -3   9   7    0.88    1.22
  -3  -9   7    2.01    1.07
  -3   9   7    1.57    0.94
  -3   9   6    3.22    1.05
  -3   9   6    3.00    1.34
  -3   9   6    1.58    1.19
   3   9  -6    4.30    1.27
  -3  -9   6    3.51    1.45
  -3   9   5    1.08    0.92
  -3   9   5   -0.52    1.19
   3   9  -5   -0.39    1.10
   3   9  -5    0.37    1.27
  -3   9   5    1.22    1.21
  -3  -9   5   -0.44    1.40
  -3   9   4    1.53    0.91
  -3  -9   4    1.73    1.38
   3   9  -4    2.41    1.21
  -3   9   4    1.87    1.32
   3   9  -4    3.31    1.37
  -3   9   4    0.18    1.19
   3   9  -3    4.10    1.42
  -3   9   3    2.86    1.39
  -3  -9   3    4.41    1.49
   3   9  -3    3.22    1.47
   3   9  -2    2.49    1.31
  -3   9   2    2.34    1.37
  -3  -9   2    1.81    0.92
  -3   9   2    5.51    1.45
  -3  -9   2    3.41    1.34
   3   9  -2    3.28    1.44
   3   9  -1    6.68    1.50
  -3   9   1    7.54    1.51
  -3  -9   1    5.23    1.11
  -3   9   1    7.78    1.77
   3   9  -1    7.46    1.68
  -3  -9   1    4.17    1.39
   3  -9  -1    6.00    1.46
  -3   9   0   -1.77    1.69
  -3  -9   0   -0.15    0.91
   3  -9   0   -0.19    1.16
  -3  -9   0   -1.42    1.13
   3   9   0    0.63    1.26
   3   9   1    3.27    1.01
   3   9   1   -0.85    1.30
  -3   9  -1    1.01    1.26
  -3  -9  -1    3.46    1.00
  -3   9  -1    3.57    1.81
   3   9   1   -0.21    1.34
   3  -9   1   -0.20    1.20
  -3  -9  -1    1.31    1.09
  -3   9  -2    2.41    1.34
  -3  -9  -2    4.06    1.12
   3   9   2    0.52    0.97
   3   9   2    2.74    1.25
   3   9   2    3.54    1.52
  -3   9  -2    3.10    1.71
   3   9   3   71.11    5.28
  -3   9  -3   72.32    5.53
  -3   9  -3   67.53    5.23
   3   9   3   54.28    5.04
  -3   9  -4   24.65    2.28
   3   9   4   17.29    2.27
   3   9   4   22.28    2.35
  -3   9  -4   21.90    2.46
  -3   9  -4   19.09    2.72
   3  -9   4   23.35    2.53
  -3   9  -5    6.80    1.55
   3  -9   5    4.94    1.57
   3   9   5    4.59    1.26
  -3   9  -5    6.17    1.23
  -3   9  -6    0.55    0.89
  -3   9  -6    0.71    1.18
   3  -9   6   -1.33    1.39
  -3   9  -6   -1.64    1.82
   3   9   6   -0.58    1.10
  -3   9  -7    2.93    1.24
  -3   9  -7    6.07    1.91
   3   9   7    2.97    1.20
  -3   9  -8    2.68    1.05
   3  -9   8    2.72    1.34
  -3   9  -8    2.50    1.70
   3   9   8    3.34    1.23
  -3   9  -9    0.11    0.85
  -3   9  -9    0.18    1.46
   3  -9   9   -0.85    1.12
   3   9   9   -1.23    1.00
  -3   9 -10   -1.07    1.34
   3  -9  10   -0.14    1.01
   3   9  10   -0.86    0.97
   3   9  11    0.51    0.81
  -3   9 -11    0.23    1.08
   3   9  11    0.06    0.54
   3   9  12    0.24    0.67
   3   9  13    0.20    0.45
  -3  10  12    0.53    0.39
  -3  10  11    0.94    0.57
   3  10 -11    0.66    0.79
  -3  10  10    0.32    0.65
  -3 -10  10    0.11    0.86
   3  10 -10   -0.34    1.13
  -3  10   9    0.74    0.72
  -3 -10   9    0.14    1.00
  -3  10   9   -1.28    1.02
   3  10  -9   -0.15    1.40
  -3  10   8    3.23    0.88
  -3 -10   8    2.98    1.18
   3  10  -8    0.18    1.55
  -3  10   8    3.66    1.16
  -3  10   7   17.97    1.95
  -3  10   7   12.44    1.49
  -3 -10   6   12.52    1.77
  -3  10   6    8.80    1.26
  -3  10   5   -0.16    1.19
   3  10  -5   -0.33    1.13
  -3 -10   5    0.60    1.32
   3  10  -4    2.39    1.36
  -3  10   4    1.42    1.24
  -3 -10   4   -0.61    1.28
   3  10  -3    3.12    1.44
  -3  10   3    1.88    1.40
  -3 -10   3    4.17    1.37
   3  10  -2    3.84    1.54
  -3  10   2    8.77    1.59
  -3 -10   2    6.88    1.50
  -3  10   1    2.38    1.34
  -3  10   1    4.09    1.42
  -3 -10   1    2.17    1.15
   3 -10  -1    2.61    1.18
   3  10  -1    4.32    1.51
  -3  10   0    0.94    1.50
   3  10   0    0.83    1.35
  -3 -10   0    0.33    1.03
   3 -10   0    0.91    1.19
  -3  10  -1    1.40    1.35
  -3  10  -1    0.60    1.58
   3  10   1    1.03    1.38
   3 -10   1    0.19    1.18
  -3 -10  -1   -0.30    1.06
   3 -10   2   -0.20    1.26
  -3  10  -2   -1.48    1.79
  -3  10  -2    1.78    1.37
  -3  10  -3   26.89    2.68
  -3  10  -3   24.34    2.89
  -3  10  -3   25.50    2.53
   3 -10   3   24.97    2.77
  -3  10  -4   -0.74    1.24
  -3  10  -4    2.18    1.73
   3 -10   4   -0.41    1.28
  -3  10  -4   -0.76    0.98
  -3  10  -5    5.67    1.36
  -3  10  -5    8.02    1.21
   3 -10   5    5.45    1.57
   3  10   6    1.64    0.94
  -3  10  -6    0.16    1.13
  -3  10  -6    2.26    1.69
  -3  10  -6    1.24    0.77
   3 -10   6    3.83    1.35
   3  10   7    0.97    0.91
  -3  10  -7    2.28    1.58
  -3  10  -7    2.54    1.02
   3  10   8    1.64    0.84
  -3  10  -8    0.11    0.86
  -3  10  -8   -0.67    1.51
   3  10   9    4.11    0.94
   3 -10   9    6.65    1.24
  -3  10  -9    2.81    1.32
   3  10  10    0.30    0.67
   3 -10  10   -0.10    0.77
  -3  10 -10   -0.43    1.03
   3  10  11   -0.05    0.51
   3  11 -10    1.44    0.68
  -3 -11   9    0.56    0.74
   3  11  -9    0.48    1.01
   3  11  -8    3.65    1.24
  -3 -11   7    2.31    1.09
   3  11  -7    1.65    1.35
  -3 -11   6    0.90    1.08
  -3  11   6    0.11    0.72
  -3 -11   5   -0.16    1.10
  -3 -11   4    0.33    1.10
  -3  11   4    0.88    1.10
  -3 -11   3    0.65    1.10
  -3  11   3    0.48    1.13
  -3 -11   2    1.41    1.18
  -3  11   2   -0.17    1.19
  -3 -11   1    1.61    1.01
  -3  11   1    1.93    1.24
   3 -11   0   21.83    2.32
  -3 -11   0   26.94    2.33
  -3  11  -1   14.56    1.74
   3 -11   1   16.60    1.86
  -3  11  -1   12.47    2.03
  -3  11  -1   11.74    1.87
  -3  11  -2   -0.58    0.96
   3 -11   2   -0.16    1.09
  -3  11  -2    0.87    1.45
  -3  11  -2   -0.17    1.18
  -3  11  -3    1.22    0.97
   3 -11   3    2.33    1.26
  -3  11  -3    0.89    1.49
  -3  11  -3   -0.49    1.15
  -3  11  -4    0.12    0.82
   3 -11   4   -0.82    1.09
  -3  11  -4    0.18    1.47
  -3  11  -4   -0.75    1.07
  -3  11  -5    4.44    0.88
  -3  11  -5    2.95    1.13
  -3  11  -5    3.87    1.56
   3 -11   5    3.29    1.22
  -3  11  -6    0.91    0.92
   3 -11   6   -0.14    1.03
  -3  11  -7    0.18    0.76
  -3  11  -7   -0.83    1.24
   3 -11   7   -0.50    0.91
  -3  11  -8    0.11    1.06
   3 -11   9    0.91    0.62
  -3  11  -9   -0.08    0.85
   3  12  -8    1.38    0.68
  -3 -12   7    1.26    0.69
  -3  12   7    0.33    0.39
   3  12  -7   -0.35    0.88
  -3 -12   6    0.84    0.74
  -3  12   6   -0.05    0.41
   3  12  -6   -0.76    1.06
  -3 -12   5    0.61    0.79
  -3  12   5    0.41    0.62
  -3  12   4   17.94    1.70
  -3 -12   4   15.94    1.73
  -3  12   3    3.74    0.90
  -3  12   3    1.69    0.97
   3  12  -3    2.49    1.31
  -3 -12   3    4.06    0.95
  -3 -12   2   -0.61    0.83
  -3  12   2    0.12    0.93
  -3 -12   1    0.36    0.79
  -3  12   1    0.78    0.96
  -3  12   1    1.51    0.85
  -3  12   0   14.35    1.58
   3 -12   1    0.56    0.79
  -3  12  -1   -0.52    1.01
  -3  12  -1    0.11    0.77
   3 -12   2    0.10    0.83
  -3  12  -2    1.24    0.97
  -3  12  -2    1.13    0.77
  -3  12  -3    2.86    0.78
  -3  12  -3    1.72    0.92
   3 -12   3    2.35    0.97
  -3  12  -3    0.59    1.16
  -3  12  -4   -0.21    0.55
  -3  12  -4   -0.41    0.86
  -3  12  -4    0.81    1.10
   3 -12   4    0.42    0.86
  -3  12  -5    0.08    0.70
   3 -12   5    1.72    0.81
  -3  12  -5    0.11    1.04
  -3  12  -6   -0.56    0.93
  -3  12  -6    1.61    0.59
   3 -12   6    0.42    0.65
   3 -12   7   -0.13    0.54
  -3  13   4    0.81    0.39
   3  13  -4    1.31    0.68
  -3  13   3    2.00    0.52
  -3  13   1    0.33    0.54
  -3  13   1   -0.07    0.61
  -3  13   0   -0.06    0.48
  -3  13  -1   -0.23    0.50
  -3  13  -1    0.43    0.60
  -3  13  -2    2.11    0.47
  -3  13  -2    0.97    0.61
  -4   0  17   -0.43    0.88
  -4   0  16    1.13    1.02
  -4   0  16    1.09    0.94
  -4   0  15    0.32    1.04
  -4   0  15    0.17    1.13
  -4   0  15    2.05    1.21
  -4   0  15    1.03    0.98
  -4   0  14    2.61    1.40
  -4   0  14   -0.18    1.28
  -4   0  14   -0.35    1.06
  -4   0  14   -0.37    1.31
  -4   0  13    0.76    1.20
  -4   0  13    0.17    1.26
  -4   0  13   -0.54    1.15
  -4   0  13   -0.57    1.27
  -4   0  13   -0.67    0.95
  -4   0  13    1.89    1.05
  -4   0  13   -0.19    1.21
  -4   0  12   35.76    3.23
  -4   0  12   29.89    3.10
  -4   0  12   33.08    3.03
  -4   0  12   35.14    3.00
  -4   0  12   33.10    3.25
  -4   0  12   38.98    3.22
  -4   0  12   37.94    3.15
  -4   0  11   -0.49    1.02
  -4   0  11   -1.74    1.22
  -4   0  11    1.20    1.09
  -4   0  11    1.58    0.99
  -4   0  11   -0.34    1.21
  -4   0  11    0.50    0.87
  -4   0  10  107.59    7.74
  -4   0  10  109.11    7.81
  -4   0  10   95.54    7.59
  -4   0  10  110.66    7.77
  -4   0  10  102.52    7.76
  -4   0  10  113.30    7.78
  -4   0   9    0.57    0.94
  -4   0   9    1.37    0.99
  -4   0   9    0.66    0.76
  -4   0   9   -0.14    0.95
   4   0  -9   -0.10    0.67
  -4   0   8   61.65    4.73
  -4   0   8   62.81    4.69
  -4   0   7    0.43    0.82
  -4   0   7   -0.40    0.70
  -4   0   6  111.42    7.87
  -4   0   6  109.95    7.84
  -4   0   5    0.65    0.73
  -4   0   5    0.99    0.68
  -4   0   4  404.42   27.66
  -4   0   4  404.47   27.62
  -4   0   3    0.98    0.61
  -4   0   3    0.40    0.66
  -4   0   2   47.49    3.78
  -4   0   2   55.71    3.75
  -4   0   1   -0.12    0.67
  -4   0   1    0.68    0.55
  -4   0   0    3.75    0.60
  -4   0   0    2.92    0.80
  -4   0   0    3.49    0.64
  -4   0  -1    0.04    0.47
  -4   0  -1    0.33    0.77
  -4   0  -1    0.53    0.58
  -4   0  -2   21.17    1.80
  -4   0  -2   22.00    1.66
  -4   0  -2   22.54    1.92
  -4   0  -3    0.34    0.40
  -4   0  -4  102.68    7.09
   4   0   5    1.08    0.92
   4   0   5    0.72    0.68
  -4   0  -6  296.19   21.05
   4   0   6  324.84   21.14
   4   0   6  299.27   20.93
   4   0   7    1.62    0.83
   4   0   7    1.14    1.05
   4   0   7    1.36    0.72
  -4   0  -7    0.37    0.81
  -4   0  -8    6.04    1.14
   4   0   8    3.84    1.11
   4   0   8    3.87    1.04
   4   0   8    3.65    1.23
  -4   0  -9    0.16    0.88
   4   0   9   -0.33    1.13
   4   0   9   -0.49    0.95
   4   0   9    1.22    1.20
  -4   0 -10  143.90    9.45
   4   0  10  132.89    9.42
   4   0  10  115.42    9.40
   4   0  10  124.07    9.41
   4   0  11    0.19    1.00
  -4   0 -11   -0.55    0.99
   4   0  11   -0.19    1.24
   4   0  11   -0.59    1.16
   4   0  12   11.82    1.77
   4   0  12    9.74    1.61
  -4   0 -12   10.63    1.58
   4   0  13   -0.63    1.16
   4   0  13   -0.38    1.20
   4   0  14   11.12    1.54
   4   0  14    7.40    1.48
   4   0  15    0.56    0.92
   4   0  15   -0.27    1.01
   4   0  16    6.45    1.01
   4   0  16    7.71    1.10
   4   0  17    0.46    0.54
   4   0  17    0.20    0.58
  -4   0 -17   -0.27    0.60
  -4  -1  18    0.21    0.60
  -4   1  18   -0.52    0.54
  -4  -1  17    9.43    1.24
  -4   1  17    8.60    1.19
  -4  -1  16    1.97    1.01
  -4   1  16    2.56    1.00
  -4  -1  16    1.69    0.98
  -4  -1  16    2.44    0.95
  -4   1  16    1.82    0.92
  -4   1  15    1.23    1.07
  -4  -1  15   -0.64    1.07
  -4   1  15   -0.32    1.06
  -4  -1  15   -1.17    1.15
  -4  -1  15   -0.16    1.01
  -4  -1  15    1.33    1.21
  -4  -1  14    6.05    1.54
  -4   1  14   11.85    1.76
  -4   1  14    5.42    1.29
  -4  -1  14    8.14    1.42
  -4   1  14   10.38    1.61
  -4  -1  14    8.57    1.62
  -4   1  14    7.02    1.45
  -4  -1  14    7.52    1.50
  -4   1  14    4.51    1.16
  -4  -1  14    6.54    1.26
  -4   1  13   -0.36    1.10
  -4  -1  13    0.56    1.20
  -4   1  13   -0.40    0.90
  -4  -1  13    0.19    1.27
  -4   1  13   -0.52    1.05
  -4  -1  13   -1.27    1.09
  -4   1  13    1.31    1.30
  -4  -1  13   -0.46    1.07
  -4  -1  13    0.95    1.32
  -4  -1  13    1.91    1.08
  -4   1  13    0.37    0.95
  -4  -1  13    2.77    1.44
  -4   1  12    6.31    1.33
  -4  -1  12    9.12    1.52
  -4   1  12    7.95    1.20
  -4   1  12    6.68    1.48
  -4  -1  12    9.19    1.61
  -4   1  12    8.66    1.43
  -4  -1  12    9.19    1.48
  -4  -1  12    4.28    1.48
  -4  -1  12    6.65    1.36
  -4   1  12    5.44    1.58
  -4  -1  12    7.26    1.69
  -4  -1  12    9.15    1.44
  -4   1  12    9.38    1.38
  -4  -1  11    8.63    1.35
  -4   1  11    6.73    1.26
  -4   1  11    8.02    1.45
  -4  -1  11    9.34    1.46
  -4   1  11    7.03    1.21
  -4  -1  11    8.41    1.50
  -4  -1  11    8.05    1.39
  -4   1  11    8.11    1.41
  -4   1  11    6.79    1.52
  -4  -1  11    6.61    1.44
  -4  -1  11    7.84    1.36
  -4   1  11    7.47    1.45
  -4  -1  11    8.57    1.61
   4   1 -11    8.06    1.26
  -4  -1  10   80.86    6.40
  -4   1  10   81.97    6.40
   4   1 -10   87.39    6.31
  -4   1  10   84.11    6.29
  -4  -1  10   87.71    6.42
  -4   1  10   87.25    6.39
  -4  -1  10   84.89    6.37
  -4   1  10   81.35    6.35
  -4  -1  10   87.59    6.41
  -4  -1  10   91.82    6.47
  -4  -1  10   84.71    6.45
  -4   1  10   86.91    6.35
  -4  -1   9    7.63    1.23
  -4   1   9    4.12    1.18
  -4  -1   9    6.78    1.15
  -4   1   9    6.10    1.18
  -4  -1   9    4.23    1.12
  -4  -1   9    5.08    1.03
  -4   1   9    4.69    1.11
  -4  -1   9    7.78    1.30
  -4   1   9    7.22    1.21
  -4  -1   9    5.83    1.16
  -4  -1   8   76.46    5.56
  -4   1   8   74.91    5.55
  -4  -1   8   71.86    5.48
   4  -1  -7  229.83   16.54
  -4  -1   7  264.56   16.77
  -4  -1   7  248.65   16.78
  -4   1   7  236.99   16.75
  -4  -1   6    6.09    0.95
  -4   1   6    3.24    0.88
  -4  -1   6    4.60    0.84
  -4  -1   5   88.49    6.38
  -4  -1   5   95.39    6.43
  -4   1   5   85.57    6.39
  -4  -1   4    9.25    1.04
  -4   1   4    6.69    1.03
  -4  -1   4    7.73    0.93
  -4  -1   4    8.52    1.06
  -4  -1   3  265.76   17.96
  -4  -1   3  277.40   17.92
  -4  -1   3  241.86   17.92
  -4  -1   2   69.83    5.01
  -4  -1   1    0.12    0.67
  -4  -1   1    0.79    0.59
  -4   1   1    1.15    0.45
  -4  -1   0  248.37   17.38
  -4  -1   0  249.03   17.42
  -4   1   0  256.58   17.36
  -4  -1   0  264.54   17.46
  -4  -1  -1    2.78    0.80
  -4   1  -1    2.68    0.48
  -4  -1  -1    2.10    0.58
  -4   1  -1    1.81    0.57
  -4  -1  -2   46.59    3.25
  -4   1  -2   42.12    2.97
  -4  -1  -2   40.07    3.05
  -4   1  -2   42.67    3.13
  -4   1  -3   26.48    1.92
   4   1   3   27.83    2.01
  -4   1  -3   28.33    2.19
  -4   1  -4    2.72    0.33
   4   1   4    3.32    0.48
   4  -1   4    3.73    0.66
  -4  -1  -4    4.63    0.83
  -4   1  -4    3.14    0.75
   4  -1   5   22.75    2.21
   4   1   5   24.42    2.08
   4  -1   5   23.63    1.89
  -4  -1  -5   26.11    2.12
   4  -1   6   41.79    3.10
   4  -1   6   34.18    2.71
   4   1   6   38.92    2.96
  -4  -1  -6   36.59    2.96
   4   1   7    4.00    0.91
   4   1   7    4.41    1.17
   4  -1   7    4.88    1.21
  -4  -1  -7    3.23    0.91
   4  -1   7    3.27    1.06
  -4  -1  -8    1.68    0.91
  -4   1  -8    1.72    0.90
   4  -1   8   -0.15    0.88
   4   1   8    1.96    0.79
   4  -1   8    0.44    0.98
   4   1   8    1.58    1.13
   4  -1   8    0.64    1.07
   4  -1   9   33.77    3.02
   4   1   9   31.62    3.10
   4  -1   9   32.21    3.12
   4  -1   9   37.89    3.15
   4   1   9   33.26    2.85
  -4  -1  -9   35.59    3.03
  -4   1  -9   38.91    3.07
   4  -1  10    1.41    1.08
   4  -1  10   -0.18    0.96
  -4  -1 -10   -0.17    0.93
  -4   1 -10    1.57    1.00
   4  -1  10    0.94    1.17
   4  -1  11    4.49    1.33
   4   1  11    4.85    1.22
   4  -1  11    7.57    1.37
   4  -1  11    4.68    1.42
  -4  -1 -11    8.01    1.30
  -4   1 -11    8.19    1.41
   4  -1  12   34.47    2.91
   4  -1  12   30.74    2.97
   4   1  12   26.21    2.86
   4  -1  12   32.74    2.94
  -4   1 -12   24.64    2.75
  -4  -1 -12   31.50    2.85
   4  -1  13    7.03    1.51
   4  -1  13    5.42    1.22
   4   1  13    2.72    1.33
   4  -1  14    2.32    1.11
   4   1  14    2.38    1.12
   4  -1  15    2.98    1.07
   4  -1  15    4.68    1.17
   4  -1  16   20.04    1.53
   4  -1  16   20.98    1.54
   4   1  17    3.35    0.64
   4  -1  17    3.97    0.64
  -4  -1 -17    0.99    0.55
  -4   1 -17    0.13    0.58
   4   1  17    3.54    0.66
   4  -1  17    3.44    0.65
  -4  -2  18   -0.23    0.51
  -4   2  17   -0.48    0.62
  -4  -2  17   -0.10    0.72
  -4  -2  17    0.78    0.80
  -4   2  17   -0.98    0.73
  -4  -2  16    0.41    1.03
  -4  -2  16    0.93    0.96
  -4   2  16    0.61    0.91
  -4  -2  15   23.69    2.40
  -4  -2  15   27.63    2.59
  -4  -2  15   30.72    2.59
  -4   2  15   22.49    2.39
  -4  -2  15   30.94    2.61
  -4   2  15   28.06    2.52
  -4  -2  14   24.05    2.50
  -4  -2  14   31.34    2.67
  -4   2  14   26.06    2.51
  -4   2  14   26.20    2.39
  -4  -2  14   28.91    2.78
  -4   2  14   30.39    2.80
  -4  -2  14   23.37    2.63
  -4  -2  14   26.80    2.69
  -4   2  14   24.89    2.55
  -4  -2  14   26.81    2.64
  -4  -2  13    0.19    0.93
  -4   2  13   -0.17    0.87
  -4  -2  13    1.36    1.37
  -4   2  13    1.31    1.00
  -4   2  13    1.49    1.39
  -4  -2  13    0.18    1.28
  -4   2  13    0.66    1.06
  -4  -2  13    1.97    1.20
  -4   2  13   -0.17    1.14
  -4  -2  13    0.37    1.20
  -4   2  13    0.89    1.33
  -4  -2  13    0.17    1.14
  -4  -2  13    0.56    1.30
  -4  -2  12    3.91    1.34
  -4   2  12    0.35    1.24
  -4  -2  12    0.18    1.23
  -4  -2  12    1.09    1.23
  -4   2  12    1.01    1.14
  -4   2  12    1.47    1.04
  -4  -2  12    1.58    1.09
  -4  -2  12    0.19    1.42
  -4   2  12    0.73    1.26
  -4  -2  12    2.18    1.23
  -4   2  12    1.78    1.01
   4   2 -12    1.14    0.94
  -4  -2  12    2.01    0.99
  -4   2  12    2.07    0.96
  -4  -2  11   12.90    1.98
  -4  -2  11   13.94    1.65
  -4   2  11   13.41    1.62
   4   2 -11   12.72    1.61
  -4   2  11   12.77    1.74
  -4  -2  11   10.77    1.75
  -4  -2  11   10.93    1.73
  -4  -2  11    9.57    1.66
  -4   2  11   12.44    1.70
  -4   2  11   11.92    1.63
  -4  -2  11   15.89    1.78
  -4  -2  11   14.25    1.88
  -4   2  11   15.90    1.84
  -4   2  11   11.07    1.57
  -4   2  10   21.99    2.26
  -4  -2  10   29.03    2.41
  -4   2  10   27.02    2.33
  -4  -2  10   27.63    2.34
  -4  -2  10   30.04    2.50
  -4   2  10   23.64    2.45
  -4   2  10   22.17    2.21
  -4  -2  10   23.95    2.47
  -4   2  10   27.12    2.31
  -4  -2  10   23.90    2.42
  -4   2  10   18.69    2.27
  -4   2  10   24.28    2.32
  -4  -2  10   23.30    2.40
  -4  -2   9    0.81    0.83
  -4   2   9    0.92    0.79
  -4   2   9    1.71    1.03
  -4  -2   9    0.28    1.05
  -4   2   9    0.89    0.92
  -4  -2   9   -0.54    0.91
  -4  -2   9   -0.72    0.90
  -4   2   9   -0.55    0.91
  -4   2   9    0.25    0.79
  -4  -2   9    0.57    0.99
  -4   2   9   -0.28    1.00
  -4  -2   8   48.73    3.41
  -4   2   8   41.17    3.33
  -4   2   8   39.32    3.36
  -4  -2   8   39.44    3.38
  -4  -2   8   43.49    3.44
  -4   2   8   48.03    3.48
  -4   2   8   36.76    3.32
  -4  -2   8   44.46    3.39
  -4   2   7  189.77   13.36
  -4  -2   7  194.80   13.40
  -4  -2   7  199.41   13.37
  -4   2   7  182.10   13.34
  -4  -2   6   79.18    5.81
  -4   2   6   75.69    5.77
  -4  -2   6   86.39    5.78
  -4   2   6   77.96    5.76
  -4   2   5    0.73    0.68
  -4  -2   5    1.19    0.68
  -4  -2   5    1.96    0.76
  -4  -2   5    2.94    0.70
  -4   2   5    1.30    0.66
  -4  -2   4  103.69    7.36
  -4  -2   4  107.99    7.34
  -4   2   4  106.90    7.35
  -4   2   4   97.27    7.34
  -4  -2   4  105.97    7.38
  -4  -2   3   27.46    2.14
  -4   2   3   25.21    2.12
  -4  -2   3   27.11    2.13
  -4   2   2   49.12    3.50
  -4  -2   2   47.99    3.51
  -4  -2   2   45.43    3.47
  -4   2   1  139.08    9.79
  -4  -2   1  149.66    9.95
  -4   2   1  147.61    9.94
  -4   2   0    0.97    0.41
  -4  -2   0    0.95    0.68
  -4   2   0    1.08    0.70
  -4  -2  -1   85.03    6.03
  -4   2  -1   81.78    6.00
  -4  -2  -1   85.01    6.02
  -4   2  -1   86.38    5.94
  -4   2  -2   67.44    4.94
  -4  -2  -2   67.89    4.97
  -4  -2  -2   69.12    4.93
  -4   2  -2   68.36    4.88
   4   2   3  146.37    9.93
  -4  -2  -3  138.82   10.06
  -4   2  -3  134.59   10.03
  -4  -2  -3  140.79   10.02
  -4   2  -3  153.38   10.01
  -4   2  -4    3.08    0.79
  -4  -2  -4    2.15    0.76
   4   2   4    0.60    0.56
  -4   2  -5    3.39    0.86
  -4  -2  -5    3.61    0.86
   4   2   5    2.81    0.95
   4  -2   5    1.67    0.91
   4   2   5    2.40    0.60
   4   2   5    3.47    1.02
  -4   2  -6    2.87    0.83
  -4  -2  -6    3.04    0.89
   4   2   6    4.92    1.01
   4   2   6    4.54    0.98
   4  -2   6    2.21    0.93
  -4   2  -7  166.57   11.67
  -4  -2  -7  173.60   11.68
   4   2   7  166.73   11.67
   4  -2   7  148.98   11.66
   4   2   7  153.27   11.67
   4   2   7  177.39   11.70
   4  -2   7  169.20   11.72
   4   2   8   77.19    5.79
   4  -2   8   72.12    5.82
   4   2   8   75.04    5.84
   4  -2   8   68.35    5.82
   4   2   8   85.52    5.82
  -4  -2  -8   84.23    5.84
   4  -2   8   77.55    5.81
   4  -2   9   10.68    1.62
   4   2   9   10.37    1.60
   4   2   9    8.47    1.31
  -4  -2  -9   12.73    1.47
   4   2   9    8.72    1.44
   4  -2   9    7.51    1.36
   4  -2   9    9.11    1.54
   4   2  10    9.40    1.65
   4  -2  10    8.47    1.48
   4   2  10    6.72    1.21
   4   2  10    7.42    1.38
   4  -2  10    6.59    1.35
  -4  -2 -10    5.88    1.24
  -4   2 -10    9.31    1.45
   4  -2  10    4.06    1.31
   4   2  11   12.87    1.80
   4   2  11   14.50    1.72
   4  -2  11   11.86    1.74
  -4  -2 -11   11.45    1.65
  -4   2 -11   11.35    1.67
   4  -2  11   13.28    1.84
   4  -2  11   11.69    1.79
   4  -2  12    1.75    1.17
   4   2  12    3.42    1.06
  -4  -2 -12    3.32    1.10
  -4   2 -12    1.35    1.12
   4   2  12    3.34    1.34
   4  -2  12    3.19    1.35
   4  -2  12    4.13    1.32
   4   2  13   21.61    2.35
   4   2  13   21.26    2.29
   4  -2  13   21.79    2.29
   4  -2  13   22.53    2.32
   4   2  14    1.99    1.08
   4  -2  14    1.85    1.04
   4   2  14    0.46    1.15
  -4  -2 -15    6.25    1.27
  -4   2 -15    3.62    1.20
   4   2  15    7.19    1.25
   4   2  15    8.65    1.28
   4  -2  15    9.92    1.31
   4   2  15   11.46    1.37
   4  -2  15   13.91    1.41
  -4   2 -16    0.09    0.75
  -4  -2 -16    0.09    0.75
   4   2  16    1.03    0.65
   4   2  16    0.26    0.68
   4  -2  16   -0.09    0.71
   4  -2  16   -0.18    0.77
   4   2  16   -0.09    0.73
  -4  -2 -17    0.38    0.44
  -4   3  17   -0.30    0.60
  -4  -3  17    0.09    0.72
  -4  -3  17    0.47    0.67
  -4   3  16   -0.32    0.77
  -4  -3  16    0.40    0.96
  -4  -3  16    0.11    0.86
  -4   3  15    6.49    1.12
  -4  -3  15    7.28    1.33
  -4  -3  15    8.16    1.38
  -4  -3  15    7.50    1.30
  -4   3  15    5.68    1.24
  -4  -3  14    1.16    1.11
  -4  -3  14   -1.13    1.15
  -4   3  14    1.12    0.97
  -4   3  14    0.72    0.94
  -4  -3  14   -0.64    1.13
  -4  -3  14   -0.56    1.34
  -4  -3  14    0.99    1.10
  -4   3  14    0.60    0.97
  -4   3  13   57.78    4.57
  -4  -3  13   57.00    4.72
  -4   3  13   58.68    4.72
  -4  -3  13   53.93    4.68
  -4   3  13   66.73    4.65
  -4  -3  13   60.27    4.67
   4   3 -13   50.21    4.57
  -4   3  13   60.13    4.61
  -4  -3  13   57.48    4.66
  -4   3  13   58.27    4.70
  -4  -3  13   61.65    4.80
  -4   3  12    3.33    1.24
  -4  -3  12    1.24    1.25
  -4  -3  12   -0.18    1.19
  -4   3  12    0.13    1.01
  -4   3  12   -0.16    0.97
  -4  -3  12    0.35    1.18
  -4   3  12    0.89    1.25
  -4   3  12   -0.15    1.00
  -4  -3  12    0.34    1.10
   4   3 -12    2.18    1.07
  -4   3  12    0.80    1.01
  -4  -3  12    1.23    1.10
  -4  -3  12   -0.52    0.98
  -4   3  12   -0.16    0.84
  -4  -3  11    7.45    1.28
  -4   3  11    5.59    1.06
   4   3 -11    7.13    1.32
  -4   3  11    3.39    1.13
  -4  -3  11    4.88    1.28
  -4   3  11    4.22    1.35
  -4  -3  11    3.58    1.33
  -4   3  11    7.29    1.23
  -4  -3  11    3.41    1.25
  -4   3  11    4.52    1.19
  -4   3  11    5.87    1.19
  -4  -3  11    5.46    1.36
  -4   3  11    2.71    1.21
  -4  -3  11    4.96    1.44
  -4   3  10    2.35    1.01
  -4  -3  10    6.56    1.16
  -4  -3  10    4.08    1.01
  -4   3  10    3.01    0.98
  -4  -3  10    2.65    1.19
  -4   3  10    3.70    1.16
  -4  -3  10    3.81    1.28
  -4  -3  10    2.54    1.24
  -4   3  10    3.41    1.19
  -4   3  10    2.80    1.08
  -4  -3  10    5.10    1.23
  -4   3  10    3.86    1.11
  -4   3  10    4.13    1.13
  -4   3   9   24.25    2.47
  -4  -3   9   31.63    2.55
  -4   3   9   31.32    2.53
  -4  -3   9   27.89    2.56
  -4   3   9   29.25    2.56
  -4   3   9   28.41    2.59
  -4   3   9   25.76    2.53
  -4  -3   9   29.80    2.59
  -4   3   9   27.27    2.50
  -4  -3   9   34.30    2.63
  -4   3   9   27.13    2.61
  -4  -3   9   27.37    2.61
  -4   3   8    1.17    0.86
  -4  -3   8    0.98    0.90
  -4  -3   8    1.70    0.85
  -4  -3   8    1.65    0.77
  -4   3   8    1.96    0.75
  -4   3   8    1.47    0.82
  -4  -3   8    1.19    0.82
  -4   3   7    2.57    0.85
  -4  -3   7    1.84    0.84
  -4  -3   7    1.63    0.71
  -4   3   7    1.41    0.72
  -4   3   6   22.32    1.91
  -4  -3   6   21.44    1.96
  -4   3   6   20.72    1.89
  -4  -3   6   22.72    1.91
  -4  -3   5   50.75    3.73
  -4   3   5   48.32    3.69
  -4  -3   5   49.22    3.72
  -4  -3   5   49.53    3.66
  -4   3   5   49.19    3.66
  -4  -3   4  364.62   24.98
  -4   3   4  347.32   24.94
  -4  -3   4  369.46   24.99
  -4  -3   4  362.68   24.94
  -4   3   4  380.63   24.95
  -4  -3   3   40.14    3.07
  -4   3   3   39.03    3.04
  -4  -3   3   43.20    3.09
  -4  -3   2    5.93    0.85
  -4   3   2    5.40    0.82
  -4  -3   2    5.67    0.83
  -4   3   1   99.16    7.00
  -4  -3   1   98.54    7.20
  -4   3   1  113.16    7.20
  -4  -3   1  110.34    7.21
  -4   3   0   37.71    2.62
  -4   3   0   33.88    2.73
  -4  -3   0   37.21    2.77
  -4   3  -1   19.63    1.57
  -4   3  -1   20.36    1.68
  -4  -3  -1   18.61    1.71
  -4   3  -2  105.54    7.54
  -4  -3  -2  116.14    7.65
  -4   3  -2  103.76    7.59
  -4  -3  -3  133.06    9.45
  -4   3  -3  126.35    9.41
   4   3   3  137.30    9.40
  -4   3  -3  138.06    9.39
  -4  -3  -3  135.37    9.43
  -4  -3  -4    2.08    0.87
   4   3   4    1.34    0.87
   4  -3   4    0.69    0.81
  -4  -3  -4    0.96    0.72
  -4   3  -4    1.43    0.73
   4   3   4    2.07    0.75
   4   3   4    0.56    0.93
  -4  -3  -5   52.26    4.04
  -4   3  -5   59.44    4.08
   4   3   5   51.75    4.12
   4   3   5   58.06    3.95
   4   3   5   61.23    4.08
  -4  -3  -6    0.70    0.72
  -4   3  -6    1.56    0.79
   4   3   6   -0.54    0.92
   4   3   6   -0.72    0.63
   4   3   6    1.53    0.84
   4  -3   6    0.36    0.84
   4   3   7    1.34    0.99
   4   3   7    1.03    0.88
   4  -3   7    1.06    0.82
  -4   3  -7    2.19    0.89
  -4  -3  -7    1.95    0.87
   4   3   7    0.14    0.98
   4  -3   7    0.14    0.96
   4   3   8    0.15    0.97
   4  -3   8   -0.62    0.99
   4   3   8   -0.16    0.89
  -4   3  -8    1.02    1.39
   4   3   8    0.85    0.76
   4  -3   8   -1.02    0.90
   4  -3   8   -0.15    0.95
  -4   3  -8    0.31    0.90
  -4  -3  -8   -1.00    0.84
   4   3   9   13.02    1.76
   4  -3   9    9.49    1.66
   4   3   9   14.05    1.75
  -4   3  -9   12.67    2.04
   4  -3   9   10.06    1.64
  -4   3  -9   13.93    1.58
   4   3   9   13.16    1.62
   4  -3   9   13.75    1.67
  -4  -3  -9   16.62    1.66
  -4   3  -9   13.69    1.71
   4   3  10   17.46    1.80
   4   3  10   10.15    1.62
   4  -3  10   14.40    1.72
   4  -3  10   13.70    1.78
   4   3  10   11.13    1.78
  -4   3 -10    9.34    1.99
  -4  -3 -10   16.69    1.74
   4  -3  10   12.22    1.80
   4   3  11    5.30    1.34
   4  -3  11    4.46    1.33
   4   3  11    3.90    1.11
   4  -3  11    2.92    1.14
  -4  -3 -11    2.84    0.95
   4  -3  11    5.27    1.33
   4  -3  12    0.69    1.11
   4   3  12    0.69    1.10
   4  -3  12    0.18    1.11
   4  -3  13   18.29    1.95
   4   3  13   19.85    1.98
   4  -3  13   13.33    1.89
  -4   3 -14   24.90    2.56
  -4  -3 -14   21.24    2.47
   4  -3  14   30.80    2.61
   4   3  14   28.44    2.58
   4   3  14   33.30    2.64
   4  -3  14   33.93    2.64
   4   3  14   31.24    2.72
  -4  -3 -15    0.53    0.84
  -4   3 -15   -0.66    0.85
   4   3  15    1.03    0.83
   4  -3  15    0.62    0.80
   4   3  15    1.45    0.79
   4  -3  15    0.83    0.77
   4   3  15    1.63    0.86
   4   3  15    0.12    0.93
  -4  -3 -16   -0.54    0.60
   4  -3  16    0.27    0.60
   4  -3  16    1.14    0.57
   4   3  16   -0.08    0.65
   4   3  16   -0.32    0.73
  -4   4  17    0.40    0.54
  -4   4  16    2.06    0.76
  -4  -4  16    0.62    0.79
  -4  -4  16    1.79    0.72
  -4   4  15    3.41    0.92
  -4  -4  15    3.88    0.99
  -4  -4  15    3.31    1.09
  -4   4  14    8.90    1.34
  -4  -4  14    9.92    1.57
  -4  -4  14    6.70    1.32
  -4  -4  14    8.90    1.40
  -4  -4  13    6.15    1.34
  -4  -4  13    3.19    1.11
  -4  -4  13    3.39    1.60
  -4   4  13    3.45    1.14
  -4   4  13    6.27    1.28
  -4  -4  13    3.31    1.21
  -4   4  13    3.50    1.08
  -4  -4  13    5.49    1.44
  -4  -4  12    3.58    1.26
  -4   4  12    1.90    1.06
   4   4 -12    2.18    1.11
  -4   4  12    4.07    1.28
  -4  -4  12    2.29    1.21
  -4  -4  12    2.47    1.32
  -4  -4  12    2.05    0.91
  -4   4  12    2.93    0.96
  -4  -4  12   -0.17    1.23
  -4   4  12    2.64    1.12
  -4   4  12    3.94    1.03
  -4  -4  12    2.04    1.07
  -4   4  12    2.97    1.07
  -4  -4  12    2.68    1.48
   4   4 -11   71.19    6.35
  -4   4  11   84.70    6.22
  -4  -4  11   92.54    6.30
  -4   4  11   81.38    6.31
  -4   4  11   85.75    6.27
  -4  -4  11   82.26    6.31
  -4  -4  11   80.93    6.31
  -4  -4  11   88.51    6.56
  -4   4  11   83.77    6.33
  -4  -4  11   78.81    6.27
  -4   4  11   85.35    6.24
  -4   4  11   80.89    6.25
  -4  -4  11   89.79    6.28
  -4   4  11   82.11    6.19
  -4  -4  10    2.24    1.05
  -4   4  10    1.23    0.99
  -4   4  10    0.70    0.99
  -4  -4  10    1.99    1.14
  -4  -4  10    1.14    0.81
  -4   4  10    2.57    0.85
  -4   4  10    1.98    0.94
  -4  -4  10    1.30    1.00
  -4   4  10    1.52    1.17
  -4  -4  10    0.32    1.07
  -4   4  10    1.75    1.12
  -4  -4  10    1.75    1.44
  -4   4  10    1.94    1.06
  -4  -4   9    2.50    1.04
  -4   4   9    2.20    1.05
  -4   4   9    2.68    0.92
  -4  -4   9    2.23    0.90
  -4  -4   9    1.09    0.90
  -4   4   9    0.90    0.98
  -4   4   9    1.42    0.99
  -4  -4   9    1.13    0.99
  -4  -4   9    1.55    0.80
  -4   4   9    1.61    0.74
  -4  -4   9    1.90    0.96
  -4   4   9    2.65    0.92
  -4   4   9    1.58    1.05
  -4   4   8    1.76    1.08
  -4   4   8    0.77    0.74
  -4  -4   8    0.82    0.84
  -4  -4   8    0.27    0.87
  -4  -4   8    1.66    0.91
  -4   4   8    0.11    0.68
  -4  -4   8    1.58    0.74
  -4  -4   8    0.96    0.98
  -4  -4   8    0.12    0.90
  -4   4   8    1.14    0.79
  -4  -4   8   -0.27    0.87
  -4  -4   7    4.26    1.01
  -4  -4   7    5.49    1.13
  -4  -4   7    6.09    1.14
  -4  -4   7    8.08    0.98
  -4   4   7    6.44    0.97
  -4   4   6   24.68    2.11
  -4  -4   6   25.77    2.16
  -4  -4   6   26.70    2.07
  -4   4   6   26.95    2.12
  -4  -4   6   21.41    2.14
  -4   4   5    8.38    1.02
  -4  -4   5    9.49    1.07
  -4  -4   5    9.27    1.01
  -4  -4   5    6.91    1.05
  -4   4   4   94.01    6.67
  -4  -4   4   94.42    6.71
  -4  -4   4   95.34    6.76
  -4  -4   3  119.45    8.63
  -4   4   3  123.40    8.60
  -4  -4   3  128.73    8.71
  -4  -4   2   64.83    4.72
  -4   4   2   64.74    4.69
  -4  -4   2   68.68    4.80
  -4  -4   1    3.31    0.71
  -4   4   1    3.50    0.65
  -4  -4   1    4.45    0.82
  -4  -4   0  186.66   12.68
  -4   4   0  194.62   12.67
  -4  -4   0  186.67   12.76
  -4   4   0  175.97   12.55
  -4   4  -1    1.83    0.53
  -4   4  -1    0.91    0.61
  -4  -4  -1    1.72    0.62
  -4   4  -2   35.90    2.60
  -4  -4  -2   32.20    2.63
  -4   4  -2   33.50    2.61
  -4   4  -3   21.78    1.66
  -4  -4  -3   19.81    1.66
   4   4   3   23.09    1.76
  -4   4  -3   24.50    1.68
   4   4   4  176.69   10.57
  -4   4  -4  174.07   10.39
  -4  -4  -4  158.75   10.40
   4   4   4  170.54   10.40
  -4   4  -4  173.31   10.39
   4   4   4  148.97   10.40
   4   4   5   30.15    2.80
  -4  -4  -5   31.50    2.66
  -4   4  -5   36.79    2.69
   4   4   5   35.03    2.67
   4  -4   5   30.25    2.65
  -4   4  -5   27.78    2.67
  -4  -4  -5   30.53    2.66
   4   4   5   33.88    2.63
   4   4   6    0.63    0.71
   4   4   6    0.94    0.99
  -4   4  -6    1.15    0.94
  -4  -4  -6    0.94    0.97
  -4   4  -6    1.34    1.41
   4   4   6    0.34    0.71
   4  -4   6    0.58    0.72
  -4   4  -6    0.64    0.77
  -4  -4  -6    0.62    0.76
   4  -4   7    4.44    1.04
   4   4   7    3.68    1.12
   4  -4   7    6.86    1.18
  -4   4  -7    5.49    1.17
   4   4   7    7.64    1.30
  -4   4  -7    8.74    1.69
   4   4   7    4.70    1.05
   4  -4   7    5.97    1.04
  -4   4  -7    5.92    1.15
  -4  -4  -7    7.20    1.16
   4  -4   8    2.04    1.09
   4   4   8    4.46    1.24
  -4   4  -8    2.92    1.04
   4   4   8    4.12    1.13
   4  -4   8    2.18    1.11
  -4   4  -8    3.37    1.56
  -4   4  -8    3.06    1.07
  -4  -4  -8    5.44    1.02
   4   4   8    3.91    0.94
   4  -4   8    3.05    0.92
   4  -4   9   13.33    1.69
   4   4   9   11.38    1.65
   4   4   9   17.31    1.89
  -4   4  -9   12.09    2.10
   4  -4   9   13.55    1.71
  -4   4  -9   16.96    1.85
  -4  -4  -9   13.24    1.63
  -4   4  -9   13.04    1.64
   4   4   9    9.47    1.51
   4  -4   9   10.47    1.57
   4   4  10   18.80    2.02
   4  -4  10   19.02    2.05
   4   4  10   21.61    2.22
   4   4  10   18.65    1.99
   4  -4  10   14.17    1.97
   4  -4  10   20.66    2.13
  -4   4 -10   24.21    2.21
  -4  -4 -10   17.37    1.96
  -4   4 -10   14.99    2.40
   4  -4  11   24.76    2.38
  -4   4 -11   27.47    2.42
   4   4  11   25.27    2.31
   4  -4  11   17.48    2.24
   4   4  11   25.33    2.32
   4  -4  11   23.73    2.29
   4   4  12    0.55    1.25
   4   4  12    0.45    0.98
   4  -4  12    0.30    1.04
   4  -4  12    0.51    1.03
  -4  -4 -13    0.41    0.99
  -4   4 -13    3.45    1.11
   4   4  13    3.73    1.00
   4  -4  13    2.63    0.98
   4   4  13    0.67    1.13
   4  -4  13    2.20    1.00
   4  -4  13    0.62    0.96
   4  -4  14    6.76    1.04
   4   4  14    6.94    1.18
   4  -4  14    5.38    1.02
   4  -4  15   -0.58    0.59
  -4  -4 -15    0.45    0.66
   4  -4  15    1.33    0.68
   4   4  16    0.21    0.64
  -4  -5  17    0.32    0.52
  -4  -5  16    1.65    0.83
  -4   5  15    0.53    0.79
  -4  -5  15   -1.14    0.95
  -4  -5  14    0.53    0.87
  -4  -5  14    2.51    1.32
  -4   5  14    2.48    1.01
  -4   5  14    1.85    0.83
  -4   5  13    0.31    0.90
  -4   5  13    0.81    0.99
  -4  -5  13    1.64    0.92
  -4  -5  13    1.52    1.35
  -4   5  13    1.56    1.04
  -4  -5  13    1.17    0.99
  -4   5  12   14.22    1.78
  -4  -5  12   17.03    1.83
  -4   5  12   15.15    1.78
  -4   5  12   13.70    1.79
  -4  -5  12   14.03    2.12
  -4  -5  12   11.41    1.61
  -4  -5  11   12.79    2.07
   4   5 -11   11.19    1.76
  -4  -5  11   13.80    1.70
  -4  -5  11   13.75    1.95
  -4  -5  11   14.01    1.74
  -4   5  11   14.06    1.79
  -4  -5  11   11.18    1.52
  -4   5  11   13.90    1.50
  -4  -5  11   12.54    1.55
  -4   5  11    9.71    1.58
  -4  -5  10   27.76    2.67
  -4   5  10   34.76    2.90
  -4  -5  10   23.13    2.57
  -4   5  10   28.77    2.75
  -4  -5  10   36.24    3.01
  -4  -5  10   33.49    3.13
  -4  -5  10   30.86    2.75
  -4   5   9   16.99    1.59
  -4  -5   9   14.58    1.82
  -4  -5   9   15.54    1.98
  -4   5   9   15.20    1.80
  -4  -5   9   14.53    1.78
  -4   5   9   16.79    1.94
  -4   5   8    2.14    1.13
  -4  -5   8    4.20    1.16
  -4   5   8    4.62    1.17
  -4   5   8    3.31    1.06
  -4  -5   8    3.83    1.11
  -4   5   8    3.63    0.76
  -4   5   7    5.49    1.30
  -4  -5   7    5.61    1.16
  -4  -5   7    6.40    1.24
  -4  -5   7    4.94    1.22
  -4  -5   7    7.24    0.85
  -4   5   7    7.15    1.25
  -4   5   7    5.44    1.22
  -4  -5   6    5.53    1.22
  -4   5   6    7.17    1.17
  -4   5   6    8.60    1.24
  -4  -5   6    8.32    1.42
  -4  -5   6    7.38    1.10
  -4  -5   5   73.70    5.37
  -4  -5   5   75.93    5.63
  -4  -5   5   73.90    5.46
  -4   5   4    3.79    0.63
  -4  -5   4    3.28    0.72
  -4  -5   4    3.87    0.83
  -4  -5   3    0.33    0.54
  -4   5   3    0.48    0.45
  -4  -5   3   -0.59    0.71
  -4  -5   2    4.41    0.69
  -4   5   2    3.97    0.58
  -4  -5   2    4.14    0.86
  -4  -5   1  411.27   27.15
  -4  -5   1  384.15   26.99
  -4   5   1  397.13   26.93
  -4  -5   0    3.99    0.90
  -4   5   0    4.20    0.57
  -4  -5   0    4.06    0.62
  -4   5  -1    9.61    0.95
  -4  -5  -1   11.66    1.05
  -4   5  -1   10.09    0.97
  -4   5  -2   54.56    3.31
  -4   5  -2   52.34    3.27
  -4  -5  -2   50.58    3.30
   4   5   2   54.13    3.60
   4   5   3   -0.49    0.81
  -4   5  -3    0.14    0.52
  -4  -5  -3    1.07    0.62
   4   5   3    1.06    0.60
   4  -5   3    0.53    0.60
  -4   5  -3    1.01    0.90
  -4   5  -3   -0.17    0.57
  -4   5  -4   33.82    2.49
   4   5   4   32.77    2.41
   4  -5   4   26.61    2.38
  -4   5  -4   32.36    2.65
  -4   5  -4   26.26    2.34
  -4  -5  -4   26.50    2.36
   4   5   4   30.63    2.59
   4   5   4   33.24    2.76
   4   5   5    4.34    0.82
   4  -5   5    4.02    0.80
   4   5   5    4.64    1.25
   4   5   5    3.08    0.98
  -4  -5  -5    4.22    0.92
  -4   5  -5    3.75    0.85
  -4   5  -5    3.45    1.05
  -4   5  -5    5.66    0.95
  -4   5  -5    3.77    1.59
  -4   5  -6   37.99    2.90
  -4   5  -6   38.58    3.34
   4   5   6   30.22    2.70
  -4   5  -6   38.66    3.02
   4   5   6   36.46    2.86
  -4   5  -6   30.24    2.78
  -4  -5  -6   32.08    2.81
   4   5   6   36.39    3.13
  -4   5  -6   31.31    2.79
   4   5   7   18.94    1.97
  -4   5  -7   21.06    2.22
   4   5   7   27.24    2.43
  -4   5  -7   24.21    2.21
  -4   5  -7   18.31    2.12
  -4   5  -7   20.94    2.59
   4   5   7   26.85    2.16
  -4   5  -8    2.33    0.99
   4  -5   8    2.10    0.99
   4   5   8    3.20    1.04
   4   5   8    4.32    1.27
  -4   5  -8    0.21    1.63
  -4   5  -8    3.38    1.10
  -4   5  -8    3.03    1.13
   4   5   8    3.30    0.94
  -4   5  -9   10.45    1.53
  -4   5  -9    9.93    1.45
   4  -5   9    9.99    1.47
  -4   5  -9    8.43    1.41
   4   5   9   12.49    1.52
   4   5   9   11.06    1.63
  -4   5  -9    7.25    1.97
   4   5  10   20.16    2.03
  -4   5 -10   15.82    2.44
  -4   5 -10   18.31    2.00
  -4   5 -10   22.23    2.20
   4   5  10   22.26    2.34
   4  -5  10   20.16    2.11
  -4  -5 -11   14.71    1.71
   4  -5  11   15.99    1.84
  -4  -5 -12    1.21    0.92
   4  -5  12    2.80    1.11
   4   5  12    2.77    1.22
   4   5  13    0.29    0.95
   4   5  13    0.15    1.08
   4   5  14    1.43    0.86
   4   5  14   -0.25    0.88
   4   5  15    1.09    0.78
   4   5  15    0.87    0.67
   4   5  15    0.40    0.71
   4   5  16    1.74    0.49
  -4   6  16    0.06    0.48
  -4   6  16    0.63    0.54
  -4  -6  16    0.30    0.63
  -4   6  15    0.09    0.66
  -4   6  15    0.37    0.68
  -4  -6  15    0.45    0.84
  -4   6  14    1.77    0.88
  -4  -6  14    2.89    1.03
  -4   6  14    0.84    0.83
  -4  -6  13    0.34    1.28
  -4  -6  13    1.63    1.20
  -4   6  13    1.14    0.96
  -4   6  13    1.04    0.96
  -4  -6  12    0.94    1.35
  -4  -6  12    0.18    1.18
  -4   6  12    1.11    1.06
  -4   6  12    0.76    1.09
  -4   6  11    0.33    1.16
  -4   6  11    1.34    1.09
  -4   6  11    0.17    1.04
  -4  -6  11    2.78    1.48
   4   6 -11   -1.09    1.16
  -4  -6  11    1.33    1.31
  -4  -6  11    0.30    0.97
  -4  -6  10    8.02    1.60
  -4  -6  10    6.64    1.69
  -4   6  10    6.99    1.36
  -4   6  10    7.80    1.45
  -4  -6  10    7.77    1.43
  -4   6  10    8.45    1.59
  -4   6   9   10.03    1.56
  -4   6   9    7.21    1.36
  -4   6   9    6.34    1.38
  -4  -6   9    7.06    1.59
  -4  -6   9    8.69    1.56
  -4  -6   8   33.57    3.07
  -4   6   8   37.07    3.11
  -4  -6   8   34.98    3.14
  -4   6   8   30.27    2.98
  -4   6   8   34.06    3.01
  -4  -6   7   19.27    2.21
  -4   6   7   21.75    2.11
  -4   6   7   18.35    2.08
  -4  -6   6    0.50    0.76
  -4  -6   6    0.80    0.99
  -4   6   6   -0.14    0.83
  -4  -6   6   -0.36    1.18
  -4   6   6    0.16    1.13
  -4   6   6    0.74    0.90
  -4  -6   5    5.21    1.28
  -4   6   5    4.84    1.10
  -4   6   5    3.14    0.96
  -4  -6   5    4.37    1.06
  -4  -6   5    3.93    0.92
  -4   6   5    2.95    1.01
  -4   6   5    5.94    1.26
  -4   6   4    2.98    0.93
  -4   6   4    3.11    1.17
  -4  -6   4    2.33    0.82
  -4   6   4    1.01    0.92
  -4   6   4    5.30    1.07
   4   6  -4    1.77    1.02
  -4   6   3   15.15    1.69
   4   6  -3   10.47    1.59
  -4  -6   3   13.50    1.42
  -4   6   3   13.66    1.56
  -4  -6   3   11.62    1.66
  -4   6   3   13.23    1.53
  -4  -6   2   19.84    1.85
  -4   6   2   17.74    1.93
   4   6  -2   18.92    2.06
  -4  -6   2   20.76    2.07
  -4  -6   1   64.96    4.78
  -4   6   1   65.51    4.87
   4   6  -1   60.94    4.90
  -4  -6   1   61.99    4.90
  -4  -6   0   16.80    1.57
  -4   6   0   14.24    1.68
   4   6   0   10.39    1.71
  -4  -6   0   14.79    1.72
   4   6   1  210.27   15.33
   4   6   1  206.84   15.34
   4   6   1  218.19   15.35
  -4  -6  -1  235.67   15.31
   4   6   2   18.43    2.27
  -4   6  -2   23.99    2.30
   4   6   2   26.15    2.33
  -4  -6  -2   23.01    2.22
   4   6   2   26.74    2.43
  -4   6  -2   29.75    2.68
  -4   6  -3    3.11    1.63
  -4   6  -3    1.50    0.64
   4   6   3    0.50    1.00
   4   6   3    1.63    1.00
  -4   6  -3    4.02    1.21
  -4   6  -3    3.60    1.01
  -4   6  -4    8.47    1.06
  -4   6  -4    6.49    1.16
  -4   6  -4    6.00    1.34
   4   6   4    6.67    1.32
  -4   6  -5    2.45    1.65
  -4   6  -5    1.11    0.76
  -4   6  -5    1.22    0.89
  -4   6  -5    1.58    1.10
   4   6   5    1.07    0.97
  -4   6  -6    6.18    1.95
  -4   6  -6    6.29    1.13
  -4   6  -6    4.83    1.09
   4   6   6    4.48    1.16
   4   6   6    8.56    1.48
  -4   6  -6    5.52    1.35
  -4   6  -7   16.02    2.42
  -4   6  -7   17.82    1.83
   4   6   7   16.65    2.00
   4   6   7   13.57    1.69
  -4   6  -7   14.94    1.88
  -4   6  -8    9.09    2.07
  -4   6  -8    6.87    1.29
   4   6   8    4.40    1.35
  -4   6  -8    6.48    1.36
  -4   6  -9    2.31    1.11
  -4   6  -9    0.35    0.96
   4   6   9    0.36    1.21
   4   6   9    0.21    1.10
  -4   6  -9    0.65    1.69
  -4   6 -10    0.81    1.67
   4   6  10    1.43    1.23
  -4   6 -11    0.53    1.46
   4   6  11   -0.51    1.24
   4   6  11    0.64    1.03
   4   6  12    5.79    1.20
   4   6  12    5.95    1.33
   4   6  13    1.96    0.91
   4   6  13    0.77    0.97
   4   6  14    1.88    0.73
   4   6  14    0.59    0.79
   4   6  14    0.69    0.84
   4   6  15    2.77    0.65
   4   6  15    2.38    0.58
  -4   7  15    2.72    0.67
  -4  -7  15    1.58    0.68
  -4   7  14    0.10    0.68
  -4  -7  14    0.88    0.85
  -4   7  13    0.24    0.82
  -4   7  13    0.70    0.94
  -4  -7  13   -1.92    1.13
  -4   7  13    0.12    0.82
  -4  -7  13    0.55    0.96
  -4  -7  12    1.60    1.18
  -4   7  12    1.55    0.94
  -4   7  12    2.43    1.07
  -4   7  12    1.28    1.04
  -4  -7  12    2.22    1.17
  -4  -7  11    1.06    1.31
  -4   7  11    1.09    0.97
  -4   7  11    1.59    1.13
  -4   7  11    2.89    1.24
  -4  -7  11    1.74    1.14
  -4  -7  11    0.44    1.00
  -4  -7  10   -0.94    1.40
  -4   7  10    0.16    1.03
  -4   7  10    0.50    1.02
  -4   7  10    0.69    1.21
  -4  -7  10    1.99    1.32
  -4  -7  10   -0.35    1.16
  -4   7   9    2.22    1.15
  -4  -7   9    1.16    1.16
  -4   7   9    3.00    1.18
  -4  -7   9    3.46    1.27
  -4  -7   9    0.76    1.41
  -4   7   8   61.48    4.94
  -4   7   8   63.67    4.97
  -4  -7   8   61.07    5.02
  -4  -7   8   65.36    5.11
  -4   7   7   27.76    2.72
  -4  -7   7   29.88    2.91
  -4   7   7   28.80    2.63
  -4   7   7   28.93    2.70
  -4  -7   7   25.19    2.67
  -4   7   6   25.15    2.25
  -4  -7   6   28.43    2.54
  -4   7   6   21.24    2.17
  -4   7   6   26.34    2.39
  -4  -7   5    3.53    0.85
  -4   7   5    1.51    1.21
  -4   7   5    2.61    1.12
  -4   7   5    0.90    0.96
  -4   7   5    2.53    1.04
  -4   7   4   54.08    4.30
  -4   7   4   56.76    4.21
  -4   7   4   51.92    4.18
  -4  -7   4   56.79    4.43
  -4  -7   4   54.21    4.11
  -4   7   4   48.09    4.22
   4   7  -4   48.82    4.25
  -4   7   3   25.85    2.34
  -4  -7   3   24.99    2.16
  -4  -7   3   24.17    2.49
  -4   7   3   22.40    2.21
  -4   7   3   22.44    2.34
   4   7  -3   19.32    2.31
  -4   7   2   39.92    3.05
  -4   7   2   29.67    3.10
  -4  -7   2   41.88    3.30
  -4   7   2   39.20    3.21
   4   7  -2   27.99    3.15
  -4  -7   2   38.63    3.02
  -4   7   1   -0.71    0.82
   4   7  -1    1.23    0.91
  -4   7   1    0.48    1.12
  -4   7   1   -0.48    1.28
  -4  -7   1    0.40    0.84
   4   7  -1   -0.34    1.19
  -4  -7   1   -0.17    1.01
  -4   7   0   12.88    1.70
   4   7   0   14.31    1.69
  -4   7   0   10.70    1.95
  -4  -7   0   14.65    1.55
  -4  -7   0   14.88    1.73
   4   7   0   10.82    1.79
   4   7   0    9.03    1.66
   4   7   1    8.13    1.50
   4   7   1    9.67    1.54
  -4  -7  -1    9.59    1.50
  -4   7  -1   11.62    1.86
   4   7   1   11.02    1.65
  -4  -7  -1    8.54    1.33
  -4   7  -2   57.72    4.54
  -4  -7  -2   59.46    4.42
  -4   7  -2   59.34    4.75
   4   7   2   46.88    4.46
   4   7   2   55.63    4.52
  -4   7  -2   57.94    4.35
  -4   7  -3    0.15    0.93
  -4   7  -3    0.17    1.11
   4   7   3   -0.94    1.18
   4   7   3    0.18    1.09
  -4   7  -3    0.83    1.64
   4   7   4   33.84    3.14
  -4   7  -4   35.58    3.09
   4   7   4   32.86    3.06
  -4   7  -4   33.27    2.97
   4   7   5    7.45    1.49
   4   7   5    7.26    1.32
  -4   7  -5    4.98    1.21
  -4   7  -5    7.00    2.10
  -4   7  -5    3.90    1.29
   4   7   6    8.72    1.36
  -4   7  -6    5.81    1.20
  -4   7  -6    8.15    1.47
  -4   7  -6    5.10    2.04
  -4   7  -6    7.16    1.16
   4   7   7   35.93    3.23
   4   7   7   42.45    3.43
  -4   7  -7   49.30    4.02
  -4   7  -7   38.80    3.27
   4   7   7   36.12    3.33
  -4   7  -7   39.65    3.43
   4   7   8   12.16    1.78
  -4   7  -8   10.51    1.45
  -4   7  -8   11.08    1.62
   4   7   8    7.91    1.49
   4   7   8   10.87    1.51
  -4   7  -8   12.60    2.36
  -4   7  -9    1.50    1.01
   4   7   9   -0.97    1.16
   4   7   9    0.60    0.90
  -4   7  -9    1.95    1.72
  -4   7 -10    1.56    1.63
   4   7  10    1.01    0.94
   4   7  10    1.24    1.08
   4  -7  10    0.71    1.21
   4   7  11    1.46    0.93
   4   7  11    2.97    1.12
  -4   7 -11    0.16    1.46
   4   7  12    2.90    1.04
   4   7  12    4.21    0.98
   4   7  13    2.06    0.76
   4   7  13    2.19    0.83
   4   7  14    1.61    0.53
  -4  -8  14    0.86    0.57
  -4   8  14    0.76    0.59
  -4   8  13    0.19    0.69
  -4   8  13    1.63    0.73
  -4  -8  13    1.11    0.80
  -4  -8  12    0.12    0.92
  -4  -8  12    0.47    0.98
  -4   8  12    0.98    0.96
  -4   8  12    1.58    0.81
  -4   8  12    0.47    0.82
  -4   8  11    0.26    0.84
  -4   8  11    1.77    0.96
  -4   8  11    0.29    1.13
  -4  -8  11    0.98    1.09
  -4  -8  11    0.14    1.01
  -4  -8  10   -0.16    1.08
  -4   8  10    0.45    0.99
  -4   8  10    0.14    0.95
  -4  -8  10    0.31    1.12
  -4  -8  10    0.83    1.11
  -4   8   9    1.22    1.22
  -4  -8   9    0.49    1.12
  -4   8   9    0.48    0.94
  -4   8   9    0.92    0.91
  -4  -8   9    0.66    1.18
  -4  -8   9    0.57    1.20
  -4   8   8    2.71    1.28
  -4  -8   8    0.16    1.16
  -4   8   8    0.81    1.06
  -4   8   8    1.26    1.00
  -4  -8   8   -0.34    1.31
  -4  -8   8    0.83    1.29
  -4   8   7    0.48    0.96
  -4   8   7    2.20    1.27
  -4  -8   7    0.80    1.14
  -4  -8   7    0.86    1.29
  -4   8   7   -1.14    1.00
  -4  -8   6   12.62    1.64
  -4   8   6    8.44    1.51
  -4   8   6   13.34    1.89
  -4   8   6   11.57    1.61
  -4  -8   5   27.68    2.84
  -4   8   5   32.41    2.99
   4   8  -5   28.94    3.02
  -4   8   5   35.88    3.13
  -4  -8   5   41.39    3.31
  -4   8   5   35.72    2.93
  -4   8   4    4.78    1.29
   4   8  -4    5.14    1.43
  -4   8   4    4.37    1.44
  -4  -8   4    3.36    1.37
  -4  -8   4    3.90    1.03
  -4   8   4    3.05    1.13
  -4   8   3   15.09    1.68
   4   8  -3   13.85    1.93
  -4  -8   3   11.92    1.85
  -4  -8   3   13.07    1.63
  -4   8   3   11.68    1.79
   4   8  -2   32.70    3.07
  -4  -8   2   35.79    3.02
  -4  -8   2   38.01    3.32
  -4   8   2   29.85    3.16
  -4   8   2   37.34    3.04
  -4   8   2   42.61    3.30
   4   8  -2   34.04    3.31
   4   8  -1    9.99    1.86
  -4  -8   1   13.39    1.86
  -4   8   1   11.34    1.94
  -4  -8   1   13.24    1.52
  -4   8   1   11.26    1.75
   4   8  -1   13.45    1.72
   4   8  -1   13.72    1.84
   4   8   0    1.39    1.30
  -4  -8   0    0.52    1.11
  -4   8   0   -1.14    1.61
  -4  -8   0    0.62    0.85
  -4   8   0    1.69    1.31
   4   8   0    0.35    1.07
   4   8   0    1.00    1.19
  -4  -8  -1    1.28    0.90
  -4   8  -1    1.42    1.58
  -4  -8  -1    1.46    1.11
   4   8   1   -0.92    1.16
   4   8   1    0.60    1.19
   4   8   1    1.20    1.28
  -4  -8  -2    1.05    0.98
  -4   8  -2    0.57    1.21
   4   8   2    0.39    1.11
   4   8   2    2.41    1.23
  -4  -8  -2    0.82    1.02
  -4   8  -2    2.57    1.71
  -4   8  -3   45.80    3.97
   4   8   3   49.43    4.16
  -4   8  -3   50.55    4.14
  -4   8  -3   47.34    4.39
   4   8   3   50.17    4.11
   4   8   4   48.39    4.34
  -4   8  -4   53.95    4.28
  -4   8  -4   51.95    4.35
   4   8   4   55.52    4.46
  -4   8  -5    2.26    1.23
  -4   8  -5    3.02    1.10
   4   8   5    2.88    1.19
   4   8   5    2.54    1.29
  -4   8  -6    0.18    1.18
  -4   8  -6    0.48    1.77
  -4   8  -6    1.18    0.97
   4   8   6    0.42    1.17
   4   8   6   -0.18    0.97
  -4   8  -7   -1.40    1.75
  -4   8  -7    0.35    1.10
  -4   8  -8    0.78    1.07
  -4   8  -8    1.99    1.86
   4   8   8   -0.12    0.81
   4   8   8   -0.13    0.96
   4   8   9    2.20    0.88
   4   8   9    3.03    1.03
  -4   8  -9    1.20    0.97
  -4   8  -9    3.83    1.69
   4  -8   9    1.67    1.17
  -4   8 -10    1.90    1.49
   4   8  10    0.32    0.76
   4   8  10    0.93    0.90
   4  -8  10    2.19    1.14
  -4   8 -11    0.14    1.26
   4   8  11    0.10    0.83
   4   8  11   -0.37    0.68
   4   8  11   -1.49    1.01
   4   8  12   -0.14    0.59
   4   8  12   -0.10    0.83
   4   8  13   -0.43    0.41
   4   8  13    0.71    0.63
  -4   9  13    0.59    0.50
  -4   9  12   -0.74    0.69
  -4  -9  12   -0.63    0.66
  -4  -9  12   -0.42    0.54
   4   9 -11    0.57    1.05
  -4  -9  11    2.87    0.89
  -4   9  11    2.25    0.87
  -4  -9  10    0.53    0.91
  -4  -9  10    1.03    0.82
   4   9 -10   -0.14    1.31
  -4   9  10    0.12    0.85
  -4  -9  10    0.28    1.01
  -4   9  10    2.35    1.06
  -4   9   9   -0.13    0.89
  -4   9   9    1.85    1.21
  -4  -9   9   -0.17    1.15
  -4  -9   9    2.16    1.07
  -4  -9   9    0.63    0.96
  -4  -9   8    3.95    1.14
  -4   9   8    0.97    0.96
  -4   9   8    2.99    1.26
  -4  -9   8    3.98    1.32
  -4  -9   8    2.59    1.14
  -4  -9   7   14.70    1.64
  -4   9   7   14.23    1.66
  -4   9   7   14.74    1.91
  -4   9   7   10.56    1.48
  -4  -9   6    9.13    1.80
  -4   9   6    5.13    1.44
  -4   9   6    8.68    1.34
  -4   9   5   36.59    2.95
  -4  -9   5   43.97    3.41
  -4  -9   4   42.48    3.80
  -4   9   4   44.22    3.63
   4   9  -4   39.95    3.68
  -4   9   4   42.29    3.41
   4   9  -4   37.76    3.67
   4   9  -3    3.85    1.44
  -4  -9   3    3.52    1.32
  -4   9   3    5.06    1.10
   4   9  -3    3.78    1.44
  -4   9   3    5.63    1.44
  -4  -9   3    3.73    1.09
   4   9  -2    5.33    1.55
  -4   9   2    5.64    1.56
  -4  -9   2    7.55    1.53
  -4   9   2    4.07    1.45
  -4  -9   2    5.89    1.16
   4   9  -1   16.03    2.10
  -4   9   1   13.72    1.98
   4  -9  -1    9.70    1.80
  -4  -9   1   17.73    2.05
  -4   9   1   13.64    2.06
  -4  -9   1   15.83    1.75
   4   9   0    7.84    1.46
   4   9   0   11.60    1.76
   4   9   0   13.01    2.03
  -4   9   0   10.24    1.82
  -4  -9   0   10.94    1.72
  -4   9   0   11.63    2.02
  -4  -9   0   16.43    1.67
  -4  -9  -1    3.09    1.20
   4   9   1    3.63    1.12
   4   9   1   -0.43    1.25
  -4   9  -1    2.08    1.73
  -4  -9  -1    1.83    1.09
  -4   9  -2    0.89    1.08
  -4   9  -2   -0.20    1.33
  -4  -9  -2    1.17    1.02
  -4   9  -2    3.50    1.84
  -4  -9  -2    1.02    0.98
   4   9   2    1.14    1.10
   4   9   2    1.06    1.12
  -4   9  -3   10.71    1.84
   4   9   3   10.21    1.77
  -4  -9  -3   12.59    1.63
  -4   9  -3   13.75    1.76
  -4   9  -4   17.32    2.44
  -4   9  -4   17.25    1.92
  -4  -9  -4   14.54    1.83
  -4   9  -4   15.07    2.00
  -4   9  -5   -0.15    0.97
  -4   9  -5    1.48    1.32
   4   9   5    0.25    0.99
   4   9   6    2.92    1.08
  -4   9  -6    3.11    1.28
  -4   9  -6    3.52    1.02
   4  -9   6    4.04    1.49
  -4   9  -6    4.73    1.90
  -4   9  -7    4.36    1.27
   4   9   7    4.68    1.18
  -4   9  -7    5.11    1.83
  -4   9  -8    2.00    1.02
  -4   9  -8    0.78    1.58
   4  -9   8    1.26    1.20
   4   9   8    2.07    1.02
   4   9   9    2.27    1.03
  -4   9  -9    1.96    0.83
  -4   9  -9   -0.17    1.45
   4  -9   9    2.93    1.18
  -4   9 -10    2.86    1.37
   4  -9  10    3.65    1.08
   4   9  10    6.45    1.10
   4   9  11    1.92    0.76
   4   9  12    0.58    0.54
  -4  10  11    0.35    0.52
   4  10 -10   -0.58    1.06
  -4 -10  10   -0.20    0.79
  -4  10  10   -0.98    0.64
   4  10  -9    2.02    1.36
  -4 -10   9    3.25    1.03
  -4  10   9    2.22    0.75
  -4 -10   8    1.69    1.12
  -4  10   8   -0.49    0.72
  -4  10   7    0.42    0.76
  -4  10   6    1.77    0.87
  -4  10   6    1.92    0.81
  -4  10   5    8.03    1.18
  -4 -10   5    9.34    1.59
  -4 -10   4   14.04    1.88
  -4  10   4    8.44    1.59
  -4 -10   3    9.83    1.55
  -4  10   3    5.36    1.51
  -4 -10   2    3.66    1.22
  -4  10   2    3.93    1.38
   4 -10  -1    7.02    1.41
  -4 -10   1    9.15    1.60
  -4  10   1    7.70    1.61
  -4  10   0    0.18    1.03
  -4  10   0    0.39    1.25
  -4 -10   0    0.48    1.01
   4 -10   0   -0.89    1.23
  -4  10   0   -0.53    1.42
   4 -10   1    5.86    1.52
  -4 -10  -1    3.01    1.12
  -4  10  -1    6.75    1.34
  -4  10  -1    8.60    1.76
  -4  10  -2    8.92    1.38
  -4  10  -2    8.62    1.66
   4 -10   2    5.50    1.56
  -4  10  -2    5.81    1.81
  -4  10  -3    0.64    1.06
  -4  10  -3   -0.74    1.24
   4 -10   3   -0.40    1.22
  -4  10  -3    1.44    1.66
  -4  10  -4    1.62    0.98
  -4  10  -4    2.10    1.33
   4 -10   4    1.58    1.26
  -4  10  -4    2.26    1.70
  -4  10  -5    0.65    1.12
   4 -10   5    1.52    1.35
  -4  10  -5   -0.26    0.87
  -4  10  -6   13.90    1.65
   4 -10   6   16.73    1.97
   4  10   7    8.17    1.12
  -4  10  -7    8.01    1.28
  -4  10  -7    9.89    1.84
  -4  10  -8   -0.15    1.31
  -4  10  -8    0.76    0.79
   4  10   8    0.49    0.71
   4  10   9    0.42    0.65
   4 -10   9    1.11    0.89
  -4  10  -9   -1.11    1.12
  -4  10 -10   -0.87    0.92
   4  10  10   -0.11    0.53
  -4 -11   9    0.49    0.67
   4  11  -9    1.44    0.90
   4  11  -8   -0.67    1.08
  -4 -11   7    0.12    0.91
   4  11  -7    0.95    1.23
  -4 -11   6   -0.69    0.98
  -4  11   5   -0.56    0.77
  -4 -11   5    2.48    1.09
  -4  11   4    5.69    1.10
  -4 -11   4    7.35    1.30
  -4  11   3    3.42    1.05
  -4 -11   3    4.77    1.22
  -4  11   3    3.22    1.22
  -4 -11   2    6.49    1.35
  -4  11   2    9.66    1.12
  -4  11   2    5.66    1.45
  -4  11   1   27.89    2.36
  -4 -11   1   21.66    2.23
  -4  11   1   22.34    2.39
  -4  11   0    1.63    1.01
   4 -11   0    1.19    0.97
  -4 -11   0    3.13    1.05
  -4  11   0    3.64    1.21
  -4  11  -1   19.65    1.94
   4 -11   1   15.70    1.94
  -4  11  -2    0.82    0.91
  -4  11  -2    0.47    1.39
   4 -11   2    1.22    1.14
  -4  11  -2   -0.16    1.13
  -4  11  -3   -0.76    0.84
  -4  11  -3   -1.13    1.35
   4 -11   3    1.08    1.08
  -4  11  -3   -0.45    1.06
  -4  11  -4    0.11    0.77
   4 -11   4    0.15    1.08
  -4  11  -4   -0.16    1.35
  -4  11  -4   -0.14    1.00
   4 -11   5   -0.84    1.01
  -4  11  -5   -0.27    0.63
  -4  11  -5    2.68    0.94
  -4  11  -5   -0.45    1.33
  -4  11  -6    4.39    0.99
   4 -11   6    5.49    1.15
  -4  11  -7    0.38    0.68
   4 -11   7    0.54    0.81
  -4  11  -7    0.60    1.07
  -4  11  -8   -0.19    0.95
  -4 -12   7    0.40    0.55
   4  12  -7    0.15    0.76
  -4  12   6    1.57    0.43
  -4 -12   6    1.36    0.66
   4  12  -6    1.12    0.96
  -4 -12   5    0.36    0.73
  -4  12   5    0.18    0.40
  -4  12   4    1.27    0.72
  -4 -12   4    0.66    0.74
  -4  12   3    1.24    0.75
  -4 -12   3    0.28    0.73
  -4 -12   2    1.06    0.70
  -4  12   2    1.50    0.92
  -4 -12   1    4.92    0.89
  -4  12   1    5.30    1.21
  -4  12   0    7.74    1.10
  -4  12   0    4.83    1.17
  -4  12  -1    1.00    0.77
   4 -12   2    0.09    0.73
  -4  12  -2    0.09    0.65
  -4  12  -2    0.22    0.86
   4 -12   3    0.63    0.74
  -4  12  -3   -1.01    0.87
  -4  12  -3    1.02    0.64
  -4  12  -4    0.19    0.96
   4 -12   4    0.17    0.75
  -4  12  -4    1.06    0.73
  -4  12  -4    0.77    0.52
   4 -12   5    1.27    0.63
  -4  12  -5   -0.69    0.87
  -4  12  -5    0.49    0.69
   4 -12   6   -0.13    0.53
  -4  12  -6   -0.07    0.75
  -4  13   1   -0.16    0.41
  -4  13   0    0.46    0.37
  -4  13  -1    1.36    0.42
  -5   0  15    0.33    1.15
  -5   0  14   44.24    3.70
  -5   0  14   39.44    3.70
  -5   0  14   47.28    3.67
  -5   0  14   38.44    3.64
  -5   0  13    1.35    1.27
  -5   0  13   -1.05    1.00
  -5   0  13   -0.58    1.30
  -5   0  13    0.54    1.16
  -5   0  13    2.80    1.29
  -5   0  13   -0.37    0.91
  -5   0  12    0.69    1.06
  -5   0  12    0.76    1.24
  -5   0  12    1.33    1.37
  -5   0  12    1.60    1.13
  -5   0  12    0.67    1.27
  -5   0  12    1.08    1.01
  -5   0  11    0.55    1.22
  -5   0  11   -0.14    0.99
  -5   0  11   -1.26    1.25
  -5   0  11   -1.03    0.94
  -5   0  11    0.81    1.20
  -5   0  11   -0.84    1.15
  -5   0  10    1.42    0.83
  -5   0  10    2.56    1.16
  -5   0  10    2.35    1.08
  -5   0  10    0.62    1.03
  -5   0   9    0.28    0.81
  -5   0   9    2.90    0.96
  -5   0   9    0.16    0.91
  -5   0   8   45.59    3.62
  -5   0   8   45.85    3.68
  -5   0   7    0.11    0.70
  -5   0   7    0.25    0.80
  -5   0   6    8.76    1.16
  -5   0   6    9.91    1.22
  -5   0   5    2.43    0.72
  -5   0   5    0.88    0.78
  -5   0   4  720.52   48.51
  -5   0   4  703.07   48.55
  -5   0   3    0.75    0.78
  -5   0   2   27.45    2.22
  -5   0   2   26.16    2.12
  -5   0   1    0.58    0.61
  -5   0   1    1.17    0.74
  -5   0   0  224.18   15.17
  -5   0   0  220.95   15.20
  -5   0   0  216.78   15.28
  -5   0  -1    0.07    0.59
  -5   0  -1    0.72    0.52
  -5   0  -1    1.17    0.78
  -5   0  -2  429.40   29.52
  -5   0  -2  438.41   29.65
  -5   0  -2  436.88   29.72
  -5   0  -3    1.56    0.73
  -5   0  -3    1.69    0.99
  -5   0  -3    0.52    0.45
  -5   0  -4    0.59    0.75
  -5   0  -4    1.30    0.98
  -5   0  -4    1.01    0.43
   5   0   5    0.43    0.72
  -5   0  -5    0.32    0.37
   5   0   6  214.63   15.13
   5   0   6  211.27   15.35
   5   0   6  232.44   15.38
   5   0   7   -0.16    1.17
  -5   0  -7    1.13    0.91
   5   0   7    0.79    1.02
   5   0   8   30.44    2.76
   5   0   8   27.83    2.79
  -5   0  -8   30.32    2.71
  -5   0  -9   -0.52    1.00
   5   0   9   -0.38    1.24
   5   0   9    0.54    1.03
  -5   0 -10   18.38    2.04
   5   0  10   17.69    2.25
   5   0  10   17.57    2.04
  -5   0 -11   -0.19    0.96
   5   0  11    0.41    1.30
   5   0  11    0.57    0.97
   5   0  12   54.50    4.32
  -5   0 -12   48.11    4.19
   5   0  13   -1.08    1.07
   5   0  13   -0.75    1.09
   5   0  14   -0.77    1.00
  -5   0 -14    1.38    1.09
   5   0  15    1.33    0.96
   5   0  15    1.66    0.95
  -5   0 -15   -0.97    0.92
   5   0  16    1.25    0.65
  -5   0 -16    0.25    0.67
  -5  -1  18    0.34    0.49
  -5   1  18    0.54    0.46
  -5  -1  17   12.42    1.35
  -5   1  17   12.35    1.33
  -5  -1  16    5.61    1.19
  -5   1  16    3.86    1.04
  -5  -1  15    0.73    1.01
  -5  -1  15    0.97    1.16
  -5  -1  15   -0.32    1.12
  -5   1  15    0.15    1.02
  -5   1  14   13.44    1.77
  -5  -1  14   11.34    1.83
  -5  -1  14   13.76    1.60
  -5  -1  14   12.76    1.73
  -5   1  14   13.52    1.69
  -5  -1  14   13.04    1.80
  -5   1  14   10.07    1.68
  -5  -1  14   10.90    1.82
  -5  -1  14   14.04    1.87
  -5  -1  13    7.69    1.52
  -5   1  13    6.47    1.39
  -5   1  13    4.04    1.01
  -5   1  13    2.07    1.35
  -5  -1  13    8.28    1.51
  -5  -1  13    5.02    1.23
  -5   1  13    5.72    1.34
  -5  -1  13    4.88    1.38
  -5  -1  13    4.51    1.45
  -5  -1  13    5.69    1.22
  -5   1  13    4.96    1.11
  -5  -1  13    6.33    1.50
  -5   1  12    0.72    1.10
  -5  -1  12    1.86    1.14
  -5   1  12    0.65    0.90
  -5  -1  12   -0.38    1.31
  -5   1  12    0.94    1.19
  -5  -1  12    0.79    1.07
  -5   1  12    0.17    1.04
  -5  -1  12    0.72    1.09
  -5   1  12    1.03    1.14
  -5  -1  12    0.37    1.27
  -5  -1  12    0.18    0.95
  -5   1  12   -0.18    0.91
  -5  -1  12    0.95    1.30
  -5  -1  11    0.18    1.10
  -5   1  11    0.85    1.14
  -5   1  11   -0.52    0.88
  -5   1  11   -0.54    1.38
  -5  -1  11   -0.18    1.33
  -5  -1  11    0.15    1.06
  -5   1  11    0.82    1.09
  -5  -1  11   -0.51    1.01
  -5  -1  11   -0.87    0.96
  -5   1  11   -0.68    0.86
  -5   1  11    0.14    1.06
  -5  -1  11    1.06    1.30
  -5  -1  11   -0.73    1.25
  -5   1  11    1.07    1.31
  -5  -1  10   40.25    3.17
  -5   1  10   40.62    3.16
  -5  -1  10   36.65    3.24
  -5   1  10   38.65    3.21
  -5   1  10   34.64    3.00
  -5   1  10   37.05    3.15
  -5  -1  10   41.93    3.27
  -5  -1  10   36.00    3.25
  -5   1  10   37.19    3.25
  -5   1  10   32.29    3.07
  -5  -1  10   30.30    3.16
   5   1 -10   29.66    2.95
  -5   1  10   36.68    3.14
  -5  -1  10   48.02    3.28
  -5   1   9    4.45    1.13
  -5  -1   9    4.27    1.16
  -5   1   9    2.59    1.03
  -5  -1   9    4.42    1.18
  -5  -1   9    5.26    1.09
  -5   1   9    5.42    1.17
  -5  -1   9    4.91    1.21
  -5  -1   9    6.34    1.26
  -5   1   9    4.38    1.11
  -5  -1   9    6.29    1.04
  -5   1   9    7.11    1.26
  -5  -1   9    4.55    1.16
  -5  -1   8   -0.28    0.89
  -5   1   8    0.14    0.83
  -5  -1   8    1.05    0.94
  -5   1   8    2.98    0.95
  -5  -1   8    0.13    0.74
  -5   1   8    1.00    0.84
  -5  -1   8    2.03    0.96
  -5   1   7   50.28    4.02
  -5  -1   7   51.43    4.06
  -5  -1   7   54.48    4.00
  -5   1   6    2.81    0.90
  -5  -1   6    4.20    0.81
  -5  -1   5   13.09    1.40
  -5   1   5   10.18    1.33
  -5  -1   5   12.59    1.25
  -5   1   4   47.79    3.85
  -5  -1   4   55.56    3.90
  -5   1   3   40.20    3.04
  -5  -1   3   37.69    3.03
  -5  -1   2   45.19    3.35
  -5   1   2   43.19    3.40
  -5  -1   2   46.36    3.42
  -5  -1   1    5.63    0.80
  -5  -1   1    5.14    0.93
  -5   1   0   91.04    6.56
  -5  -1   0   95.18    6.59
  -5  -1   0   96.35    6.69
  -5   1  -1  431.45   29.95
  -5  -1  -1  441.81   30.01
  -5  -1  -1  436.13   29.93
  -5  -1  -1  451.92   30.07
  -5  -1  -2   87.96    5.87
  -5   1  -2   89.15    5.84
  -5  -1  -2   90.96    5.94
  -5  -1  -2   85.72    5.75
  -5   1  -2   70.98    5.64
   5   1   3   36.80    2.43
  -5   1  -3   33.45    2.64
  -5  -1  -3   37.81    2.84
  -5  -1  -3   33.79    2.48
  -5   1  -3   29.59    2.35
  -5  -1  -4    0.56    0.51
  -5   1  -4    1.07    0.78
   5  -1   4    1.05    0.61
  -5  -1  -4    2.06    1.03
   5   1   5   94.53    7.08
   5  -1   5   99.24    6.93
  -5  -1  -5   91.73    6.90
  -5  -1  -5  106.67    7.17
  -5   1  -5  110.42    7.18
   5   1   6   45.52    3.59
  -5  -1  -6   46.00    3.65
  -5   1  -6   49.60    3.67
   5  -1   6   49.09    3.79
   5   1   6   40.24    3.73
   5  -1   6   44.96    3.76
   5  -1   7    3.34    1.09
   5   1   7    1.57    0.83
  -5  -1  -7    3.27    0.94
   5  -1   7    2.37    1.01
   5   1   7    1.31    1.18
   5  -1   7    1.48    1.12
   5  -1   8   13.70    1.70
   5   1   8   12.25    1.50
  -5  -1  -8   15.55    1.69
   5  -1   8   15.32    1.80
   5  -1   8    9.70    1.73
  -5  -1  -9    0.17    0.96
   5  -1   9    0.53    1.15
   5  -1   9    0.18    0.97
   5  -1   9    0.77    1.25
  -5  -1 -10    3.45    1.15
  -5   1 -10    2.77    1.07
   5  -1  10    0.19    1.07
   5  -1  10    4.20    1.47
   5   1  10    1.13    1.09
   5  -1  10    2.48    1.14
   5  -1  11   -0.81    1.40
   5   1  11   -0.19    1.02
   5  -1  11    0.95    1.05
  -5  -1 -11    1.12    0.94
  -5   1 -11    0.57    1.03
   5  -1  12   -0.19    1.13
   5  -1  13    0.71    1.09
   5   1  13    2.10    1.20
   5  -1  14    1.50    1.03
   5   1  14    0.80    1.01
  -5  -1 -14   -0.15    1.05
   5  -1  15    1.05    0.84
   5  -1  15    0.58    0.88
  -5  -1 -15    0.47    0.91
   5  -1  16    0.96    0.66
   5  -1  16    0.56    0.69
  -5  -1 -16    0.08    0.64
  -5   1 -16    0.90    0.72
  -5   2  17    2.65    0.74
  -5  -2  17    3.98    0.86
  -5   2  16    2.00    0.76
  -5  -2  16    4.47    1.09
  -5  -2  16    2.92    0.99
  -5   2  16    2.78    0.90
  -5   2  15    0.12    0.81
  -5  -2  15    0.76    1.09
  -5   2  15    1.81    1.04
  -5  -2  15    1.37    1.14
  -5  -2  14    1.73    1.20
  -5   2  14   -0.16    1.08
  -5   2  14   -0.17    1.22
  -5  -2  14   -0.35    1.21
  -5  -2  14    0.71    1.32
  -5   2  14    2.86    1.39
  -5  -2  14    0.45    1.04
  -5  -2  14    1.40    1.24
  -5  -2  13    2.00    1.20
  -5  -2  13    2.06    1.31
  -5   2  13    1.07    1.30
  -5   2  13    0.96    0.91
  -5  -2  13   -0.75    1.30
  -5   2  13    3.50    1.43
  -5  -2  13    0.92    1.20
  -5   2  13    2.55    1.13
  -5  -2  13    0.57    1.37
  -5   2  13    3.78    1.10
  -5  -2  13    1.42    1.07
  -5  -2  12    4.09    1.49
  -5  -2  12    1.61    0.89
  -5   2  12    2.03    0.93
  -5  -2  12    3.02    1.44
  -5  -2  12    2.24    1.22
  -5   2  12   -0.36    1.24
  -5   2  12    3.76    1.09
  -5  -2  12    1.32    1.31
  -5   2  12    2.21    1.32
  -5   2  12    1.82    1.15
  -5  -2  12    3.03    1.17
  -5  -2  12    1.66    1.26
  -5   2  12    3.26    1.21
  -5  -2  11   41.33    3.36
  -5   2  11   42.96    3.36
  -5  -2  11   40.24    3.46
  -5   2  11   40.18    3.38
  -5  -2  11   44.22    3.49
  -5  -2  11   35.08    3.46
  -5  -2  11   35.44    3.56
  -5   2  11   35.83    3.46
  -5  -2  11   39.48    3.44
  -5   2  11   38.17    3.39
   5   2 -11   37.30    3.30
  -5   2  11   39.49    3.31
  -5   2  11   38.86    3.42
  -5  -2  11   44.24    3.59
  -5  -2  10   -0.34    1.06
  -5   2  10   -0.98    1.06
  -5   2  10    1.47    1.13
  -5  -2  10   -0.68    1.12
  -5   2  10   -1.10    0.94
  -5  -2  10   -1.15    1.10
  -5   2  10    0.47    0.99
  -5   2  10   -0.30    1.00
  -5  -2  10   -0.16    0.99
  -5  -2  10    0.32    0.84
  -5   2  10    0.46    0.82
  -5  -2   9    0.16    0.97
  -5   2   9    0.30    0.97
  -5  -2   9   -0.30    1.02
  -5   2   9    0.43    0.95
  -5  -2   9    1.24    1.18
  -5   2   9   -0.44    1.06
  -5  -2   9    0.16    0.94
  -5   2   9    1.03    0.90
  -5   2   9    1.10    0.92
  -5  -2   9    0.14    0.99
  -5  -2   9   -0.57    0.83
  -5   2   9   -0.14    0.78
  -5   2   9    0.76    0.96
  -5  -2   9    0.32    0.95
  -5   2   8   40.20    3.24
  -5  -2   8   40.23    3.25
  -5  -2   8   42.33    3.24
  -5   2   8   39.75    3.20
  -5  -2   8   45.51    3.33
  -5   2   8   38.79    3.23
  -5  -2   8   38.95    3.26
  -5  -2   8   42.94    3.38
  -5  -2   8   35.05    3.27
  -5   2   8   35.32    3.20
  -5  -2   8   37.26    3.27
  -5  -2   8   40.34    3.30
  -5  -2   7   57.46    4.50
  -5   2   7   57.99    4.50
  -5  -2   7   55.98    4.47
  -5  -2   7   67.83    4.53
  -5  -2   7   58.43    4.46
  -5   2   7   57.66    4.44
  -5  -2   6   42.07    3.26
  -5   2   6   41.17    3.27
  -5  -2   6   42.35    3.33
  -5   2   6   42.67    3.30
  -5  -2   5   20.46    1.67
  -5   2   5   16.86    1.67
  -5  -2   5   15.38    1.76
  -5   2   5   18.28    1.74
  -5  -2   5   22.64    1.81
  -5  -2   4   27.25    2.04
  -5  -2   4   27.52    2.09
  -5  -2   3   55.07    4.23
  -5   2   3   57.38    4.29
  -5  -2   3   61.80    4.32
  -5  -2   2  353.98   23.67
  -5   2   2  336.47   23.63
  -5  -2   1   13.25    1.38
  -5  -2   1   13.41    1.44
  -5  -2   0  129.17    9.29
  -5  -2   0  138.28    9.36
  -5   2   0  133.22    9.35
  -5   2   0  133.69    9.21
  -5  -2  -1    3.81    0.70
  -5   2  -1    3.50    0.66
  -5  -2  -1    3.29    0.86
  -5   2  -1    1.79    0.75
  -5  -2  -2    5.97    0.85
  -5  -2  -2    5.00    0.99
  -5   2  -2    6.82    1.07
  -5   2  -2    5.04    0.80
  -5  -2  -3   51.13    3.93
  -5   2  -3   49.75    3.88
  -5   2  -3   49.98    3.97
  -5  -2  -3   53.30    4.02
   5   2   3   54.89    3.80
  -5  -2  -4  199.98   13.81
  -5   2  -4  203.84   13.79
   5   2   4  191.81   13.60
  -5  -2  -4  206.80   13.90
  -5   2  -4  193.93   13.84
   5   2   5   19.55    1.75
  -5  -2  -5   14.78    1.59
  -5   2  -5   13.79    1.54
  -5   2  -5   19.02    1.79
  -5  -2  -5   16.41    1.82
   5   2   5   15.21    1.64
   5  -2   5   10.06    1.67
   5  -2   6   36.33    3.21
   5   2   6   41.41    3.23
   5   2   6   34.30    3.24
   5  -2   6   34.91    3.22
  -5  -2  -6   44.66    3.20
  -5   2  -6   40.64    3.15
   5   2   6   33.73    3.10
   5   2   7    0.71    0.96
   5  -2   7   -0.58    0.90
   5   2   7    3.92    1.20
   5  -2   7    1.31    1.10
  -5   2  -7   -0.34    1.46
   5   2   7    1.86    0.98
   5  -2   7    0.32    0.93
  -5  -2  -7    1.03    0.88
  -5   2  -7    0.43    0.89
   5   2   8    4.02    1.09
   5   2   8    3.47    1.09
   5  -2   8    4.18    1.13
  -5   2  -8    4.25    1.56
  -5  -2  -8    4.66    1.08
  -5   2  -8    7.08    1.22
   5   2   8    3.53    1.23
   5  -2   8    4.77    1.39
   5  -2   8    3.69    1.15
   5   2   9  100.10    7.06
  -5  -2  -9   97.76    7.14
  -5   2  -9   96.46    7.13
   5  -2   9   91.88    7.12
   5   2   9   96.05    7.18
   5  -2   9   91.91    7.18
   5   2   9   92.80    7.13
   5  -2   9   92.63    7.13
  -5  -2 -10    3.24    1.03
   5  -2  10    4.40    1.28
   5   2  10    3.82    1.14
   5  -2  10    2.41    1.11
   5   2  10    3.68    1.33
   5  -2  10    2.92    1.27
   5   2  11    4.31    1.19
   5  -2  11    2.10    1.15
  -5  -2 -11    3.26    1.10
   5   2  11    1.73    1.30
   5  -2  11    2.33    1.22
   5   2  12   -0.92    1.27
   5  -2  12   -1.47    1.22
   5   2  13    4.47    1.34
   5   2  13    4.80    1.25
   5  -2  13    4.46    1.20
  -5  -2 -13    4.56    1.29
  -5   2 -13    3.97    1.31
   5   2  14    2.48    1.08
  -5  -2 -14    1.10    1.01
  -5   2 -14   -0.28    1.02
   5   2  14    2.76    1.05
   5  -2  14    0.97    0.95
  -5   2 -15    5.16    1.29
   5   2  15   11.46    1.39
   5   2  15   15.74    1.46
   5  -2  15   15.88    1.43
   5   2  15   15.53    1.43
   5  -2  15   18.86    1.51
   5   2  16    0.14    0.60
   5   2  16   -0.07    0.58
   5  -2  16    1.00    0.58
   5   2  16    0.20    0.58
   5  -2  16    0.20    0.64
  -5   2 -16   -0.21    0.62
  -5  -2 -16   -0.47    0.61
  -5  -3  17    0.27    0.59
  -5  -3  17    0.87    0.66
  -5  -3  16    1.43    0.98
  -5   3  16    1.94    0.75
  -5  -3  16    1.55    0.85
  -5   3  15    4.07    0.99
  -5  -3  15    3.64    1.09
  -5  -3  15    5.12    1.14
  -5   3  15    5.25    1.07
  -5  -3  15    6.36    1.20
  -5  -3  14    1.28    1.22
  -5  -3  14    1.90    1.18
  -5  -3  14    2.10    1.21
  -5   3  14   -0.56    0.97
  -5  -3  14    2.86    1.12
  -5   3  14    1.56    0.99
  -5  -3  14    3.04    1.39
  -5   3  14    0.38    0.84
  -5  -3  13   34.62    3.20
  -5  -3  13   33.99    3.29
  -5   3  13   37.44    3.26
  -5   3  13   32.90    3.00
  -5   3  13   34.87    3.08
  -5  -3  13   35.51    3.15
  -5  -3  13   32.91    3.17
  -5  -3  13   38.26    3.24
  -5   3  13   37.36    3.20
   5   3 -12    2.29    1.04
  -5  -3  12    7.33    1.74
  -5   3  12    5.11    1.19
  -5  -3  12    4.03    1.37
  -5   3  12    6.71    1.52
  -5  -3  12    5.13    1.07
  -5   3  12    3.82    0.99
  -5   3  12    2.88    1.34
  -5  -3  12    5.32    1.40
  -5  -3  12    4.50    1.38
  -5   3  12    4.72    1.19
  -5  -3  12    3.90    1.30
  -5   3  12    3.86    1.14
  -5  -3  11    3.96    1.41
  -5   3  11    5.99    1.43
  -5   3  11    6.48    1.36
  -5  -3  11    6.00    1.45
  -5  -3  11    4.60    1.36
  -5  -3  11    4.83    1.30
  -5   3  11    3.96    1.17
  -5  -3  11    6.50    1.30
  -5   3  11    6.27    1.25
  -5  -3  11    7.75    1.22
  -5   3  11    5.59    1.05
  -5   3  11    4.99    1.25
  -5  -3  11    3.41    1.55
   5   3 -11    3.62    1.16
  -5   3  11    4.33    1.17
  -5  -3  10    5.01    1.25
  -5   3  10    5.41    1.21
  -5   3  10    4.75    1.19
  -5  -3  10    3.28    1.15
  -5   3  10    5.38    1.17
  -5   3  10    2.83    1.20
  -5  -3  10    2.85    1.30
  -5   3  10    3.62    1.12
  -5   3  10    5.60    1.29
  -5  -3  10    4.96    1.27
  -5  -3  10    4.30    1.04
  -5   3  10    5.28    1.02
  -5  -3   9    0.44    1.00
  -5   3   9    1.54    0.97
  -5   3   9    0.43    0.89
  -5  -3   9    1.20    0.96
  -5  -3   9   -0.95    1.08
  -5   3   9   -0.87    0.96
  -5   3   9   -0.53    0.97
  -5  -3   9   -0.14    0.76
  -5   3   9   -0.27    0.77
  -5   3   9    0.15    0.96
  -5  -3   9    0.93    1.00
  -5  -3   9    0.72    0.90
  -5   3   9   -0.67    0.87
  -5  -3   8   14.03    1.60
  -5   3   8    9.20    1.48
  -5  -3   8   13.32    1.58
  -5  -3   8   13.47    1.47
  -5  -3   8   13.00    1.44
  -5   3   8   13.55    1.42
  -5   3   8   10.85    1.49
  -5   3   8   10.22    1.47
  -5  -3   8   13.75    1.53
  -5   3   8   11.51    1.43
  -5   3   8   11.96    1.53
  -5  -3   8   13.14    1.63
  -5   3   8   12.46    1.45
  -5   3   7    8.85    1.18
  -5  -3   7    7.22    1.18
  -5  -3   7    6.34    1.19
  -5   3   7    7.41    1.16
  -5   3   7    6.24    1.04
  -5  -3   7    9.50    1.12
  -5  -3   6   30.27    2.56
  -5   3   6   33.34    2.60
  -5   3   6   31.75    2.62
  -5  -3   6   31.96    2.67
  -5  -3   5   25.92    2.28
  -5   3   5   30.82    2.28
  -5  -3   5   23.79    2.24
  -5   3   4    0.35    0.62
  -5  -3   4    0.65    0.67
  -5  -3   4    0.84    0.75
  -5  -3   3    1.49    0.69
  -5   3   3    0.98    0.72
  -5  -3   3    0.96    0.70
  -5  -3   2   94.16    6.69
  -5   3   2   89.65    6.65
  -5  -3   2   98.09    6.71
  -5   3   1  356.21   23.69
  -5  -3   1  334.71   23.70
  -5   3   0    3.66    0.77
  -5  -3   0    4.24    0.85
  -5   3   0    4.83    0.58
  -5   3  -1   37.13    2.74
  -5  -3  -1   36.02    2.83
  -5  -3  -1   34.52    2.89
  -5   3  -1   39.57    2.90
  -5  -3  -2    0.08    0.64
  -5   3  -2    0.71    0.60
  -5   3  -2    0.09    0.79
  -5  -3  -2    0.29    0.72
   5   3   3  132.14    9.01
  -5  -3  -3  131.80    9.10
  -5   3  -3  130.19    9.01
  -5  -3  -3  126.84    9.10
  -5   3  -3  119.24    9.03
  -5   3  -4   73.68    5.62
  -5  -3  -4   81.59    5.72
  -5  -3  -4   84.69    5.69
  -5   3  -4   79.10    5.60
   5   3   4   70.52    5.48
   5   3   4   73.29    5.70
  -5  -3  -5    2.38    1.03
  -5   3  -5    1.28    0.98
   5   3   5    1.17    0.85
   5  -3   5    4.21    1.05
  -5   3  -5    2.21    0.82
  -5  -3  -5    2.51    0.87
   5   3   5    2.60    0.66
   5   3   5    1.55    1.00
   5   3   6    0.92    0.95
  -5  -3  -6    0.63    1.03
  -5   3  -6    1.59    1.01
   5   3   6    0.74    1.01
   5  -3   6    0.29    1.04
  -5   3  -6   -0.53    0.81
  -5  -3  -6    0.14    0.84
  -5   3  -6    0.34    1.42
   5   3   6    0.42    0.89
   5  -3   6    0.86    0.95
  -5  -3  -7    0.52    1.20
   5   3   7   -0.65    1.11
   5  -3   7   -0.43    0.91
   5  -3   7    0.32    1.06
   5   3   7   -0.16    1.10
  -5  -3  -7    0.59    0.82
  -5   3  -7    0.45    0.84
  -5   3  -7    0.73    1.46
   5   3   7   -0.15    0.88
   5  -3   7    0.92    0.87
  -5  -3  -8    3.80    1.27
   5   3   8    4.61    1.27
   5  -3   8    3.61    1.14
   5   3   8    4.14    1.31
   5  -3   8    4.11    1.30
  -5  -3  -8    5.76    1.14
  -5   3  -8    3.95    1.08
  -5   3  -8    5.13    1.76
   5   3   8    3.18    1.11
   5  -3   8    4.87    1.16
  -5  -3  -9   19.13    2.15
   5  -3   9   18.67    2.11
   5   3   9   18.08    2.06
   5   3   9   14.80    1.96
   5  -3   9   15.41    1.94
  -5  -3  -9   16.29    1.88
  -5   3  -9   18.16    1.95
   5   3   9   15.58    1.85
   5  -3   9   15.18    1.89
  -5   3  -9   16.25    2.39
  -5  -3 -10    1.27    1.31
   5  -3  10   -0.18    1.21
   5   3  10   -0.18    1.12
   5   3  10   -1.03    1.07
   5   3  10    0.68    0.86
   5  -3  10   -0.35    0.91
   5  -3  10    0.53    1.12
  -5  -3 -10   -0.35    0.94
  -5   3 -10   -0.38    0.97
  -5   3 -10    0.99    1.00
   5   3  11    4.14    1.26
   5  -3  11    6.26    1.39
  -5  -3 -11    6.12    1.21
  -5   3 -11    4.18    1.21
  -5  -3 -11    6.33    1.49
  -5  -3 -11    3.39    1.39
  -5   3 -11    4.22    1.48
  -5   3 -12   -0.83    1.15
  -5  -3 -12    0.99    1.12
   5   3  12    0.17    1.08
   5  -3  12   -1.00    1.13
  -5  -3 -13    0.73    1.10
  -5   3 -13    1.04    1.11
   5   3  13   -0.59    1.00
   5  -3  13   -0.58    1.04
  -5   3 -14   -1.09    0.90
  -5  -3 -14    0.71    0.90
   5   3  14   -0.12    0.88
   5  -3  14    0.23    0.88
   5   3  14   -0.40    1.00
   5   3  14    0.24    0.85
   5  -3  14   -0.23    0.88
  -5  -3 -15   -0.25    0.72
   5  -3  15    0.33    0.66
   5  -3  15   -0.50    0.73
   5   3  15    1.09    0.82
   5   3  16    0.87    0.57
   5   3  16   -0.12    0.49
  -5  -4  17    0.49    0.53
  -5   4  17    0.41    0.48
  -5   4  16   -0.08    0.61
  -5  -4  16    0.29    0.66
  -5  -4  16   -0.54    0.79
  -5  -4  16    1.21    0.86
  -5   4  15    0.45    0.76
  -5  -4  15    2.69    0.88
  -5  -4  15    2.16    0.96
  -5  -4  15    1.42    0.91
  -5   4  14    1.02    0.85
  -5  -4  14    1.25    1.10
  -5  -4  14    3.20    1.12
  -5  -4  14   -0.27    0.94
  -5   4  14    0.68    0.87
  -5   4  13    1.33    1.00
  -5  -4  13    5.61    1.35
  -5  -4  13    3.99    1.27
  -5  -4  13    3.20    1.32
  -5  -4  13    3.81    1.20
  -5   4  13    3.07    1.01
  -5   4  13    0.77    1.04
  -5   4  12    1.14    1.02
   5   4 -12   -0.19    1.02
  -5  -4  12    1.89    1.25
  -5   4  12    1.51    1.12
  -5  -4  12    1.96    1.23
  -5  -4  12    2.75    1.23
  -5   4  12    0.65    1.22
  -5  -4  12    1.29    1.04
  -5   4  12    0.72    0.98
  -5   4  12    2.25    1.06
  -5   4  12    1.44    1.07
  -5   4  11   11.33    1.57
  -5  -4  11   12.87    1.68
  -5   4  11   12.34    1.58
  -5  -4  11    7.49    1.83
  -5   4  11    8.89    1.44
  -5   4  11   11.56    1.71
  -5  -4  11    8.20    1.59
  -5  -4  11   11.11    1.42
  -5   4  11    9.74    1.33
  -5   4  11    9.12    1.52
  -5  -4  11   11.60    1.55
  -5   4  11    8.14    1.43
  -5  -4  10   14.31    1.57
  -5   4  10   13.38    1.49
  -5   4  10   12.08    1.65
  -5  -4  10   12.97    1.77
  -5   4  10   15.04    1.79
  -5   4  10   13.34    1.72
  -5   4  10   14.79    1.77
  -5  -4  10   13.42    1.84
  -5  -4  10   12.56    1.58
  -5   4  10   12.88    1.71
  -5  -4  10   11.27    1.68
  -5   4  10   14.26    1.66
  -5   4   9   35.72    3.16
  -5  -4   9   32.43    3.11
  -5   4   9   37.70    3.12
  -5  -4   9   36.05    3.14
  -5   4   9   35.99    3.13
  -5  -4   9   35.89    3.17
  -5  -4   9   39.94    3.33
  -5   4   9   42.45    3.25
  -5   4   9   38.42    3.22
  -5  -4   9   36.81    3.06
  -5   4   9   37.47    3.05
  -5   4   9   42.25    3.24
  -5  -4   8   15.83    1.98
  -5   4   8   20.48    1.99
  -5  -4   8   21.25    2.13
  -5   4   8   17.85    1.95
  -5  -4   8   23.28    2.10
  -5   4   8   21.39    1.97
  -5  -4   8   19.11    1.97
  -5   4   8   18.63    1.95
  -5  -4   8   15.89    1.95
  -5  -4   8   20.53    1.86
  -5   4   8   20.41    1.84
  -5   4   8   20.64    2.06
  -5   4   8   24.47    2.10
  -5  -4   8   19.38    1.96
  -5   4   7   13.94    1.68
  -5  -4   7   15.00    1.67
  -5   4   7   15.70    1.66
  -5   4   7   14.73    1.77
  -5  -4   7   15.67    1.78
  -5  -4   7   17.65    1.83
  -5   4   7   14.99    1.62
  -5  -4   7   18.88    1.73
  -5  -4   7   18.38    1.61
  -5  -4   7   13.99    1.76
  -5  -4   6   64.63    4.62
  -5  -4   6   55.42    4.44
  -5   4   6   60.05    4.43
  -5   4   6   59.35    4.51
  -5  -4   6   58.55    4.58
  -5  -4   6   58.33    4.49
  -5  -4   5   51.52    4.05
  -5  -4   5   56.60    4.19
  -5  -4   5   56.94    4.05
  -5   4   5   48.81    3.95
  -5  -4   4   31.86    2.66
  -5   4   4   34.19    2.63
  -5  -4   4   33.59    2.71
  -5  -4   3    0.50    0.67
  -5  -4   3   -0.78    0.66
  -5   4   3    1.35    0.66
  -5  -4   2    1.63    0.76
  -5  -4   2    1.91    0.70
  -5   4   2    0.84    0.64
  -5  -4   1    0.84    0.71
  -5   4   1    1.36    0.61
  -5  -4   1    0.99    0.70
  -5  -4   0   84.99    5.79
  -5   4   0   84.38    5.76
  -5   4   0   77.17    5.56
  -5   4  -1    1.35    0.67
  -5  -4  -1    2.50    0.77
  -5   4  -1    1.70    0.49
  -5   4  -2  119.44    8.33
  -5  -4  -2  110.62    8.33
  -5   4  -2  121.96    8.25
   5   4   3   13.56    1.56
  -5   4  -3   17.75    1.54
  -5  -4  -3   13.57    1.53
  -5   4  -3   15.94    1.46
   5   4   4    3.04    0.94
   5  -4   4    0.59    0.81
  -5   4  -4    3.71    0.81
   5   4   4    3.37    0.83
   5   4   4    2.42    1.06
  -5  -4  -4    1.65    0.89
  -5   4  -4    2.04    0.85
  -5   4  -5   17.17    1.62
   5   4   5   17.40    1.88
   5   4   5   14.40    1.50
  -5   4  -5   13.90    2.12
  -5   4  -5   16.28    1.65
   5   4   5   17.74    1.65
  -5  -4  -5   14.65    1.68
   5   4   5   14.65    1.65
  -5   4  -6   37.13    3.26
  -5  -4  -6   37.73    3.30
  -5  -4  -6   42.19    3.29
  -5   4  -6   40.56    3.23
   5   4   6   37.82    3.43
  -5  -4  -6   43.61    3.33
  -5   4  -6   42.40    3.28
   5   4   6   43.20    3.29
   5  -4   6   41.74    3.28
  -5   4  -6   33.72    3.18
   5   4   6   35.61    3.29
   5  -4   6   40.41    3.32
  -5   4  -6   37.13    3.19
  -5   4  -6   42.05    3.64
  -5  -4  -7   25.16    2.50
  -5   4  -7   23.14    2.38
  -5   4  -7   25.37    2.78
   5   4   7   23.67    2.31
   5  -4   7   24.79    2.31
   5   4   7   24.05    2.37
   5  -4   7   24.52    2.41
  -5  -4  -7   24.73    2.39
  -5   4  -7   27.72    2.36
   5   4   7   21.07    2.46
  -5  -4  -7   27.67    2.38
  -5   4  -7   26.55    2.39
  -5   4  -7   26.56    2.38
   5  -4   7   21.86    2.27
  -5  -4  -8    6.37    1.45
  -5   4  -8    7.88    1.42
   5  -4   8    7.93    1.46
   5   4   8    8.65    1.52
   5   4   8   10.48    1.64
  -5  -4  -8    7.13    1.41
  -5   4  -8   12.88    2.10
  -5   4  -8    8.04    1.37
  -5   4  -8    7.97    1.40
  -5  -4  -8   12.34    1.47
  -5   4  -8    8.21    1.30
   5  -4   8    7.24    1.35
   5   4   8    5.91    1.25
   5  -4   8    6.74    1.24
  -5  -4  -9   15.90    2.00
  -5   4  -9   12.48    1.94
   5  -4   9   13.21    1.81
   5   4   9   18.43    1.99
   5   4   9   16.13    1.99
  -5  -4  -9   13.92    1.79
  -5   4  -9   14.43    1.82
  -5   4  -9   16.03    2.40
  -5   4  -9   17.16    1.83
  -5   4  -9   16.84    1.88
  -5  -4  -9   15.52    1.77
   5  -4   9   15.00    1.85
   5   4   9   14.66    1.78
   5  -4   9   15.43    1.76
   5  -4  10   -0.50    1.11
  -5   4 -10    1.11    1.00
   5   4  10   -0.82    0.91
   5  -4  10   -0.50    0.85
  -5   4 -10    0.29    0.96
   5   4  10    0.56    1.04
   5   4  10   -0.84    1.13
  -5   4 -10    0.59    1.63
  -5   4 -10   -0.32    1.07
  -5  -4 -10    0.65    1.16
  -5   4 -10    0.38    1.12
  -5  -4 -10    1.17    1.13
   5  -4  10    0.32    1.12
  -5  -4 -11    5.49    1.26
  -5   4 -11    4.66    1.21
   5   4  11    6.54    1.28
   5  -4  11    4.82    1.31
   5   4  12   24.53    2.38
   5  -4  12   29.89    2.46
   5   4  12   27.63    2.65
  -5  -4 -12   24.32    2.44
  -5   4 -12   23.42    2.42
   5  -4  13    1.37    0.93
   5  -4  13    4.29    1.02
   5   4  13    2.90    1.20
  -5  -4 -13    1.43    0.92
   5  -4  14    0.34    0.73
   5  -4  14    1.55    0.79
  -5  -4 -14    1.07    0.77
   5   4  14    0.36    0.84
  -5  -4 -15    0.56    0.49
   5   4  15   -0.26    0.63
  -5  -5  16    4.03    0.86
  -5  -5  16    5.76    0.96
  -5   5  16    4.40    0.76
  -5   5  15    0.20    0.73
  -5  -5  15   -0.35    0.85
  -5   5  15    0.37    0.67
  -5  -5  14    0.63    1.19
  -5  -5  14    0.59    1.05
  -5  -5  14    0.38    0.80
  -5  -5  14    0.42    0.84
  -5   5  14    0.24    0.78
  -5  -5  13   -0.18    1.26
  -5  -5  13    0.59    0.89
  -5  -5  13    0.27    0.97
  -5   5  13    1.00    0.94
  -5  -5  12    0.13    0.93
  -5   5  12    0.64    0.98
  -5  -5  12    0.20    1.34
  -5  -5  12    0.68    1.08
  -5  -5  12   -0.76    1.08
  -5   5  12    0.87    1.10
  -5  -5  11   13.17    1.68
  -5  -5  11   16.04    2.06
  -5  -5  11   16.96    1.83
  -5  -5  11   10.41    2.09
  -5  -5  11   14.62    1.83
  -5   5  11   16.30    1.89
  -5   5  11   17.11    1.85
  -5   5  10   14.89    1.82
  -5  -5  10   10.85    1.52
  -5   5  10   11.69    1.47
  -5  -5  10   12.35    1.69
  -5  -5  10   11.08    1.60
  -5   5  10   14.00    1.60
  -5  -5  10   14.18    1.68
  -5  -5  10   10.75    1.90
  -5  -5   9    3.18    1.16
  -5   5   9    3.81    1.10
  -5  -5   9    3.41    1.14
  -5   5   9    3.43    1.26
  -5  -5   8   -0.83    1.09
  -5   5   8   -0.16    1.12
  -5  -5   8    0.91    1.04
  -5  -5   8   -0.18    1.12
  -5  -5   7    1.49    1.16
  -5   5   7    0.45    1.00
  -5   5   7    1.07    1.09
  -5  -5   7   -1.30    1.03
  -5  -5   7   -0.17    0.95
  -5   5   6    4.76    0.87
  -5  -5   6    7.28    1.03
  -5  -5   6    6.35    1.27
  -5   5   6    4.42    1.11
  -5   5   6    5.72    1.27
  -5  -5   6    7.90    1.16
  -5  -5   6    5.21    1.18
  -5  -5   5   28.28    2.66
  -5   5   5   30.21    2.68
  -5  -5   5   32.84    2.84
  -5  -5   5   30.81    2.51
  -5   5   5   32.93    2.48
  -5  -5   5   29.23    2.58
  -5   5   4   58.86    4.43
  -5  -5   4   61.70    4.50
  -5   5   4   63.85    4.65
  -5  -5   4   60.79    4.61
  -5  -5   3    1.26    0.72
  -5  -5   3    2.42    0.64
  -5   5   3    1.86    0.57
  -5  -5   3    1.62    0.98
  -5  -5   2   11.22    1.27
  -5   5   2    9.16    1.00
  -5  -5   2    9.76    1.06
  -5  -5   2   10.66    1.44
  -5  -5   1    1.44    0.69
  -5  -5   1    0.55    0.97
  -5   5   1    1.33    0.53
  -5  -5   1    1.85    0.60
  -5   5   0   36.13    3.13
  -5   5   0   37.77    2.87
  -5  -5   0   38.78    2.92
  -5  -5   0   38.14    3.16
  -5  -5   0   40.45    3.09
  -5   5  -1    0.73    0.53
  -5  -5  -1    0.81    0.61
  -5   5  -1    1.19    0.93
  -5  -5  -2   45.12    3.24
  -5   5  -2   41.10    3.18
   5   5   2   44.43    3.45
  -5   5  -2   40.28    3.12
  -5   5  -3   31.96    2.11
  -5   5  -3   29.97    2.31
   5   5   3   27.92    2.30
   5   5   3   27.21    2.48
   5   5   3   21.00    2.10
  -5   5  -3   30.99    2.41
  -5   5  -3   26.41    2.05
  -5  -5  -3   27.15    2.11
  -5  -5  -3   33.82    2.34
  -5   5  -4    1.85    0.94
  -5   5  -4    2.75    0.95
   5   5   4    1.18    0.73
   5  -5   4    1.36    0.76
   5   5   4    1.05    1.06
   5   5   4    2.10    0.91
  -5  -5  -4    0.54    0.73
  -5   5  -4    1.38    0.71
  -5   5  -4    0.63    0.65
  -5   5  -4    0.19    1.54
  -5   5  -4    1.77    1.04
  -5   5  -5   12.06    1.47
  -5   5  -5   12.54    1.50
  -5   5  -5   13.20    1.65
   5   5   5   12.88    1.40
  -5   5  -5   12.39    1.41
  -5  -5  -5   11.58    1.41
  -5   5  -5   12.75    1.42
   5   5   5   14.77    1.86
   5   5   5    9.81    1.38
  -5   5  -5   13.28    2.13
  -5   5  -6   30.32    2.96
  -5   5  -6   26.12    2.36
   5   5   6   30.58    2.33
   5   5   6   21.72    2.60
  -5   5  -6   23.38    2.32
  -5   5  -6   25.93    2.36
  -5   5  -6   24.04    2.30
  -5   5  -6   26.17    2.48
  -5   5  -7   36.33    3.07
   5   5   7   31.24    3.11
   5   5   7   37.97    3.41
  -5   5  -7   42.92    3.24
   5   5   7   39.08    3.10
  -5   5  -7   40.16    3.28
  -5   5  -7   42.84    3.73
  -5   5  -7   32.45    3.11
  -5   5  -8    1.53    1.75
  -5   5  -8   -0.13    0.97
   5   5   8    0.41    1.17
  -5   5  -8   -0.17    0.96
   5   5   8   -0.44    1.03
  -5   5  -8   -0.16    1.08
  -5   5  -9    1.72    1.74
  -5   5  -9    0.68    0.99
  -5   5  -9   -0.18    0.91
   5   5   9   -0.20    1.20
  -5   5  -9    2.19    1.08
   5   5   9    0.58    0.97
  -5   5 -10    0.14    0.96
  -5  -5 -10    1.38    1.00
  -5   5 -10   -1.61    1.73
   5   5  10    0.98    0.94
   5   5  11   -0.89    1.22
  -5  -5 -11   -1.14    0.91
   5   5  12    7.07    1.36
  -5  -5 -12    4.30    1.02
   5   5  13   -0.54    0.99
   5   5  13   -0.64    0.87
   5   5  14    0.79    0.72
   5   5  14    0.63    0.82
   5   5  15    0.42    0.59
   5   5  15    0.06    0.55
   5   5  15   -0.46    0.52
  -5  -6  16   -0.39    0.49
  -5   6  15    0.54    0.63
  -5  -6  15    0.30    0.80
  -5   6  14    4.55    1.01
  -5  -6  14    7.09    1.19
  -5  -6  14    5.71    1.26
  -5   6  13    8.73    1.29
  -5   6  13   10.04    1.30
  -5  -6  13    7.82    1.47
  -5  -6  13    6.93    1.55
  -5   6  13    6.38    1.26
  -5  -6  12   -0.18    1.28
  -5   6  12   -0.71    1.04
  -5   6  12    0.60    1.00
  -5  -6  12    1.21    1.22
  -5  -6  11   -0.59    1.41
  -5   6  11   -0.80    1.10
  -5  -6  11    0.13    0.93
  -5   6  11   -0.49    0.99
  -5  -6  11    0.56    1.34
  -5  -6  10   -0.82    1.09
  -5   6  10    1.19    1.28
  -5  -6  10   -0.81    1.48
  -5   6  10    1.19    1.05
  -5  -6  10    0.29    1.03
  -5   6  10    1.35    1.10
  -5  -6  10    0.19    1.29
  -5   6   9   50.04    3.97
  -5  -6   9   45.55    3.97
  -5   6   9   47.41    4.00
  -5  -6   9   45.47    3.85
  -5   6   9   49.16    3.99
  -5  -6   9   50.43    4.10
  -5  -6   8   12.70    1.79
  -5   6   8   11.30    1.77
  -5   6   8   15.81    1.78
  -5  -6   8   13.80    1.71
  -5   6   8    9.98    1.63
  -5  -6   7    7.61    1.33
  -5  -6   7    9.78    1.48
  -5   6   7   11.47    1.49
  -5   6   7   10.76    1.51
  -5  -6   7    8.50    1.64
  -5  -6   6   12.64    1.70
  -5   6   6   16.28    1.83
  -5  -6   6   15.63    1.71
  -5  -6   6   14.72    1.95
  -5  -6   6   16.41    1.88
  -5   6   6   13.81    1.65
  -5   6   6   19.25    1.82
  -5   6   5    5.66    1.21
  -5   6   5    5.59    1.16
  -5   6   5    4.15    1.30
  -5  -6   5    4.40    1.07
  -5  -6   5    4.76    1.04
  -5  -6   4   -0.13    0.77
  -5   6   4    0.15    1.14
  -5   6   4   -0.66    0.99
  -5   6   4    0.71    0.97
  -5  -6   4    1.02    0.92
  -5   6   4    0.14    0.94
  -5  -6   3   26.98    2.38
  -5   6   3   18.75    2.10
  -5  -6   3   21.25    2.07
  -5   6   3   20.59    2.07
  -5  -6   3   22.49    2.04
  -5   6   2    8.88    1.33
  -5   6   2    7.96    1.39
  -5  -6   2   10.44    1.52
  -5  -6   2   10.58    1.35
  -5   6   1    1.61    0.89
  -5   6   1    0.29    1.03
  -5  -6   1    1.73    1.11
  -5  -6   1    3.65    0.94
  -5   6   0    0.84    0.84
  -5  -6   0   -0.45    0.97
  -5   6   0    1.05    0.99
  -5   6   0    1.16    1.41
  -5  -6   0    0.66    0.80
  -5   6  -1    9.21    1.30
   5   6   1    7.66    1.36
  -5  -6  -1    9.47    1.42
  -5   6  -1   11.87    1.90
  -5  -6  -1    7.20    1.17
  -5   6  -1    8.48    1.41
  -5   6  -2   32.54    3.10
  -5   6  -2   33.66    2.68
  -5  -6  -2   33.17    2.71
   5   6   2   25.80    2.69
   5   6   2   25.48    2.78
  -5   6  -2   30.04    2.70
  -5  -6  -2   31.43    2.68
  -5   6  -3   47.89    3.99
   5   6   3   41.19    3.62
  -5   6  -3   37.64    3.55
  -5  -6  -3   48.44    3.62
  -5   6  -3   45.94    3.75
  -5   6  -3   46.25    3.56
  -5   6  -4    1.50    1.11
  -5   6  -4   -0.15    0.96
  -5   6  -4    1.19    0.92
   5   6   4    0.47    0.96
  -5   6  -4    0.10    0.59
  -5   6  -5   25.87    2.38
  -5   6  -5   27.26    3.02
   5   6   5   24.09    2.64
   5   6   5   24.96    2.38
  -5   6  -5   22.88    2.43
  -5   6  -5   24.58    2.21
  -5   6  -6    1.21    1.26
   5   6   6    0.43    1.25
  -5   6  -6   -0.23    1.82
  -5   6  -6    1.46    0.91
  -5   6  -6    1.37    0.84
  -5   6  -7    0.34    1.16
   5   6   7    0.65    1.16
  -5   6  -7   -0.23    1.72
  -5   6  -7   -0.28    0.83
  -5   6  -7    0.15    0.81
  -5   6  -8    8.19    2.03
  -5   6  -8    8.52    1.51
   5   6   8    9.86    1.63
  -5   6  -8    9.47    1.38
  -5   6  -9   12.82    2.33
  -5   6  -9   17.22    1.91
  -5   6 -10    3.36    1.64
   5   6  10    2.41    1.17
  -5   6 -10    0.94    0.95
   5   6  11    1.26    1.09
   5   6  12    9.17    1.31
   5   6  12    8.03    1.34
   5   6  13    0.61    0.73
   5   6  13    0.22    0.83
   5   6  14   -0.70    0.69
   5   6  14    0.07    0.58
  -5   7  15   -0.39    0.47
  -5  -7  15   -0.52    0.53
  -5  -7  14    2.07    0.82
  -5   7  14    1.98    0.71
  -5  -7  13    0.90    1.05
  -5  -7  13   -0.38    0.88
  -5   7  13    1.55    0.79
  -5  -7  12    1.34    1.12
  -5   7  12    1.06    0.89
  -5   7  12    1.33    0.93
  -5  -7  12    0.15    1.15
  -5   7  12    1.30    1.00
  -5  -7  11   -0.17    1.12
  -5   7  11    0.74    0.97
  -5   7  11    0.60    0.98
  -5  -7  11    0.69    1.27
  -5   7  11    1.21    1.08
  -5  -7  10    0.88    1.22
  -5  -7  10    2.49    1.20
  -5   7  10    2.40    1.10
  -5   7  10    0.49    0.96
  -5  -7  10    1.67    1.40
  -5   7  10    2.17    1.23
  -5  -7   9    8.65    1.58
  -5  -7   9    8.38    1.57
  -5   7   9    7.81    1.40
  -5   7   9    8.44    1.46
  -5  -7   9    6.72    1.66
  -5   7   9    7.96    1.57
  -5  -7   8    3.97    1.37
  -5  -7   8    5.00    1.38
  -5   7   8    5.98    1.33
  -5   7   8    1.85    1.07
  -5   7   7   36.28    3.04
  -5   7   7   37.39    3.05
  -5   7   7   29.68    2.81
  -5  -7   7   33.38    3.16
  -5   7   6    0.16    1.05
  -5  -7   6   -0.15    0.88
  -5   7   6   -0.14    0.89
  -5   7   6    0.33    1.05
  -5  -7   6    0.21    1.21
  -5   7   6    1.44    1.34
  -5   7   5    9.81    1.41
  -5   7   5    6.09    1.32
  -5  -7   5    7.95    1.28
  -5  -7   5    9.31    1.42
  -5   7   5    8.46    1.59
  -5   7   4    2.89    1.19
  -5  -7   4    1.97    1.30
  -5   7   4    1.85    1.11
  -5  -7   4    2.33    0.94
  -5  -7   4    2.74    0.97
  -5   7   4    4.29    1.34
  -5   7   3   19.43    1.89
  -5  -7   3   16.78    1.81
  -5   7   3   14.80    1.89
  -5  -7   3   16.63    1.80
  -5  -7   3   16.36    2.06
  -5  -7   2   -0.18    1.19
  -5  -7   2   -0.30    0.81
  -5   7   2    1.69    1.28
  -5   7   2   -0.33    1.06
  -5   7   2   -0.83    0.92
  -5  -7   1    3.52    1.22
  -5   7   1    3.72    1.04
  -5   7   1    2.04    1.12
  -5   7   1    3.55    1.53
  -5  -7   1    1.95    1.01
  -5   7   0    1.04    1.14
  -5  -7   0    1.01    1.13
  -5   7   0    1.65    1.53
  -5  -7   0    1.53    0.96
   5   7   0    2.19    1.16
  -5   7   0    0.89    0.84
   5   7   0    0.94    1.24
  -5  -7  -1    0.64    1.14
  -5  -7  -1    0.94    0.91
  -5   7  -1    0.20    1.56
  -5   7  -1    0.65    0.99
   5   7   1   -0.19    1.11
   5   7   1    0.93    1.08
  -5   7  -1   -0.88    0.91
  -5   7  -2   12.00    1.60
  -5  -7  -2   10.58    1.56
  -5   7  -2   10.98    2.10
  -5  -7  -2   12.81    1.62
  -5   7  -2   11.67    1.53
   5   7   2   11.31    1.82
   5   7   2   12.45    1.70
  -5   7  -3    8.04    1.51
  -5   7  -3    5.66    1.92
  -5  -7  -3    6.73    1.35
  -5   7  -3    6.25    1.33
  -5   7  -3    7.50    1.24
   5   7   3    8.67    1.58
   5   7   3    5.65    1.40
  -5   7  -4   10.88    1.63
  -5   7  -4    8.16    1.39
   5   7   4    8.14    1.52
  -5   7  -5   17.53    1.91
  -5   7  -5   14.39    2.05
   5   7   5   17.08    1.90
  -5   7  -5   20.31    2.64
  -5   7  -6    9.87    1.44
  -5   7  -6   11.28    1.72
  -5   7  -6    7.10    2.17
   5   7   7    3.28    1.38
  -5   7  -7    2.58    1.81
  -5   7  -7    2.81    1.23
  -5   7  -7    4.57    1.12
  -5   7  -8   13.10    1.71
  -5   7  -8    7.91    2.08
   5   7   8   12.18    1.69
   5   7   8   12.21    1.48
   5   7   9    3.38    1.20
   5   7   9    3.36    0.97
  -5   7  -9    3.34    1.85
  -5   7  -9    5.22    1.26
   5   7  10    6.57    1.20
   5   7  10    7.68    1.33
  -5   7 -10    6.39    1.71
  -5   7 -10    8.09    1.23
   5  -7  10    8.62    1.44
   5   7  11    1.67    0.85
   5   7  11   -0.25    0.96
   5   7  12    2.13    0.90
   5   7  12    0.09    0.67
   5   7  13   -0.22    0.67
   5   7  13   -0.59    0.75
   5   7  13    0.06    0.51
   5   7  14    0.93    0.45
  -5   8  14   -0.29    0.51
  -5  -8  14   -0.26    0.46
  -5   8  13    3.18    0.76
  -5  -8  13    2.14    0.78
  -5   8  12   14.37    1.50
  -5  -8  12   11.13    1.57
  -5  -8  12   14.37    1.57
  -5   8  11    0.38    0.86
  -5  -8  11    0.40    1.07
  -5  -8  11    1.20    1.00
  -5  -8  10    0.46    1.17
  -5   8  10   -0.71    0.94
  -5   8  10    0.42    0.93
  -5  -8  10   -0.15    1.02
  -5  -8  10    1.77    1.11
  -5  -8   9    0.16    1.22
  -5  -8   9   -0.47    1.10
  -5   8   9   -0.31    1.05
  -5   8   9    0.15    0.93
  -5  -8   9    1.07    1.20
  -5  -8   8   -0.16    1.11
  -5   8   8    0.16    1.04
  -5   8   8    0.53    1.26
  -5  -8   8    0.20    1.23
  -5  -8   8   -0.68    1.31
  -5   8   7    5.35    1.24
  -5   8   7    4.41    1.03
  -5   8   7    5.12    1.50
  -5  -8   7    1.76    1.13
  -5  -8   7    3.12    1.36
  -5  -8   6   -0.78    1.08
  -5   8   6    0.29    0.92
  -5   8   6    0.37    1.37
  -5   8   6   -0.16    1.08
  -5   8   5    5.36    1.31
  -5  -8   5    2.85    0.96
  -5   8   5    4.97    1.25
  -5   8   5    4.39    1.12
  -5  -8   5    4.05    1.41
  -5  -8   5    3.40    1.15
  -5  -8   4    1.99    0.89
  -5   8   4    1.86    1.20
  -5   8   4    2.74    1.08
  -5  -8   4    1.89    1.31
  -5  -8   3    0.82    1.21
  -5   8   3    0.53    1.23
  -5  -8   3    0.94    0.99
  -5   8   3    1.02    1.03
   5   8  -3    1.14    1.07
  -5  -8   2   28.46    2.48
   5   8  -2   24.56    2.56
  -5   8   2   26.38    2.49
  -5  -8   2   24.29    2.28
  -5   8   2   25.42    2.22
   5   8  -2   20.81    2.30
  -5  -8   1   16.14    1.99
   5   8  -1    9.80    1.91
  -5   8   1   11.94    1.83
  -5   8   1   12.61    2.06
  -5  -8   1   16.08    1.79
   5   8  -1   15.03    1.86
  -5   8   1   17.79    1.75
   5   8   0   25.43    2.67
   5   8   0   26.84    2.74
  -5   8   0   26.98    2.77
  -5  -8   0   27.37    2.69
  -5   8   0   27.91    2.63
  -5   8   0   27.63    2.90
  -5  -8   0   27.34    2.54
  -5   8  -1    1.07    1.07
  -5   8  -1    0.45    0.92
  -5  -8  -1    0.17    1.07
  -5   8  -1   -0.62    1.60
  -5  -8  -1    1.19    1.04
   5   8   1    0.20    1.08
   5   8   1    1.64    1.26
  -5   8  -2    0.53    1.01
  -5   8  -2    3.43    0.99
  -5  -8  -2    0.62    1.01
  -5  -8  -2    2.44    1.04
  -5   8  -2    1.52    1.70
   5   8   2    0.63    1.33
   5   8   2   -0.40    1.22
   5   8   3   -1.51    1.25
   5   8   3    1.19    1.07
  -5   8  -3    0.20    1.31
  -5   8  -3   -0.45    1.70
  -5  -8  -3    1.06    1.00
  -5   8  -3   -0.17    1.08
   5   8   4    2.63    1.23
   5   8   4    1.35    1.08
  -5   8  -4    0.97    1.18
  -5   8  -4    0.23    1.72
  -5  -8  -4    4.25    1.18
  -5   8  -4    1.02    1.05
  -5   8  -5   21.92    2.21
  -5   8  -5   19.05    2.22
  -5   8  -6    7.39    1.47
  -5   8  -6    6.64    1.22
  -5   8  -6    5.13    1.94
  -5   8  -7    1.17    1.12
  -5   8  -7    1.35    1.83
  -5   8  -7    0.89    0.82
   5   8   8    6.93    1.21
  -5   8  -8    6.06    1.93
  -5   8  -8    6.10    1.30
   5  -8   9   -0.17    1.13
   5   8   9    2.46    0.92
  -5   8  -9    1.85    1.50
  -5   8  -9   -0.37    0.91
   5  -8  10    1.09    0.96
  -5   8 -10    2.47    1.39
   5   8  10    0.10    0.79
   5   8  10    0.58    0.63
   5   8  11    0.55    0.70
   5   8  11   -0.06    0.54
   5   8  11    0.41    0.80
   5   8  12   -0.16    0.66
   5   8  13    0.23    0.42
  -5   9  13    0.77    0.46
  -5  -9  12    2.14    0.66
  -5  -9  12    2.49    0.59
  -5   9  12    2.96    0.66
  -5  -9  11    3.24    0.85
  -5   9  11    2.59    0.81
  -5  -9  11    4.49    0.91
   5   9 -10    1.83    1.21
  -5  -9  10    2.00    0.92
  -5   9  10    4.27    0.97
  -5  -9  10    3.43    0.98
  -5  -9  10    4.16    0.98
  -5  -9   9    7.21    1.35
  -5   9   9    2.95    1.00
  -5  -9   9    5.62    1.19
  -5  -9   9    5.23    1.11
  -5  -9   8   -0.35    1.14
  -5  -9   8    1.74    0.98
  -5  -9   8    0.52    1.06
  -5   9   8    0.53    0.92
  -5  -9   7   -0.63    0.92
  -5   9   7   -0.56    1.00
  -5  -9   7    1.50    1.07
  -5   9   6    3.53    1.09
  -5   9   6    1.51    0.91
  -5   9   5   -0.14    0.93
  -5  -9   5    0.21    1.27
  -5   9   5    0.46    0.96
  -5  -9   4    1.84    1.26
  -5   9   4    3.75    1.13
  -5   9   4    4.38    1.33
  -5   9   4    2.60    1.03
  -5  -9   3    0.20    1.26
  -5   9   3    0.34    1.04
  -5  -9   3    0.92    0.83
  -5   9   3   -1.27    1.27
  -5   9   3   -0.13    0.87
  -5  -9   2   -0.58    1.17
  -5   9   2    0.18    1.16
  -5  -9   2    0.80    0.91
  -5   9   2    0.37    0.88
  -5   9   2    1.33    1.33
  -5  -9   1    7.28    1.21
  -5   9   1    7.24    1.61
  -5  -9   1    6.84    1.50
   5   9  -1    9.32    1.66
  -5   9   0    1.99    1.34
   5   9   0    1.29    1.25
  -5   9   0    3.63    1.28
  -5   9   0    2.07    1.50
  -5  -9   0    2.54    1.09
  -5  -9   0    1.74    1.21
  -5   9   0    3.26    1.04
  -5   9  -1    8.68    1.51
  -5   9  -1    3.44    1.72
  -5  -9  -1    8.06    1.39
  -5  -9  -1    8.15    1.35
  -5   9  -1    7.49    1.22
  -5   9  -2    1.59    1.32
  -5   9  -2    1.60    1.09
  -5   9  -2    2.77    1.69
  -5  -9  -2    2.78    1.06
  -5  -9  -2    3.42    1.02
  -5   9  -3   -0.19    1.32
  -5   9  -3   -0.34    1.08
  -5   9  -3    1.97    1.84
  -5   9  -4    3.75    1.37
  -5   9  -4    1.95    1.03
  -5   9  -4    3.11    1.80
  -5   9  -5    9.77    1.73
  -5   9  -5   11.86    1.52
  -5   9  -6    1.63    1.15
  -5   9  -6    2.57    0.90
   5   9   6    2.06    0.96
  -5   9  -7    4.13    1.73
  -5   9  -7    4.19    1.20
   5   9   7    2.96    1.04
  -5   9  -8    0.70    1.49
  -5   9  -8    2.42    0.99
   5  -9   8    3.56    1.22
   5   9   8    2.59    0.94
  -5   9  -9   -1.34    1.32
  -5   9  -9    1.08    0.79
   5  -9   9    1.60    1.01
   5   9   9    1.06    0.83
   5   9  10   -0.32    0.71
  -5   9 -10    0.57    1.06
   5   9  11    0.23    0.58
  -5  10  11   -0.19    0.45
  -5  10  10    0.07    0.58
   5  10 -10    0.82    0.84
  -5  10   9   -1.05    0.65
   5  10  -9    0.57    1.13
  -5 -10   9    0.68    0.90
  -5 -10   8    4.13    1.13
  -5  10   8    0.83    0.74
  -5  10   7    1.88    0.79
  -5 -10   6    4.04    1.21
  -5  10   6    1.55    0.81
  -5  10   5    3.95    1.00
  -5 -10   5    6.52    1.38
  -5  10   5    5.92    1.00
  -5  10   4   16.00    1.81
  -5 -10   4   16.25    2.01
  -5  10   4   15.85    1.60
  -5 -10   3    2.12    1.12
  -5  10   3    0.31    0.99
  -5  10   3    2.13    1.21
  -5  10   2    1.51    0.93
  -5 -10   2    0.34    1.13
  -5  10   2    3.50    1.27
  -5  10   1    0.65    0.84
  -5  10   1   -0.91    1.27
  -5 -10   1   -0.65    1.08
   5 -10  -1    0.45    1.05
  -5  10   0    3.94    0.98
  -5  10   0    4.80    1.36
  -5  10   0    7.37    1.36
   5 -10   0    2.36    1.19
  -5 -10   0    5.83    1.29
  -5  10  -1    7.11    1.27
  -5 -10  -1    4.25    1.07
   5 -10   1    5.37    1.35
  -5  10  -2    4.26    1.62
  -5  10  -2    6.14    1.46
  -5  10  -2    7.03    1.31
   5 -10   2    5.19    1.50
  -5  10  -3    3.98    1.61
  -5  10  -3    7.10    1.47
  -5  10  -3    9.18    1.36
   5 -10   3    4.84    1.53
   5 -10   4   -0.18    1.22
  -5  10  -4    2.44    1.20
  -5  10  -4    1.64    0.94
   5 -10   5    1.04    1.18
  -5  10  -5    1.78    0.87
  -5  10  -5    2.23    1.10
  -5  10  -5    1.45    1.47
  -5  10  -6    1.31    0.94
   5 -10   6   -0.32    1.11
  -5  10  -6    0.56    0.69
  -5  10  -7    1.09    0.85
  -5  10  -7    0.61    1.32
  -5  10  -8    0.64    0.71
  -5  10  -8   -1.42    1.22
  -5  10  -9    0.50    0.95
   5 -10   9    0.62    0.76
   5  11  -9    0.79    0.65
  -5 -11   9    0.19    0.50
   5  11  -8    0.27    0.93
  -5 -11   7    1.39    0.81
  -5 -11   6    0.48    0.88
  -5 -11   5    1.81    0.97
  -5  11   5    3.70    0.83
  -5  11   4    1.80    0.86
  -5 -11   4    2.67    1.03
  -5  11   4    2.38    0.84
  -5  11   3   -0.86    0.90
  -5 -11   3    0.40    0.93
  -5  11   3    0.29    0.72
  -5  11   2    2.63    1.09
  -5 -11   2    1.54    0.98
  -5  11   2    3.09    0.79
  -5 -11   1    0.12    0.87
  -5  11   1    1.02    1.07
  -5  11   1    0.67    0.87
   5 -11   0    1.15    0.91
  -5 -11   0    0.42    0.83
  -5  11   0    0.89    1.06
  -5  11   0    0.94    0.96
   5 -11   1    1.29    1.01
  -5  11  -1    2.10    0.98
   5 -11   2    4.34    1.17
  -5  11  -2    7.69    1.29
  -5  11  -2    4.71    1.07
  -5  11  -3    0.79    0.80
  -5  11  -3    2.41    1.07
   5 -11   3    1.49    1.03
  -5  11  -3   -1.11    1.27
  -5  11  -4    2.19    1.01
   5 -11   4    3.02    1.08
  -5  11  -4    3.76    0.85
  -5  11  -5    0.21    0.86
  -5  11  -5    1.15    1.18
   5 -11   5    1.45    0.94
  -5  11  -5   -0.74    0.62
  -5  11  -6    0.09    0.75
   5 -11   6    0.21    0.86
  -5  11  -7    0.12    0.53
   5 -11   7   -0.35    0.68
  -5 -12   6   -0.13    0.54
   5  12  -6    0.37    0.78
  -5 -12   5    0.58    0.61
   5  12  -5    0.27    0.95
  -5  12   4   -0.48    0.58
  -5 -12   4    0.08    0.61
  -5  12   3    0.16    0.61
  -5 -12   3   -0.23    0.63
  -5  12   1    1.79    0.84
  -5  12   1    4.86    0.84
  -5  12   0    1.67    0.87
  -5  12   0    2.06    0.71
  -5  12  -1   -0.34    0.62
   5 -12   2   -0.45    0.59
  -5  12  -2    0.37    0.78
  -5  12  -2    0.08    0.57
   5 -12   3    1.28    0.63
  -5  12  -3    3.00    0.76
  -5  12  -3    2.62    0.61
   5 -12   4    0.19    0.56
  -5  12  -4   -0.07    0.62
  -6   0  15    0.92    1.14
  -6   0  15    0.15    1.14
  -6   0  14  115.53    8.19
  -6   0  14  104.49    8.13
  -6   0  13    1.38    1.23
  -6   0  13   -1.15    1.34
  -6   0  12   32.16    3.02
  -6   0  12   35.17    2.88
  -6   0  12   29.67    2.93
  -6   0  12   34.49    3.13
  -6   0  11    0.16    1.20
  -6   0  11    1.57    0.91
  -6   0  11    0.14    0.97
  -6   0  11   -0.57    1.08
  -6   0  10    1.31    0.90
  -6   0  10    0.90    1.13
  -6   0  10   -0.31    1.17
  -6   0  10    0.37    1.11
  -6   0   9   -1.68    0.86
  -6   0   9    0.45    0.79
  -6   0   9    1.30    1.03
  -6   0   9    0.86    1.13
  -6   0   9    0.17    1.02
  -6   0   8  212.89   14.87
  -6   0   8  209.36   14.94
  -6   0   8  211.27   14.91
  -6   0   8  209.68   14.93
  -6   0   8  216.37   14.99
  -6   0   7    0.12    0.69
  -6   0   7   -0.28    0.95
  -6   0   6    6.00    0.96
  -6   0   6    2.16    0.99
  -6   0   5    0.93    0.83
  -6   0   4   59.41    4.49
  -6   0   3    0.62    0.78
  -6   0   2   37.87    3.00
  -6   0   1    0.43    0.63
  -6   0   1    0.69    0.79
  -6   0   0    0.40    0.58
  -6   0   0   -0.20    0.82
  -6   0  -1    1.27    0.56
  -6   0  -1    0.50    0.64
  -6   0  -1    0.42    0.78
  -6   0  -2  151.42   10.62
  -6   0  -2  152.16   10.39
  -6   0  -2  145.84   10.52
  -6   0  -3   -0.05    0.43
  -6   0  -3    0.31    0.72
  -6   0  -3    0.25    0.88
  -6   0  -4   17.47    1.97
  -6   0  -4   19.07    1.84
  -6   0  -4   19.41    1.51
  -6   0  -5    0.26    0.80
   6   0   5    0.20    0.72
  -6   0  -5    1.25    1.03
   6   0   6    1.71    1.07
  -6   0  -6    0.92    0.91
  -6   0  -6    1.34    1.05
  -6   0  -6    0.29    0.86
   6   0   6    0.17    1.19
  -6   0  -6    1.90    1.15
  -6   0  -7   -0.14    0.84
   6   0   7    0.18    1.02
  -6   0  -7   -0.82    1.12
  -6   0  -7    0.76    1.22
   6   0   7    0.56    1.18
   6   0   8   -1.80    1.44
   6   0   8    0.19    1.04
  -6   0  -8   -0.21    1.22
   6   0   9   -0.63    1.31
   6   0   9    1.38    1.11
  -6   0  -9   -0.37    0.94
  -6   0  -9    2.00    1.36
   6   0  10   44.54    3.92
  -6   0 -10   52.32    3.95
  -6   0 -10   45.72    4.10
   6   0  10   39.87    3.92
  -6   0 -10   48.35    4.02
  -6   0 -11    0.38    1.31
  -6   0 -11    0.92    1.29
   6   0  11    1.64    1.25
  -6   0 -11   -0.76    0.99
  -6   0 -12   -0.36    1.26
   6   0  12   -1.51    1.24
  -6   0 -13    0.95    1.10
   6   0  13    0.27    1.01
   6   0  13    0.82    1.03
  -6   0 -14   -0.13    0.99
   6   0  14    0.66    0.92
   6   0  15    1.05    0.81
  -6   0 -15    0.78    0.76
   6   0  15    0.10    0.78
   6   0  16    0.92    0.54
   6   0  16    1.78    0.53
  -6  -1  17   14.32    1.33
  -6   1  17   11.26    1.26
  -6  -1  16    1.08    0.99
  -6  -1  16    0.35    0.85
  -6   1  16    0.11    0.79
  -6  -1  15    0.44    1.01
  -6   1  15    0.70    0.97
  -6   1  15    3.12    1.27
  -6  -1  15    1.06    1.15
  -6  -1  15    0.30    1.10
  -6  -1  14   25.69    2.56
  -6   1  14   25.44    2.48
  -6  -1  14   31.41    2.63
  -6  -1  14   23.21    2.42
  -6   1  14   19.62    2.16
  -6  -1  14   27.51    2.50
  -6   1  14   26.73    2.44
  -6  -1  13    0.59    1.08
  -6   1  13    0.37    1.18
  -6  -1  13   -0.19    1.21
  -6  -1  13   -0.57    1.31
  -6   1  13    0.75    1.24
  -6  -1  13    0.17    1.23
  -6  -1  13   -0.55    1.19
  -6   1  13    0.18    1.14
  -6   1  12   14.75    1.67
  -6  -1  12   13.94    1.65
  -6   1  12   12.27    1.48
  -6  -1  12   14.04    1.74
  -6   1  12   11.85    1.91
  -6  -1  12   12.48    1.92
  -6  -1  12   14.17    1.88
  -6   1  12   11.96    1.89
  -6   1  12    9.57    1.60
  -6  -1  12   15.10    1.95
  -6  -1  12   12.94    1.86
  -6   1  12   11.55    1.74
  -6  -1  11    1.40    0.90
  -6   1  11    0.68    0.93
  -6   1  11    1.64    0.89
  -6   1  11    1.66    1.24
  -6  -1  11    1.70    1.30
  -6   1  11    0.37    1.23
  -6  -1  11    3.25    1.41
  -6   1  11    2.54    1.21
  -6  -1  11    1.97    1.32
  -6  -1  11   -0.37    1.25
  -6   1  11    1.77    1.10
  -6  -1  10   28.29    2.58
  -6   1  10   29.85    2.60
  -6   1  10   24.81    2.42
  -6   1  10   27.20    2.63
  -6  -1  10   31.41    2.74
  -6   1  10   30.40    2.78
  -6  -1  10   32.89    2.82
  -6  -1  10   25.20    2.57
  -6   1  10   21.54    2.48
  -6   1  10   34.40    2.82
  -6  -1  10   30.76    2.76
  -6  -1  10   31.96    2.79
  -6   1  10   25.81    2.63
  -6  -1   9    1.86    0.96
  -6  -1   9    0.96    1.13
  -6   1   9    1.56    1.11
  -6  -1   9    2.42    0.94
  -6   1   9    2.84    0.94
  -6  -1   9    0.17    1.09
  -6   1   9    1.99    1.14
  -6   1   9    1.88    1.10
  -6  -1   9    2.78    1.12
  -6  -1   9    0.99    1.14
  -6   1   9    0.80    1.04
  -6   1   9    1.07    0.81
  -6   1   8    0.92    0.95
  -6  -1   8    0.47    0.95
  -6  -1   8    1.09    0.83
  -6   1   8    1.01    1.03
  -6   1   8   -0.16    1.10
  -6  -1   8    0.33    1.11
  -6  -1   8    0.44    1.04
  -6   1   8    0.72    0.95
  -6  -1   8   -0.62    0.96
  -6   1   8    0.91    0.94
  -6  -1   8    0.58    0.83
  -6  -1   7    0.74    0.69
  -6   1   7    0.28    0.87
  -6  -1   7   -0.43    0.95
  -6  -1   7    0.85    0.97
  -6  -1   7   -0.15    1.07
  -6  -1   7    0.26    0.89
  -6   1   7   -0.52    0.97
  -6  -1   6    1.67    0.76
  -6   1   6    0.38    0.77
  -6  -1   6    0.39    0.84
  -6  -1   6   -0.24    0.89
  -6   1   6    0.36    0.81
  -6   1   5   18.17    1.74
  -6  -1   5   17.10    1.76
  -6  -1   4    0.66    0.85
  -6   1   4    1.84    0.87
  -6  -1   3   18.93    1.68
  -6   1   3   17.36    1.73
  -6  -1   3   18.14    1.77
  -6  -1   2  136.19    9.17
  -6   1   2  128.01    9.23
  -6  -1   2  126.24    9.23
  -6  -1   1  177.26   12.43
  -6  -1   1  187.26   12.53
  -6   1   1  173.84   12.51
  -6   1   0   34.51    2.70
  -6  -1   0   36.25    2.74
  -6   1   0   34.68    2.87
  -6  -1   0   38.38    2.93
  -6  -1  -1   56.65    4.04
  -6   1  -1   50.21    3.95
  -6  -1  -1   54.23    3.93
  -6  -1  -1   54.59    4.10
  -6  -1  -2  226.54   15.42
  -6   1  -2  224.14   15.37
  -6  -1  -2  219.57   15.29
  -6  -1  -2  218.14   15.47
  -6  -1  -3   24.23    2.15
  -6   1  -3   27.96    2.17
  -6  -1  -3   23.36    1.97
  -6  -1  -3   24.64    2.27
  -6  -1  -4    1.19    0.50
  -6   1  -4    1.14    0.76
  -6  -1  -4    1.98    1.02
  -6  -1  -5   28.69    2.50
  -6   1  -5   29.15    2.35
  -6  -1  -5   23.55    1.98
   6   1   5   23.84    2.26
  -6   1  -6    1.59    0.86
   6   1   6    2.29    0.91
   6  -1   6    3.24    1.19
  -6   1  -6    3.21    0.91
  -6  -1  -6    1.66    0.87
   6  -1   6    1.91    1.30
  -6  -1  -6    2.29    1.26
  -6   1  -6    0.51    1.10
  -6  -1  -6    2.89    1.18
  -6   1  -6    0.88    1.05
  -6  -1  -7    3.10    1.02
  -6   1  -7    0.16    0.85
   6  -1   7    2.55    1.15
   6  -1   7    1.87    1.25
   6   1   7    1.71    0.86
  -6  -1  -7    0.50    1.18
  -6   1  -7    1.77    1.12
  -6  -1  -7    3.30    1.31
  -6   1  -7    2.07    1.20
  -6  -1  -7    0.57    0.88
  -6   1  -7    1.86    0.92
   6  -1   8   24.49    2.63
  -6  -1  -8   24.37    2.69
   6  -1   8   29.92    2.63
  -6  -1  -8   23.77    2.35
  -6   1  -8   28.47    2.72
  -6  -1  -8   28.01    2.50
  -6   1  -8   22.72    2.42
  -6  -1  -8   26.58    2.57
  -6   1  -8   22.10    2.47
  -6  -1  -9   18.64    2.22
  -6   1  -9   17.38    2.14
  -6  -1  -9   23.87    2.12
  -6  -1  -9   14.50    2.22
  -6   1  -9   17.53    2.28
   6  -1   9   20.45    2.25
   6   1   9   16.11    2.04
   6  -1   9   14.09    2.02
  -6  -1 -10    3.86    1.48
  -6  -1 -10    2.47    1.08
  -6  -1 -10    2.30    1.36
  -6   1 -10    3.42    1.37
   6  -1  10    0.42    1.30
   6  -1  10    2.20    1.12
   6   1  10    1.59    1.08
   6  -1  11    1.00    1.28
  -6  -1 -11   -0.37    1.00
  -6  -1 -11    0.23    1.26
  -6   1 -11   -0.91    1.29
  -6  -1 -11   -0.19    1.27
   6  -1  12   10.33    1.70
  -6  -1 -12   11.68    1.68
   6  -1  13    1.12    1.06
   6   1  13   -0.44    1.05
  -6  -1 -13    1.40    1.04
   6  -1  14    0.77    0.92
   6   1  14   -0.11    0.88
  -6  -1 -14   -0.63    0.96
  -6   1 -15    1.59    0.89
  -6  -1 -15    2.77    0.89
  -6   1 -16    0.16    0.48
  -6  -1 -16    0.53    0.49
   6   1  16    0.27    0.49
   6  -1  16    1.64    0.56
   6   1  16    1.11    0.49
   6  -1  16    1.36    0.50
  -6  -2  17    1.78    0.68
  -6  -2  16   16.35    1.77
  -6  -2  16   20.93    1.80
  -6   2  16   17.42    1.70
  -6  -2  15   35.38    2.92
  -6  -2  15   37.71    2.89
  -6  -2  14    1.96    1.17
  -6   2  14   -1.05    1.03
  -6   2  14    0.12    0.83
  -6  -2  14    0.83    1.12
  -6  -2  14   -0.56    1.07
  -6   2  14   -0.48    1.15
  -6  -2  14    0.65    1.21
  -6  -2  14    0.34    1.17
  -6   2  14   -1.79    1.15
  -6  -2  13    0.19    1.24
  -6   2  13    0.18    1.21
  -6   2  13    0.42    0.92
  -6  -2  13    1.07    1.16
  -6   2  13    0.16    1.04
  -6   2  13    0.25    0.86
  -6  -2  13    1.46    1.45
  -6   2  13   -0.35    1.26
  -6  -2  13    0.92    1.25
  -6  -2  13   -0.97    1.13
  -6  -2  12    0.69    1.24
  -6   2  12    0.55    1.32
  -6  -2  12   -1.33    1.40
  -6   2  12    0.58    0.91
  -6  -2  12    2.95    1.26
  -6   2  12    1.89    1.13
  -6   2  12    2.56    1.31
  -6  -2  12    1.73    1.25
  -6  -2  12    0.88    0.92
  -6   2  12    1.84    0.95
  -6   2  12    1.66    0.96
  -6  -2  12    0.58    1.29
  -6   2  11  119.27    8.79
  -6  -2  11  107.74    8.97
  -6  -2  11  121.02    9.01
  -6   2  11  121.70    8.98
  -6  -2  11  127.47    8.92
  -6   2  11  127.47    8.89
  -6  -2  11  124.07    8.98
  -6   2  11  121.59    8.91
  -6   2  11  123.38    8.97
  -6  -2  11  123.49    9.04
  -6   2  10   -0.14    0.89
  -6   2  10    0.68    1.22
  -6  -2  10   -0.54    1.14
  -6  -2  10   -0.54    0.96
  -6  -2  10   -0.16    0.86
  -6   2  10    1.10    0.88
  -6  -2  10    0.34    1.11
  -6   2  10   -0.16    1.06
  -6   2  10    0.87    1.13
  -6  -2  10    1.99    1.19
  -6   2   9   28.68    2.61
  -6  -2   9   31.51    2.68
  -6   2   9   35.98    2.72
  -6   2   9   30.40    2.75
  -6  -2   9   31.15    2.84
  -6  -2   9   27.00    2.73
  -6   2   9   30.23    2.77
  -6  -2   9   33.08    2.82
  -6   2   9   27.60    2.73
  -6  -2   9   30.61    2.82
  -6   2   9   26.23    2.73
  -6  -2   9   31.45    2.80
  -6   2   9   31.35    2.67
  -6  -2   8    3.21    1.11
  -6   2   8    2.55    1.04
  -6   2   8    3.54    0.96
  -6   2   8    1.20    1.03
  -6  -2   8    4.85    1.19
  -6  -2   8    3.53    0.94
  -6   2   8    0.13    0.82
  -6  -2   8    2.52    0.96
  -6   2   8    2.27    0.89
  -6  -2   8    3.81    1.06
  -6   2   8    3.98    1.10
  -6  -2   8    1.25    1.05
  -6   2   8    2.84    1.06
  -6   2   8    2.72    1.21
  -6  -2   8    4.49    1.28
  -6  -2   7    5.56    1.10
  -6   2   7    7.99    1.12
  -6  -2   7    6.38    1.02
  -6  -2   7    5.56    1.14
  -6   2   7    7.16    1.23
  -6  -2   7    6.03    1.19
  -6   2   7    7.18    1.20
  -6  -2   7    5.47    1.31
  -6   2   7    5.42    1.28
  -6   2   7    6.64    1.18
  -6  -2   7    5.46    1.13
  -6  -2   7    6.46    1.23
  -6  -2   7    5.57    1.16
  -6  -2   6   99.48    6.91
  -6   2   6   96.26    6.86
  -6  -2   6   89.42    6.81
  -6   2   6   91.66    6.83
  -6   2   5   67.86    5.17
  -6  -2   5   70.86    5.19
  -6   2   4   17.58    1.77
  -6  -2   4   19.59    1.81
  -6   2   3    4.19    1.00
  -6  -2   3    6.37    1.00
  -6   2   2   73.92    5.83
  -6  -2   2   87.24    5.90
  -6  -2   2   80.77    5.80
  -6   2   1    2.93    0.84
  -6  -2   1    4.29    0.90
  -6  -2   1    3.79    0.79
  -6   2   0   13.24    1.42
  -6  -2   0   14.28    1.43
  -6   2   0   12.95    1.17
  -6  -2   0   11.04    1.27
  -6   2  -1   36.86    2.76
  -6  -2  -1   31.83    2.77
  -6  -2  -1   31.93    2.62
  -6   2  -1   34.24    2.58
  -6  -2  -2    5.87    0.86
  -6  -2  -2    4.43    1.06
  -6   2  -2    5.33    1.06
  -6   2  -2    5.88    0.87
  -6  -2  -3   -0.08    0.58
  -6  -2  -3    1.54    0.90
  -6   2  -3    1.19    0.88
  -6   2  -3    0.68    0.71
  -6  -2  -4    1.39    0.63
  -6   2  -4    0.68    0.70
  -6  -2  -4    2.00    0.98
  -6   2  -4    0.27    0.85
  -6   2  -5   16.44    1.92
  -6  -2  -5   20.59    1.78
  -6  -2  -5   24.40    2.26
  -6   2  -5   20.13    2.12
   6   2   5   19.77    2.08
  -6   2  -5   21.52    2.46
  -6  -2  -5   21.73    2.07
  -6   2  -5   22.64    2.02
   6   2   5   24.43    2.21
   6  -2   5   18.53    2.16
  -6  -2  -5   21.59    2.13
  -6  -2  -6   22.02    1.97
  -6  -2  -6   24.99    2.30
  -6   2  -6   23.71    2.27
   6   2   6   21.86    2.25
   6  -2   6   22.37    2.40
   6   2   6   25.85    2.51
  -6  -2  -6   22.16    2.37
  -6   2  -6   22.77    2.31
  -6  -2  -6   27.96    2.47
  -6   2  -6   26.98    2.48
  -6   2  -6   23.71    2.22
  -6  -2  -6   22.30    2.28
  -6   2  -6   22.37    2.62
   6   2   6   29.94    2.46
   6  -2   6   25.69    2.46
  -6  -2  -7   14.03    1.96
  -6   2  -7   15.26    1.97
   6   2   7   15.90    1.87
  -6  -2  -7   16.87    1.87
  -6   2  -7   16.53    1.84
  -6   2  -7   17.33    1.89
  -6  -2  -7   20.17    2.00
   6   2   7   16.11    1.93
   6  -2   7   16.65    1.92
  -6   2  -7   16.08    1.72
  -6  -2  -7   14.80    1.79
   6   2   7   14.31    2.06
   6  -2   7   12.92    1.96
   6   2   8    0.94    0.89
  -6  -2  -8    0.87    0.96
  -6   2  -8    0.17    0.95
  -6  -2  -8    0.21    1.27
  -6   2  -8    0.20    1.18
   6  -2   8    1.36    1.27
   6   2   8   -0.59    1.19
  -6  -2  -8    0.71    1.19
  -6   2  -8   -0.17    1.23
   6   2   8   -0.37    0.95
   6  -2   8    0.37    1.02
  -6  -2  -9    0.37    0.97
  -6   2  -9    0.74    0.95
  -6  -2  -9    0.22    1.28
  -6   2  -9   -1.70    1.36
   6   2   9    0.40    1.27
   6  -2   9    1.00    1.29
  -6  -2  -9   -0.74    1.22
  -6   2  -9    0.90    1.20
   6   2   9   -1.32    1.05
   6  -2   9   -0.19    1.03
  -6  -2 -10    0.74    0.95
  -6   2 -10    0.19    0.94
   6   2  10    3.82    1.47
   6  -2  10   -0.20    1.27
   6   2  10   -1.14    1.03
   6  -2  10    0.77    0.99
  -6  -2 -10    0.45    1.21
  -6   2 -10    1.32    1.39
  -6   2 -10    2.03    1.27
  -6  -2 -10    1.51    1.31
   6  -2  11    1.72    1.23
   6   2  11   -0.38    1.23
  -6   2 -11   -1.81    1.25
  -6  -2 -11    0.73    1.20
   6   2  12    0.17    1.17
   6  -2  12    1.73    1.18
  -6  -2 -12    0.67    1.15
  -6   2 -12    2.69    1.23
   6   2  13   10.26    1.45
   6  -2  13    8.70    1.42
   6   2  13    8.76    1.48
  -6  -2 -13    9.66    1.50
  -6   2 -13    8.32    1.44
   6   2  14    9.56    1.21
   6  -2  14    7.43    1.14
   6   2  14    7.06    1.19
  -6   2 -14    4.44    1.12
  -6  -2 -14    3.67    1.07
   6   2  15    2.74    0.74
   6  -2  15    2.08    0.71
  -6   2 -15   -0.08    0.74
  -6  -2 -15    0.40    0.73
   6   2  15    3.99    0.78
   6  -2  15    1.74    0.74
   6   2  16    1.56    0.41
  -6  -3  17   -0.80    0.48
  -6  -3  16    6.44    1.08
  -6  -3  16   10.20    1.14
  -6  -3  15    0.89    0.96
  -6   3  15    1.02    0.73
  -6  -3  15    1.04    0.86
  -6  -3  15    2.78    1.00
  -6   3  15    0.63    0.84
  -6  -3  14    2.51    1.12
  -6   3  14    1.43    0.92
  -6  -3  14   -0.16    1.12
  -6   3  14    0.13    0.82
  -6   3  14    1.98    1.10
  -6  -3  14    1.35    1.09
  -6  -3  14   -0.15    1.07
  -6  -3  14   -0.82    1.27
  -6   3  13   15.23    1.57
  -6  -3  13   10.61    1.68
  -6   3  13   10.80    1.61
  -6  -3  13   13.33    1.77
  -6   3  13   12.08    1.73
  -6   3  13   13.62    1.56
  -6  -3  13   11.83    1.80
  -6   3  13   12.59    1.71
  -6  -3  13   10.79    1.68
  -6  -3  13   13.85    1.93
  -6   3  12    0.45    1.04
  -6  -3  12    3.80    1.61
  -6  -3  12    1.22    1.19
  -6   3  12    3.47    1.18
  -6   3  12    2.57    1.02
  -6  -3  12    1.63    1.28
  -6  -3  12    3.59    1.36
  -6   3  12    1.69    1.17
  -6   3  12    2.05    1.26
  -6  -3  12    2.04    1.40
  -6  -3  11   25.36    2.35
  -6   3  11   17.97    2.15
  -6  -3  11   17.03    2.34
  -6   3  11   18.71    1.99
  -6  -3  11   16.37    1.96
  -6   3  11   22.68    2.16
  -6  -3  11   19.76    2.25
  -6   3  11   15.03    2.03
  -6   3  11   22.33    2.07
  -6   3  11   21.67    2.22
  -6  -3  11   22.10    2.25
  -6   3  10   19.94    2.18
  -6  -3  10   21.95    2.17
  -6   3  10   22.97    2.16
  -6  -3  10   27.13    2.44
  -6   3  10   21.14    2.32
  -6   3  10   23.04    2.37
  -6  -3  10   20.93    2.36
  -6   3  10   24.53    2.28
  -6  -3  10   21.70    2.35
  -6   3  10   24.82    2.34
  -6   3  10   21.01    2.23
  -6   3   9   12.29    1.66
  -6  -3   9   11.73    1.67
  -6   3   9   14.38    1.63
  -6   3   9   10.75    1.58
  -6  -3   9    9.85    1.57
  -6   3   9   12.57    1.53
  -6  -3   9   11.88    1.43
  -6   3   9   12.57    1.44
  -6  -3   9    9.29    1.61
  -6  -3   9   11.89    1.47
  -6   3   9   13.71    1.63
  -6  -3   9   10.70    1.65
  -6   3   9   11.04    1.61
  -6  -3   9    9.12    1.54
  -6   3   9   11.29    1.57
  -6  -3   8    0.33    1.16
  -6  -3   8    0.40    0.91
  -6   3   8   -1.27    0.91
  -6  -3   8   -0.16    1.07
  -6   3   8   -0.15    0.96
  -6   3   8    1.09    0.86
  -6   3   8   -0.41    0.95
  -6  -3   8    0.81    1.08
  -6   3   8    0.67    1.01
  -6   3   8    0.15    0.90
  -6  -3   8    0.48    0.91
  -6  -3   8   -0.14    1.01
  -6   3   8    0.55    0.93
  -6  -3   7   28.54    2.76
  -6   3   7   32.38    2.66
  -6   3   7   35.05    2.76
  -6  -3   7   26.88    2.64
  -6   3   7   29.37    2.65
  -6   3   7   32.64    2.68
  -6  -3   7   31.90    2.73
  -6  -3   7   25.70    2.64
  -6   3   7   30.59    2.69
  -6  -3   7   33.69    2.79
  -6   3   7   28.81    2.75
  -6  -3   7   28.21    2.75
  -6   3   7   37.20    2.74
  -6  -3   6   25.72    2.22
  -6   3   6   20.47    2.15
  -6  -3   6   23.50    2.20
  -6   3   6   24.27    2.16
  -6  -3   6   26.02    2.30
  -6   3   6   25.33    2.21
  -6  -3   6   22.65    2.28
  -6  -3   5    2.40    0.82
  -6   3   5    4.13    0.92
  -6  -3   5    3.76    0.89
  -6  -3   5    3.02    0.96
  -6  -3   4  116.81    8.39
  -6  -3   4  119.06    8.41
  -6   3   4  116.52    8.37
  -6  -3   3   22.89    2.01
  -6   3   3   25.36    2.05
  -6  -3   3   20.43    2.02
  -6   3   2    7.80    1.08
  -6  -3   2    7.76    1.11
  -6   3   1    0.19    0.67
  -6  -3   1    1.65    0.78
  -6  -3   1    1.92    0.74
  -6   3   0   40.18    3.06
  -6  -3   0   40.31    3.08
  -6  -3   0   38.68    3.01
  -6   3   0   36.69    2.79
  -6  -3  -1   39.17    3.08
  -6   3  -1   39.25    3.07
  -6  -3  -1   34.16    2.96
  -6   3  -1   40.73    2.89
  -6  -3  -2   17.25    1.71
  -6   3  -2   16.92    1.65
  -6   3  -2   17.93    1.51
  -6  -3  -2   14.42    1.54
   6   3   3   -0.18    0.68
  -6  -3  -3    0.29    0.66
  -6   3  -3    0.12    0.76
  -6  -3  -3    1.66    0.98
  -6   3  -3    0.86    0.64
  -6   3  -4   10.24    1.81
  -6  -3  -4    8.72    1.36
  -6  -3  -4   10.13    1.13
  -6  -3  -4    8.05    1.32
  -6   3  -4    9.87    1.33
  -6   3  -4   10.51    1.18
  -6  -3  -4    6.85    1.23
  -6   3  -5  168.74   11.63
  -6   3  -5  160.98   11.43
  -6  -3  -5  157.29   11.48
  -6   3  -5  157.46   11.35
  -6  -3  -5  177.14   11.45
  -6  -3  -5  182.55   11.49
  -6   3  -5  179.38   11.39
   6   3   5  197.65   11.58
   6  -3   5  115.98   11.37
   6   3   5  156.43   11.47
  -6  -3  -5  168.29   11.25
   6   3   5  166.32   11.50
   6  -3   5  154.07   11.44
  -6   3  -5  157.10   11.35
  -6  -3  -5  139.71   11.38
  -6   3  -5  144.14   11.31
  -6  -3  -6    0.70    1.09
  -6   3  -6    0.48    1.04
  -6   3  -6    0.59    1.59
  -6   3  -6   -0.42    0.91
  -6  -3  -6   -0.31    1.04
   6   3   6   -0.16    0.93
   6  -3   6   -0.33    1.00
   6   3   6    0.17    1.09
  -6   3  -6    1.21    0.87
  -6  -3  -6   -0.11    0.61
  -6   3  -6    0.58    0.84
  -6  -3  -6   -0.16    0.87
   6   3   6    2.06    1.15
   6  -3   6   -0.17    1.12
  -6  -3  -7   13.68    1.92
  -6   3  -7   14.11    1.91
  -6   3  -7   17.93    1.89
  -6  -3  -7   16.49    1.93
  -6   3  -7   10.43    2.13
  -6   3  -7   13.82    1.62
   6   3   7   13.99    1.81
   6  -3   7   15.69    1.79
  -6  -3  -7   15.38    1.52
   6   3   7   15.84    1.87
   6   3   7   13.47    1.95
   6  -3   7   10.87    1.76
  -6  -3  -7   18.28    1.85
  -6   3  -7   15.60    1.74
   6   3   8    0.19    1.23
   6  -3   8    0.93    1.23
  -6   3  -8   -0.35    0.94
  -6  -3  -8   -0.53    0.95
   6   3   8    2.12    1.09
   6  -3   8    0.54    0.98
  -6  -3  -8   -1.01    1.23
  -6   3  -8    0.58    1.17
   6   3   8   -0.54    1.05
  -6  -3  -8    0.17    1.16
  -6   3  -8   -0.16    1.13
   6   3   9    2.49    1.34
   6  -3   9    4.51    1.38
   6   3   9    2.29    1.03
   6   3   9    2.34    1.04
   6  -3   9    0.91    1.06
  -6  -3  -9    4.66    1.36
  -6   3  -9    3.24    1.36
  -6  -3  -9    3.58    1.33
  -6   3  -9    2.57    1.19
  -6   3  -9    3.64    1.09
  -6  -3  -9    1.10    0.98
  -6   3 -10    1.19    0.98
  -6  -3 -10   -0.63    1.15
  -6   3 -10    0.41    1.21
   6  -3  10    0.54    0.95
   6  -3  10   -1.65    1.19
   6   3  10   -0.19    1.17
  -6   3 -10   -0.74    0.99
  -6  -3 -10    0.91    0.98
  -6  -3 -10   -1.24    1.31
  -6   3 -10   -0.17    1.19
   6   3  11    9.29    1.57
  -6   3 -11   10.50    1.62
  -6  -3 -11   10.27    1.58
   6  -3  11    8.12    1.53
  -6  -3 -12   12.36    1.68
   6   3  12   16.63    1.74
   6  -3  12   14.25    1.69
  -6  -3 -13    0.50    0.96
  -6   3 -13    0.51    0.97
   6   3  13    3.08    1.02
   6  -3  13    0.63    0.93
   6   3  14    0.09    0.71
   6  -3  14    1.02    0.77
  -6  -3 -14   -0.76    0.79
   6   3  14   -0.22    0.86
   6   3  14    0.86    0.73
   6  -3  14    1.60    0.78
   6  -3  15    0.56    0.51
   6   3  15    1.25    0.64
  -6  -3 -15    0.75    0.57
   6  -3  15    2.12    0.55
  -6  -4  17   -0.30    0.42
  -6  -4  16    1.10    0.71
  -6  -4  16    0.29    0.53
  -6  -4  15    2.35    0.94
  -6  -4  15    2.96    0.85
  -6  -4  15    2.90    1.09
  -6  -4  15    3.15    0.97
  -6   4  15    2.95    0.82
  -6  -4  14   -1.09    0.95
  -6   4  14    1.08    0.85
  -6  -4  14    0.16    1.19
  -6   4  14    1.58    0.84
  -6  -4  14   -0.67    0.99
  -6  -4  14    0.86    1.05
  -6  -4  13   21.91    2.25
  -6   4  13   20.75    2.21
  -6  -4  13   25.37    2.48
  -6   4  13   23.47    2.24
  -6  -4  13   23.32    2.37
  -6   4  13   25.03    2.30
  -6  -4  13   27.15    2.35
  -6   4  12   49.29    3.98
  -6  -4  12   44.29    4.01
  -6   4  12   44.17    4.00
  -6  -4  12   53.48    4.26
  -6   4  12   54.99    4.08
  -6   4  12   53.98    4.14
  -6  -4  12   54.74    4.22
  -6  -4  12   49.97    4.10
  -6   4  12   52.64    4.07
  -6   4  11    2.88    1.09
  -6   4  11    3.24    1.24
  -6  -4  11    3.24    1.32
  -6  -4  11    3.04    1.19
  -6   4  11    4.30    1.10
  -6   4  11    3.05    1.09
  -6   4  11    3.92    1.25
  -6   4  11    4.92    1.29
  -6  -4  11    3.16    1.22
  -6  -4  10    3.94    1.07
  -6   4  10    4.81    1.20
  -6   4  10    4.81    1.29
  -6  -4  10    5.74    1.36
  -6  -4  10    6.13    1.34
  -6   4  10    5.74    1.15
  -6   4  10    4.90    1.22
  -6   4  10    4.57    1.26
  -6  -4  10    5.45    1.30
  -6   4  10    4.75    1.20
  -6  -4   9   29.75    2.97
  -6   4   9   37.44    3.09
  -6  -4   9   36.07    3.13
  -6   4   9   34.23    3.04
  -6   4   9   35.45    3.05
  -6  -4   9   44.69    3.27
  -6   4   9   34.33    3.10
  -6   4   9   39.75    3.15
  -6  -4   9   31.98    2.99
  -6   4   9   33.51    2.98
  -6   4   8   54.87    4.25
  -6  -4   8   62.47    4.35
  -6   4   8   56.38    4.32
  -6  -4   8   55.01    4.31
  -6   4   8   55.96    4.28
  -6  -4   8   51.38    4.28
  -6  -4   8   49.42    4.36
  -6   4   8   53.05    4.31
  -6   4   8   57.00    4.26
  -6  -4   8   49.48    4.30
  -6   4   8   53.18    4.27
  -6  -4   8   48.42    4.20
  -6   4   8   57.56    4.25
  -6  -4   7    4.50    1.22
  -6  -4   7    2.40    0.96
  -6  -4   7    3.60    1.19
  -6   4   7    6.13    1.34
  -6   4   7    3.23    1.10
  -6  -4   7    5.88    1.11
  -6   4   7    3.34    1.00
  -6   4   7    3.66    1.02
  -6  -4   7    3.68    1.09
  -6   4   7    4.25    1.08
  -6  -4   7    5.55    1.10
  -6   4   7    3.30    0.99
  -6  -4   7    1.38    1.06
  -6   4   6   50.83    4.06
  -6  -4   6   46.78    4.05
  -6  -4   6   59.08    4.27
  -6   4   6   54.79    4.09
  -6  -4   6   58.53    4.15
  -6   4   6   55.44    4.23
  -6  -4   6   47.63    4.16
  -6  -4   6   58.04    4.28
  -6   4   6   55.16    4.15
  -6  -4   6   53.50    4.14
  -6  -4   6   46.15    4.18
  -6  -4   5   10.16    1.53
  -6   4   5   10.66    1.34
  -6   4   5   11.75    1.45
  -6  -4   5   14.22    1.58
  -6  -4   5   12.00    1.43
  -6  -4   5   16.08    1.51
  -6  -4   5   10.17    1.40
  -6   4   5   10.89    1.34
  -6  -4   4    7.99    1.17
  -6   4   4    8.99    1.08
  -6  -4   4    9.11    1.18
  -6   4   4    9.90    1.31
  -6  -4   4    7.31    1.33
  -6  -4   4    5.77    1.12
  -6   4   3   48.25    3.72
  -6  -4   3   50.78    3.77
  -6  -4   3   47.54    3.78
  -6   4   2   47.03    3.59
  -6  -4   2   44.56    3.59
  -6  -4   2   45.42    3.63
  -6  -4   2   52.12    3.83
  -6  -4   1   39.27    3.25
  -6   4   1   38.66    3.02
  -6  -4   1   38.32    3.05
  -6   4   0    2.52    0.74
  -6  -4   0    2.71    0.85
  -6  -4   0    3.79    1.05
  -6  -4  -1   33.21    2.73
  -6   4  -1   29.94    2.46
  -6  -4  -1   35.70    2.89
  -6   4  -1   36.51    2.70
  -6  -4  -1   34.90    2.72
  -6   4  -2    9.18    1.13
  -6  -4  -2    6.21    1.14
  -6  -4  -2    9.64    1.17
  -6   4  -2    8.09    0.96
   6   4   3    0.79    0.76
  -6  -4  -3    0.12    0.74
  -6   4  -3    0.52    0.81
  -6   4  -3   -0.27    0.83
  -6  -4  -3    0.63    0.79
  -6   4  -3   -0.46    0.72
  -6   4  -3   -0.09    0.63
  -6  -4  -4   10.81    1.42
  -6   4  -4   12.41    1.41
  -6  -4  -4   11.37    1.46
  -6   4  -4   12.48    2.06
  -6   4  -4   12.40    1.45
  -6   4  -4   14.04    1.49
   6   4   4   10.16    1.25
   6   4   4   10.29    1.51
  -6  -4  -4    8.90    1.28
  -6   4  -4    9.73    1.22
   6   4   4   11.23    1.61
  -6  -4  -5   -1.50    1.05
  -6   4  -5   -0.27    0.90
   6   4   5    1.73    1.16
   6  -4   5    0.30    1.07
  -6   4  -5   -0.28    0.90
   6   4   5    0.18    1.17
   6   4   5    0.15    0.94
   6  -4   5   -0.30    0.94
  -6   4  -5   -0.71    0.89
  -6  -4  -5   -0.70    0.99
  -6   4  -5    0.81    1.66
  -6   4  -5    0.51    0.89
  -6  -4  -5   -0.24    0.72
  -6   4  -5   -0.77    0.79
  -6  -4  -6    5.94    1.31
  -6   4  -6    7.24    1.27
   6   4   6    7.31    1.42
   6  -4   6    7.09    1.42
  -6   4  -6    8.33    1.26
   6   4   6    3.44    1.31
   6   4   6    7.48    1.23
   6  -4   6    6.53    1.23
  -6   4  -6    6.48    1.23
  -6   4  -6    9.63    1.28
  -6   4  -6    5.05    1.80
  -6   4  -6    7.24    1.27
  -6  -4  -6    6.86    1.33
  -6  -4  -7   -0.18    1.06
  -6   4  -7   -0.33    1.00
   6   4   7   -1.56    1.16
   6  -4   7   -0.99    1.14
  -6   4  -7    0.83    1.05
   6   4   7   -0.16    0.86
   6  -4   7   -0.32    0.86
   6   4   7    1.19    1.26
  -6   4  -7   -0.79    0.86
  -6   4  -7    1.61    1.15
  -6  -4  -7    0.32    1.04
  -6   4  -7   -0.87    1.69
  -6   4  -7    1.12    0.94
   6   4   8    3.88    1.32
   6  -4   8    4.55    1.23
   6   4   8    2.97    1.34
  -6  -4  -8    4.72    0.98
  -6   4  -8    4.24    1.13
  -6   4  -8    4.31    1.23
  -6  -4  -8    3.54    1.23
  -6   4  -8    6.11    1.30
  -6   4  -8    4.59    1.85
  -6   4  -8    5.22    1.28
  -6  -4  -8    3.93    1.28
   6   4   8    3.11    1.06
   6  -4   8    4.09    1.14
   6   4   9    3.49    1.25
   6  -4   9    2.50    1.17
   6   4   9    5.37    1.26
  -6   4  -9    2.66    1.04
  -6   4  -9    3.68    1.18
  -6   4  -9    2.67    1.15
  -6  -4  -9    2.14    1.18
  -6  -4  -9    2.27    1.24
  -6   4  -9    2.56    1.09
   6   4   9    1.62    1.01
   6  -4   9    1.14    0.92
   6  -4  10    1.91    1.10
  -6  -4 -10   -0.32    1.07
  -6   4 -10   -0.46    1.13
   6   4  10   -0.83    1.12
  -6   4 -10   -0.88    1.02
  -6  -4 -11    4.53    1.29
  -6   4 -11    7.77    1.32
   6   4  11    5.57    1.24
   6  -4  11    6.06    1.24
  -6  -4 -12   10.30    1.39
   6   4  12    6.55    1.47
   6  -4  12    9.93    1.31
   6   4  13    0.92    0.97
  -6  -4 -13    1.38    0.82
   6  -4  13    1.66    0.80
   6  -4  13    3.02    0.87
   6   4  14    0.57    0.73
  -6  -4 -14    0.13    0.58
   6  -4  14    0.95    0.58
   6  -4  14    0.95    0.55
   6   4  15    0.55    0.49
  -6  -5  16    0.56    0.55
  -6   5  16    0.43    0.43
  -6  -5  15    0.30    0.76
  -6   5  15    0.59    0.64
  -6  -5  14   -0.80    0.85
  -6  -5  14    1.05    1.04
  -6  -5  14   -0.14    1.12
  -6   5  14    2.08    0.80
  -6   5  14    1.99    0.83
  -6  -5  14   -0.49    0.70
  -6  -5  13    3.24    1.06
  -6   5  13    3.96    1.03
  -6  -5  13    4.44    1.42
  -6   5  13    4.03    0.97
  -6  -5  13    2.45    0.91
  -6  -5  12    0.76    1.02
  -6  -5  12    0.77    0.98
  -6   5  12    0.15    0.92
  -6  -5  12   -0.19    1.39
  -6   5  12    1.04    0.94
  -6  -5  12    0.12    0.91
  -6  -5  11   -0.13    0.94
  -6   5  11   -0.30    1.05
  -6   5  11   -1.28    1.05
  -6  -5  11   -0.98    1.00
  -6  -5  11    1.32    1.26
  -6  -5  11    0.61    1.42
  -6  -5  11   -0.33    1.15
  -6   5  11    0.97    1.00
  -6   5  10    6.72    1.38
  -6  -5  10    7.65    1.42
  -6   5  10    8.27    1.44
  -6   5  10    8.26    1.41
  -6   5  10    6.45    1.12
  -6  -5  10    6.97    1.22
  -6  -5  10    5.53    1.22
  -6   5  10    6.20    1.19
  -6  -5  10    3.03    1.17
  -6  -5   9    1.02    1.09
  -6   5   9    1.50    1.24
  -6   5   9    1.15    1.07
  -6  -5   9    0.40    1.01
  -6  -5   9    1.31    1.03
  -6  -5   9    1.58    1.06
  -6   5   8   11.28    1.76
  -6  -5   8    9.81    1.56
  -6  -5   8   13.67    1.72
  -6  -5   8   14.23    1.73
  -6   5   8   11.78    1.63
  -6  -5   8    9.22    1.40
  -6   5   7  125.50    8.32
  -6   5   7  121.06    8.34
  -6  -5   7  108.94    8.13
  -6  -5   7  116.22    8.37
  -6  -5   7   99.20    8.20
  -6  -5   7  110.44    8.30
  -6   5   6    1.10    0.82
  -6   5   6   -0.30    1.03
  -6  -5   6    0.86    1.14
  -6  -5   6    1.05    0.88
  -6   5   6   -0.11    0.72
  -6  -5   6    0.63    0.77
  -6   5   6    3.01    1.26
  -6  -5   6    0.34    0.99
  -6   5   6   -0.46    0.92
  -6   5   5    0.29    0.88
  -6   5   5    0.83    0.72
  -6  -5   5   -0.12    0.73
  -6  -5   5   -0.85    1.14
  -6  -5   5   -0.71    0.84
  -6   5   5   -0.90    0.86
  -6   5   5    0.14    0.93
  -6  -5   5   -0.16    0.97
  -6  -5   4   13.75    1.53
  -6   5   4   14.71    1.76
  -6   5   4   14.14    1.66
  -6   5   4   13.75    1.66
  -6   5   4   20.12    1.83
  -6  -5   4   18.63    1.73
  -6  -5   4   14.33    1.74
  -6   5   4   17.80    1.54
  -6   5   3   36.49    3.23
  -6  -5   3   42.54    3.43
  -6  -5   3   38.15    3.11
  -6   5   3   40.59    3.07
  -6   5   3   35.41    3.21
  -6  -5   3   43.63    3.26
  -6  -5   3   37.68    3.27
  -6   5   3   45.88    3.33
  -6   5   2    2.02    0.65
  -6  -5   2    2.37    0.74
  -6   5   2    1.23    0.93
  -6  -5   2    2.98    0.93
  -6   5   2    0.78    0.83
  -6  -5   2    1.58    1.06
  -6  -5   2    1.63    0.82
  -6   5   2    2.40    1.04
  -6   5   1   58.92    4.47
  -6  -5   1   66.27    4.65
  -6   5   1   59.46    4.50
  -6   5   1   52.36    4.47
  -6  -5   1   55.74    4.30
  -6   5   1   56.11    4.27
  -6  -5   1   61.60    4.47
  -6   5   0   -0.43    0.98
  -6  -5   0    1.65    1.11
  -6   5   0   -0.84    1.40
  -6   5   0    0.50    0.95
  -6   5   0    0.27    0.63
  -6  -5   0    0.89    0.67
  -6   5  -1    2.55    1.00
  -6   5  -1   -0.45    1.01
  -6   5  -1   -0.14    0.83
  -6   5  -1    1.02    0.66
  -6  -5  -1    1.64    0.74
  -6  -5  -1    0.29    0.95
  -6   5  -1   -0.71    1.46
  -6  -5  -2   17.84    1.86
  -6   5  -2   13.57    2.15
  -6  -5  -2   15.62    1.70
  -6  -5  -2   16.44    1.63
  -6   5  -2   16.48    1.59
  -6   5  -2   16.33    1.83
   6   5   2   17.44    1.80
  -6   5  -2   16.44    1.80
  -6   5  -3   53.59    4.56
  -6   5  -3   52.14    4.19
   6   5   3   40.87    4.00
   6   5   3   60.16    4.44
   6   5   3   59.75    4.20
  -6   5  -3   48.69    3.98
  -6  -5  -3   50.97    4.04
  -6  -5  -3   60.44    4.19
  -6   5  -3   52.74    4.15
  -6   5  -3   60.89    4.33
  -6  -5  -4    1.67    0.91
  -6   5  -4    2.13    0.69
   6   5   4    3.23    0.95
  -6   5  -4    1.49    0.77
  -6  -5  -4    1.26    0.85
  -6   5  -4    3.33    1.06
  -6   5  -4    0.99    1.07
  -6   5  -4    0.75    0.91
   6   5   4    1.48    0.88
   6   5   4    0.19    1.17
  -6   5  -5   -0.15    0.90
  -6  -5  -5    0.71    0.82
  -6   5  -5   -0.50    0.71
  -6   5  -5   -0.29    0.94
   6   5   5   -0.61    1.22
   6   5   5   -0.15    1.05
  -6   5  -5   -0.17    1.02
  -6   5  -5   -0.65    1.75
   6   5   5    0.67    0.81
  -6   5  -5   -1.24    0.85
  -6   5  -6    0.67    1.81
  -6   5  -6   -0.35    1.15
   6   5   6    0.14    0.83
   6   5   6   -0.30    1.10
  -6   5  -6   -0.54    0.86
  -6   5  -6    0.30    0.96
  -6  -5  -6    0.58    0.84
  -6   5  -6    0.28    0.79
   6   5   6   -1.27    1.32
  -6   5  -6   -0.15    0.96
   6   5   7    3.23    1.12
  -6   5  -7    0.17    1.21
   6   5   7   -0.21    1.13
  -6   5  -7    2.01    1.00
  -6   5  -7    0.91    1.69
  -6   5  -7    1.71    1.00
  -6  -5  -7    3.58    1.00
  -6   5  -7    1.07    0.88
   6   5   8   70.33    5.14
  -6  -5  -8   67.01    5.04
  -6   5  -8   65.30    5.11
  -6   5  -8   62.87    5.02
   6   5   8   65.83    5.31
  -6   5  -8   57.85    5.40
  -6   5  -8   71.38    5.22
  -6  -5  -9    0.14    0.96
  -6   5  -9    0.22    1.71
   6   5   9    0.44    0.96
  -6   5  -9    0.48    1.04
  -6  -5 -10   10.25    1.50
  -6   5 -10   14.38    1.59
  -6  -5 -11   -0.11    0.85
   6   5  11    0.49    1.19
   6   5  12    0.28    1.02
   6   5  13   -0.10    0.78
   6   5  13    1.01    0.91
   6   5  14   -0.88    0.61
   6   5  14   -0.32    0.68
  -6  -6  16    0.94    0.40
  -6   6  15    2.67    0.63
  -6  -6  14    0.94    1.02
  -6   6  14   -0.09    0.69
  -6   6  13    1.63    0.89
  -6  -6  13    1.95    1.05
  -6  -6  13    3.25    1.21
  -6  -6  12    0.93    0.91
  -6   6  12    1.65    1.01
  -6  -6  12   -0.17    1.32
  -6  -6  12    0.16    1.16
  -6  -6  11    3.37    1.29
  -6  -6  11    1.64    1.05
  -6  -6  11    1.33    1.36
  -6  -6  10   18.34    2.00
  -6  -6  10   20.25    2.24
  -6  -6  10   19.41    2.06
  -6   6  10   20.25    2.18
  -6   6   9   80.48    5.72
  -6  -6   9   75.01    5.61
  -6  -6   9   66.83    5.61
  -6   6   9   71.34    5.68
  -6   6   8    1.72    1.10
  -6   6   8   -0.53    1.29
  -6  -6   8    0.32    1.00
  -6  -6   8    0.56    1.19
  -6   6   7    0.68    1.07
  -6   6   7    1.59    1.27
  -6  -6   7    0.19    1.05
  -6  -6   7    0.96    1.20
  -6  -6   7    1.73    1.09
  -6  -6   6   23.96    2.36
  -6   6   6   22.67    2.29
  -6  -6   6   24.70    2.26
  -6  -6   6   21.55    2.37
  -6   6   6   18.51    2.06
  -6  -6   5   33.12    2.91
  -6   6   5   32.76    2.89
  -6   6   5   33.38    2.97
  -6  -6   5   34.77    3.01
  -6  -6   4    4.30    1.08
  -6   6   4    4.75    1.25
  -6  -6   4    5.83    1.17
  -6   6   4    5.84    1.21
  -6   6   4    4.59    1.17
  -6   6   3   49.06    3.86
  -6  -6   3   52.82    4.03
  -6  -6   3   45.87    3.80
  -6  -6   3   47.48    3.80
  -6   6   3   43.89    3.80
  -6   6   3   46.52    3.83
  -6  -6   2    3.69    1.02
  -6  -6   2    4.93    1.25
  -6   6   2    3.53    1.13
  -6  -6   2    3.55    0.95
  -6   6   2    5.01    1.17
  -6   6   2    0.77    1.30
  -6   6   2    2.46    1.18
  -6   6   1    1.36    1.43
  -6  -6   1    0.74    0.91
  -6  -6   1    1.62    0.85
  -6  -6   1    0.68    1.08
  -6   6   1    1.25    0.98
  -6   6   1    0.64    1.07
  -6   6   1    0.62    0.95
  -6   6   0   21.89    2.21
  -6  -6   0   19.70    2.13
  -6   6   0   16.43    2.41
  -6  -6   0   22.61    2.09
  -6   6   0   20.15    2.08
  -6   6  -1   34.36    3.40
   6   6   1   41.00    3.44
  -6   6  -1   38.30    3.34
  -6   6  -1   46.62    3.78
  -6  -6  -1   42.59    3.44
  -6   6  -1   41.02    3.41
  -6   6  -2    6.58    1.31
  -6   6  -2    6.30    1.19
  -6   6  -2    5.55    1.83
  -6  -6  -2    6.63    1.29
   6   6   2    4.79    1.19
  -6   6  -3    0.71    1.13
  -6   6  -3    1.20    0.97
  -6   6  -3    1.46    1.03
   6   6   3    0.81    0.93
  -6   6  -3   -0.43    1.68
  -6  -6  -3    1.88    1.01
  -6   6  -4    8.65    1.49
  -6   6  -4    5.54    1.25
  -6   6  -4    5.02    1.28
   6   6   4    5.79    1.50
   6   6   4    6.14    1.29
  -6  -6  -4    7.46    1.22
  -6   6  -5    4.48    1.10
  -6   6  -5    2.82    1.03
  -6   6  -5    3.10    1.27
   6   6   5    2.43    1.30
  -6  -6  -5    3.52    1.08
  -6   6  -5    5.79    1.97
  -6   6  -6    1.99    1.23
  -6   6  -6    0.71    1.76
  -6   6  -6    1.28    0.92
   6   6   6    1.34    1.31
  -6  -6  -6    2.23    0.91
  -6   6  -6    0.77    0.96
  -6   6  -7    1.01    0.95
  -6   6  -7    0.70    1.82
   6   6   7    1.77    1.18
  -6  -6  -7    1.55    0.97
  -6   6  -7   -0.18    1.15
  -6   6  -8    7.68    2.01
  -6   6  -8    5.36    1.33
  -6   6  -9   18.86    2.69
  -6   6  -9   24.60    2.30
  -6   6 -10    0.38    0.92
   6   6  10   -0.16    1.18
   6   6  11    0.42    1.03
   6   6  11   -0.24    0.85
   6   6  12   -0.30    0.72
   6   6  12    0.23    0.90
   6   6  13    0.08    0.68
   6   6  13    1.03    0.61
   6   6  14    0.20    0.45
  -6  -7  15    0.45    0.41
  -6   7  15    0.84    0.37
  -6  -7  14   -0.17    0.66
  -6   7  14    0.14    0.58
  -6  -7  13    0.57    0.95
  -6  -7  13    0.44    0.82
  -6  -7  12   -1.89    1.01
  -6  -7  12    0.14    1.10
  -6   7  12    1.06    0.83
  -6   7  11    2.07    0.97
  -6  -7  11    2.12    1.28
  -6  -7  11    1.54    1.12
  -6   7  11    0.55    0.91
  -6  -7  10    0.15    1.10
  -6   7  10    0.46    1.00
  -6  -7  10   -0.89    1.29
  -6  -7  10    0.67    1.16
  -6   7  10   -0.45    0.92
  -6  -7   9    4.06    1.31
  -6   7   9    6.84    1.26
  -6   7   9    3.86    1.13
  -6  -7   9    3.49    1.32
  -6  -7   8    1.06    1.26
  -6  -7   8    1.64    0.97
  -6   7   8    0.51    1.07
  -6   7   8    1.66    0.99
  -6  -7   8    2.12    1.19
  -6  -7   7    2.14    1.03
  -6  -7   7    2.22    1.33
  -6   7   7    3.23    1.23
  -6   7   7    1.27    0.86
  -6   7   6    6.55    1.24
  -6  -7   6    8.87    1.38
  -6  -7   6    8.55    1.40
  -6  -7   6    6.78    1.63
  -6   7   6    8.27    1.43
  -6  -7   6    7.45    1.33
  -6  -7   5   14.21    1.65
  -6   7   5   13.03    1.75
  -6  -7   5   13.43    1.72
  -6   7   5   12.58    1.67
  -6   7   5   13.17    1.65
  -6   7   4   65.94    5.20
  -6  -7   4   65.75    5.19
  -6   7   4   72.74    5.30
  -6   7   4   61.76    5.18
  -6  -7   4   75.85    5.47
  -6  -7   4   65.80    5.20
  -6  -7   3    0.30    0.88
  -6   7   3   -0.17    1.10
  -6  -7   3    1.61    0.94
  -6  -7   3    0.79    1.17
  -6   7   3    0.47    1.07
  -6   7   3    0.33    1.05
  -6   7   2    2.42    1.47
  -6  -7   2    3.10    1.09
  -6   7   2    5.23    1.22
  -6   7   2    3.29    1.28
  -6   7   2    4.07    1.17
  -6  -7   2    3.64    1.28
  -6   7   1   -0.54    1.46
  -6  -7   1    0.66    0.99
  -6  -7   1    0.55    1.20
  -6   7   1    0.36    1.20
  -6   7   1    0.58    0.95
  -6   7   0   38.23    3.05
   6   7   0   35.25    3.14
  -6   7   0   23.95    3.15
  -6  -7   0   33.92    2.98
  -6   7   0   35.50    3.03
  -6  -7   0   32.08    3.04
  -6   7   0   31.24    3.04
   6   7   0   33.08    3.13
  -6   7  -1    5.75    1.21
   6   7   1    4.01    1.36
  -6   7  -1    7.43    1.83
  -6  -7  -1    4.20    1.13
  -6   7  -1    3.83    1.25
   6   7   1    6.28    1.50
  -6   7  -1    4.12    1.42
  -6  -7  -1    4.06    1.21
  -6  -7  -2   26.86    2.50
  -6   7  -2   26.54    2.44
  -6   7  -2   26.32    2.87
   6   7   2   23.14    2.61
   6   7   2   23.85    2.49
  -6   7  -2   23.55    2.45
   6   7   3    0.22    1.26
   6   7   3    1.45    1.14
  -6   7  -3   -0.77    1.28
  -6   7  -3   -0.45    1.70
  -6   7  -3   -0.35    1.04
  -6   7  -3   -0.92    1.07
   6   7   4    1.39    1.08
  -6   7  -4    1.91    1.02
  -6   7  -4    1.02    1.07
  -6   7  -4    3.06    1.38
  -6   7  -4   -1.17    1.83
  -6  -7  -4    4.15    1.12
  -6   7  -5   10.16    1.47
  -6   7  -5   13.97    1.84
  -6   7  -5   10.36    1.57
  -6  -7  -5   13.72    1.65
  -6   7  -6   33.63    3.32
  -6   7  -6   45.07    3.93
  -6   7  -6   41.83    3.29
  -6  -7  -6   35.54    3.26
  -6   7  -7   -0.17    1.17
  -6   7  -7    0.46    1.71
  -6   7  -7   -0.41    0.87
   6   7   8   -0.15    1.06
   6   7   8    0.12    0.82
  -6   7  -8    1.07    1.62
  -6   7  -8    0.63    1.08
   6   7   9    1.11    1.03
   6   7   9   -0.45    0.77
  -6   7  -9    0.19    1.59
  -6   7  -9   -0.13    0.96
   6  -7  10    1.98    1.05
   6   7  10    1.96    1.01
   6   7  10    2.73    0.81
  -6   7 -10    1.15    0.85
   6   7  11    4.61    0.80
   6   7  11    1.73    0.88
   6   7  12    5.04    0.76
   6   7  12    6.61    0.90
   6   7  13    0.23    0.54
  -6  -8  13    1.62    0.69
  -6   8  13    1.73    0.62
  -6  -8  12    4.35    1.05
  -6  -8  12    5.59    1.00
  -6   8  12    5.81    0.96
  -6  -8  11    0.12    0.90
  -6  -8  11    1.35    1.00
  -6   8  11    2.93    0.93
  -6  -8  10   -0.14    1.13
  -6   8  10   -0.65    0.94
  -6  -8  10   -0.54    1.00
  -6  -8  10    0.40    1.00
  -6  -8   9   -0.63    1.24
  -6   8   9    2.15    1.09
  -6  -8   9    1.46    1.11
  -6  -8   9    1.30    1.09
  -6   8   8    1.99    1.05
  -6  -8   8    0.46    1.06
  -6  -8   8    1.10    1.17
  -6   8   7   12.79    1.74
  -6  -8   7   13.23    1.89
  -6  -8   7   15.00    1.77
  -6  -8   6   61.70    4.97
  -6   8   6   62.60    4.90
  -6   8   6   69.84    5.08
  -6  -8   5    1.25    1.31
  -6   8   5    0.96    1.08
  -6   8   5   -0.62    0.99
  -6  -8   5    3.19    1.01
  -6  -8   4   -0.49    0.96
  -6   8   4   -0.16    1.13
  -6  -8   4   -0.21    1.22
  -6   8   4   -0.33    1.02
  -6   8   4   -0.16    1.01
  -6   8   3   13.41    1.58
  -6   8   3    5.26    1.46
  -6  -8   3    7.99    1.41
  -6  -8   3   11.58    1.71
   6   8  -3    8.19    1.49
  -6   8   3   10.82    1.55
  -6   8   2   32.71    2.84
  -6   8   2   39.89    2.83
   6   8  -2   33.17    3.03
  -6  -8   2   34.51    2.82
  -6   8   2   37.86    2.95
  -6  -8   2   36.42    2.99
   6   8  -2   35.30    2.94
   6   8  -1   -1.08    1.31
  -6  -8   1    1.57    1.01
  -6   8   1    1.72    1.29
  -6  -8   1   -0.19    1.18
  -6   8   1   -0.36    1.47
   6   8  -1    1.59    1.22
  -6   8   0    9.97    1.80
  -6   8   0   12.91    1.79
  -6  -8   0   15.27    1.89
  -6   8   0    9.72    2.04
  -6  -8   0   15.87    1.74
  -6   8   0   12.66    1.69
   6   8   0   13.00    1.91
   6   8   0   14.42    1.90
  -6   8  -1    1.38    1.23
  -6   8  -1   -0.18    1.13
  -6  -8  -1    0.17    1.06
  -6   8  -1    1.66    1.68
  -6  -8  -1    0.18    0.98
  -6   8  -1    0.32    0.98
   6   8   1   -0.64    1.22
   6   8   1   -0.61    1.13
  -6  -8  -2    2.80    1.08
  -6   8  -2    2.16    1.15
  -6   8  -2    1.36    1.03
   6   8   2    4.15    1.40
   6   8   2    1.19    1.20
  -6   8  -2    2.18    1.68
  -6  -8  -2    2.14    0.97
   6   8   3    0.19    1.01
  -6   8  -3    1.41    1.08
  -6   8  -3    1.85    1.02
  -6   8  -3    0.20    1.26
  -6   8  -3    3.16    1.93
  -6   8  -4   26.49    2.60
  -6   8  -4   23.34    2.38
  -6   8  -4   23.84    2.24
  -6   8  -4   24.54    2.93
  -6   8  -5   -0.74    1.10
  -6   8  -5    1.26    0.98
  -6   8  -6   12.87    2.30
  -6   8  -6   10.63    1.54
  -6   8  -7   -0.94    1.08
  -6   8  -7   -0.84    1.65
  -6   8  -7    0.59    0.79
  -6   8  -8    0.54    0.96
  -6   8  -8    2.46    1.63
   6   8   9    2.16    0.85
  -6   8  -9    1.41    0.86
   6  -8   9    1.17    1.06
  -6   8  -9    2.28    1.43
   6   8  10    0.39    0.80
   6   8  10    1.16    0.69
   6   8  11    0.15    0.68
   6   8  11    1.22    0.52
   6   8  12   -0.24    0.47
  -6   9  12    4.95    0.70
  -6  -9  12    3.20    0.62
  -6   9  11    0.79    0.64
  -6  -9  11    1.72    0.68
  -6  -9  11    1.15    0.67
  -6  -9  10    0.91    0.85
  -6  -9  10    0.09    0.73
   6   9 -10    0.09    1.03
  -6   9  10    0.48    0.73
  -6  -9   9    1.41    1.00
  -6  -9   9    0.13    0.95
  -6  -9   9   -0.62    0.80
  -6   9   9   -0.22    0.82
  -6  -9   8    0.12    0.97
  -6  -9   8    0.47    1.01
  -6   9   8    0.12    0.86
  -6  -9   8    1.79    0.94
  -6  -9   7   -0.53    1.01
  -6  -9   7   -0.70    0.90
  -6   9   7   -1.31    0.97
  -6   9   6    5.99    1.12
  -6  -9   6    6.09    1.17
  -6   9   6    7.71    1.24
  -6   9   5   -0.68    0.95
  -6   9   5    0.14    0.89
  -6  -9   5    0.96    1.27
  -6   9   4   -0.41    0.94
  -6   9   4    0.61    1.15
  -6   9   4    0.62    0.98
  -6  -9   4    1.75    1.34
  -6   9   3    7.14    1.20
  -6  -9   3    5.55    1.45
  -6   9   3    5.27    1.22
  -6   9   3    4.92    1.42
  -6  -9   2    7.25    1.51
  -6   9   2    4.63    1.23
  -6   9   2    2.89    1.36
  -6  -9   1   28.96    3.10
  -6   9   1   36.44    3.22
  -6   9   1   39.73    3.10
  -6   9   0    0.30    0.97
  -6  -9   0    1.17    1.05
  -6   9   0   -0.35    1.09
  -6   9   0   -0.38    1.28
  -6   9   0   -0.54    1.40
  -6  -9  -1    1.68    1.05
  -6   9  -1    2.51    1.25
  -6   9  -1    2.69    1.58
  -6   9  -1    3.65    1.06
  -6   9  -1    4.56    1.28
  -6   9  -2   -1.21    1.65
  -6   9  -2    0.77    0.86
  -6   9  -3   33.51    2.83
  -6   9  -3   32.06    2.97
  -6   9  -4    4.75    1.74
  -6   9  -4    4.06    1.36
  -6   9  -4    5.06    1.21
  -6   9  -5    9.45    1.98
  -6   9  -5   13.32    1.50
  -6   9  -5    7.90    1.53
  -6   9  -6    0.81    0.81
  -6   9  -6    1.64    1.04
  -6   9  -7   -1.91    1.55
   6   9   7   -0.26    0.82
  -6   9  -7   -0.64    0.95
  -6   9  -7   -0.69    0.70
   6   9   8   -0.40    0.70
  -6   9  -8   -0.30    1.42
  -6   9  -8    0.52    0.79
   6  -9   8    1.10    0.99
  -6   9  -9    1.00    0.68
   6   9   9    0.81    0.64
   6  -9   9    0.22    0.84
   6   9  10    1.33    0.52
  -6  10  10    1.39    0.54
  -6 -10   9    3.01    0.86
  -6  10   9    3.93    0.72
  -6  10   8    0.97    0.65
  -6 -10   8   -0.12    0.84
  -6  10   7    1.97    0.76
  -6  10   6    0.66    0.72
  -6 -10   6    0.30    1.08
  -6 -10   5    0.16    1.02
  -6  10   5    0.23    0.77
  -6 -10   4   10.63    1.58
  -6  10   4   10.20    1.36
  -6  10   3   42.23    3.24
  -6  10   3   37.99    3.23
  -6 -10   3   40.02    3.34
  -6  10   3   34.51    3.22
  -6  10   2    2.69    1.10
  -6 -10   2    2.49    1.13
  -6  10   2    3.51    0.95
  -6  10   2    0.78    1.09
  -6 -10   1    0.15    1.00
   6 -10  -1   -0.41    0.96
  -6  10   1   -0.25    0.84
  -6  10   1    0.16    1.18
   6 -10   0    2.29    1.16
  -6 -10   0    1.89    1.00
  -6  10   0    3.37    1.29
  -6  10   0    2.16    1.06
  -6  10   0    2.18    0.88
  -6  10  -1   30.08    2.55
  -6  10  -1   22.42    2.14
   6 -10   1   19.56    2.41
  -6  10  -1   29.93    2.48
  -6  10  -2    0.66    1.38
   6 -10   2    1.68    1.26
  -6  10  -2    1.61    0.98
  -6  10  -3   -1.34    1.43
  -6  10  -3    0.16    1.07
   6 -10   3    0.67    1.17
  -6  10  -3    0.82    0.86
  -6  10  -4    1.32    1.41
  -6  10  -4    0.73    1.04
   6 -10   4   -0.81    1.09
  -6  10  -4    1.10    0.81
  -6  10  -5    2.82    1.48
  -6  10  -5    2.09    1.01
  -6  10  -5    1.74    0.77
   6 -10   5    0.90    1.04
  -6  10  -6    0.11    0.86
   6 -10   6   -0.54    0.96
  -6  10  -6   -0.08    0.61
  -6  10  -7    0.71    0.73
  -6  10  -7    1.75    1.19
  -6  10  -8    1.43    0.60
  -6  11   9    2.28    0.43
  -6  11   8    0.64    0.49
   6  11  -8   -0.39    0.73
  -6  11   7    0.28    0.54
  -6 -11   7    0.69    0.71
  -6  11   6   -0.08    0.61
  -6 -11   6    0.60    0.75
  -6  11   5    1.53    0.68
  -6 -11   5    0.44    0.79
  -6  11   4    0.35    0.66
  -6  11   4   -0.09    0.65
  -6 -11   4   -0.45    0.85
  -6  11   3    6.01    0.91
  -6  11   3    5.38    0.99
  -6 -11   3    5.31    1.07
  -6  11   2   -0.23    0.76
  -6  11   2    0.32    0.61
  -6 -11   2   -0.54    0.82
  -6  11   1    4.49    0.76
  -6  11   1    3.07    1.03
  -6  11   0    5.51    1.07
  -6  11   0    5.82    1.19
  -6  11  -1    3.19    0.96
  -6  11  -1    2.90    1.00
   6 -11   1    1.37    0.90
  -6  11  -2   12.02    1.31
   6 -11   2    8.95    1.35
  -6  11  -3   -0.11    0.88
  -6  11  -3    0.85    0.68
   6 -11   3   -1.01    0.90
  -6  11  -4    0.39    0.59
   6 -11   4    1.17    0.85
  -6  11  -4    1.08    1.06
  -6  11  -4    0.40    0.79
  -6  11  -5    1.61    0.49
   6 -11   5    0.10    0.78
  -6  11  -5    0.20    0.98
  -6  11  -5    0.34    0.76
   6 -11   6    1.61    0.64
  -6  11  -6    0.32    0.55
   6  12  -5    0.46    0.70
  -6  12   3    0.48    0.47
  -6  12   2    3.70    0.65
  -6  12   0    2.24    0.74
  -6  12   0    4.22    0.68
  -6  12  -1    1.67    0.70
  -6  12  -1    4.65    0.69
  -6  12  -2    0.45    0.46
  -6  12  -3    0.89    0.57
  -7   0  15    1.38    1.10
  -7   0  14   45.88    3.85
  -7   0  13    0.37    1.23
  -7   0  12    1.36    1.31
  -7   0  12    1.47    1.03
  -7   0  12    0.91    1.16
  -7   0  11   -0.20    1.15
  -7   0  11   -1.14    1.33
  -7   0  11    1.11    1.22
  -7   0  10   -0.16    1.20
  -7   0  10    1.08    0.97
  -7   0  10    2.21    1.28
  -7   0  10    1.91    1.12
  -7   0   9    1.27    1.18
  -7   0   9   -0.45    0.90
  -7   0   9    0.19    1.11
  -7   0   9    0.69    1.15
  -7   0   9    0.77    1.37
  -7   0   8   23.63    2.25
  -7   0   8   19.08    2.17
  -7   0   8   18.83    2.02
  -7   0   8   19.34    2.13
  -7   0   8   22.23    2.34
  -7   0   7   -0.64    1.02
  -7   0   7   -0.14    0.83
  -7   0   7   -0.16    0.93
  -7   0   7   -0.17    1.17
  -7   0   7   -0.15    0.94
  -7   0   6   59.34    4.17
  -7   0   6   53.67    4.18
  -7   0   6   47.09    4.08
  -7   0   6   47.96    4.07
  -7   0   5    0.83    0.92
  -7   0   4    0.39    0.81
  -7   0   3   -0.50    0.83
  -7   0   2   24.45    2.23
  -7   0   1    0.73    0.85
  -7   0   0  110.39    7.32
  -7   0   0   94.09    7.10
  -7   0  -1    0.68    0.58
  -7   0  -1    0.91    0.65
  -7   0  -1   -0.13    0.87
  -7   0  -2   20.44    1.61
  -7   0  -2   18.54    1.80
  -7   0  -2   16.23    1.90
  -7   0  -3    0.06    0.43
  -7   0  -3   -0.98    0.75
  -7   0  -3   -0.15    0.90
  -7   0  -4   45.06    3.36
  -7   0  -4   37.24    3.37
  -7   0  -4   43.11    3.47
  -7   0  -4   38.52    3.34
  -7   0  -5   -0.60    0.84
  -7   0  -5    0.44    0.96
  -7   0  -5   -0.88    1.12
  -7   0  -5   -0.16    1.04
   7   0   6    1.38    1.19
  -7   0  -6    1.15    0.98
  -7   0  -6    1.23    0.99
   7   0   6    1.79    1.45
  -7   0  -6   -0.19    1.05
  -7   0  -6    0.34    1.07
   7   0   7   -2.05    1.21
  -7   0  -7    0.35    0.94
  -7   0  -7    0.78    0.94
   7   0   7    0.63    1.37
  -7   0  -7   -0.62    1.32
  -7   0  -7   -1.08    1.26
   7   0   8    5.05    1.35
  -7   0  -8    4.27    1.27
  -7   0  -8    4.18    1.46
   7   0   8    3.26    1.47
  -7   0  -8    4.49    1.14
  -7   0  -8    3.02    1.37
   7   0   9   -0.22    1.32
  -7   0  -9   -0.58    1.24
   7   0   9   -0.62    1.22
  -7   0  -9    0.68    1.25
  -7   0 -10   54.26    4.42
  -7   0 -10   50.47    4.49
   7   0  10   52.15    4.43
  -7   0 -11   -0.36    1.21
   7   0  11    0.20    1.19
  -7   0 -12    5.00    1.28
   7   0  12    2.39    1.14
  -7   0 -13   -0.41    0.96
   7   0  13    0.42    1.01
  -7   0 -14    1.14    0.88
   7   0  14    3.38    0.91
   7   0  15    0.27    0.52
  -7   0 -15    0.20    0.57
   7   0  15    1.14    0.57
  -7   1  17    0.29    0.52
  -7  -1  17    1.13    0.60
  -7  -1  16   16.31    1.57
  -7   1  16   16.38    1.55
  -7  -1  16   13.98    1.61
  -7   1  15    0.53    1.01
  -7  -1  15    0.68    1.06
  -7  -1  15   -1.29    1.01
  -7   1  15    0.24    0.91
  -7   1  15    1.06    1.03
  -7  -1  15    2.30    1.03
  -7   1  14    7.25    1.52
  -7  -1  14    8.32    1.54
  -7   1  14   10.67    1.50
  -7  -1  14    7.64    1.51
  -7  -1  14    5.13    1.28
  -7   1  14    9.74    1.40
  -7   1  13   26.59    2.68
  -7  -1  13   30.42    2.66
  -7  -1  13   24.98    2.65
  -7  -1  13   23.40    2.42
  -7   1  13   24.86    2.64
  -7  -1  13   26.82    2.71
  -7  -1  13   31.26    2.71
  -7   1  13   26.91    2.59
  -7   1  12   57.18    4.53
  -7  -1  12   59.08    4.59
  -7   1  12   62.69    4.66
  -7  -1  12   56.31    4.63
  -7  -1  12   57.72    4.54
  -7  -1  12   57.91    4.44
  -7   1  12   47.22    4.51
  -7  -1  12   54.89    4.61
  -7   1  12   50.69    4.24
  -7  -1  11   19.95    2.36
  -7   1  11   25.15    2.46
  -7  -1  11   22.16    2.37
  -7   1  11   24.84    2.33
  -7   1  11   18.25    2.01
  -7  -1  11   22.41    2.41
  -7   1  11   23.45    2.41
  -7   1  11   21.50    2.07
  -7  -1  11   19.09    2.31
  -7   1  10    2.16    1.30
  -7  -1  10    3.59    1.27
  -7   1  10    3.91    1.24
  -7   1  10    3.01    1.28
  -7  -1  10    3.25    1.34
  -7   1  10    3.32    0.92
  -7  -1  10    3.77    1.08
  -7   1  10    2.23    0.95
  -7  -1  10    2.51    1.27
  -7   1  10    1.75    1.13
  -7   1   9   43.06    3.79
  -7   1   9   49.18    3.96
  -7  -1   9   44.64    3.96
  -7   1   9   50.72    3.94
  -7  -1   9   48.26    3.91
  -7   1   9   44.15    3.83
  -7  -1   9   40.95    3.83
  -7   1   9   40.12    3.54
  -7   1   9   42.79    3.62
  -7  -1   9   49.92    3.82
  -7   1   9   43.88    3.61
  -7  -1   9   47.47    3.82
  -7   1   9   54.72    3.91
  -7   1   8   22.58    2.18
  -7   1   8   18.06    2.25
  -7  -1   8   18.20    2.22
  -7   1   8   22.71    2.19
  -7  -1   8   23.29    2.21
  -7  -1   8   19.57    2.16
  -7   1   8   21.74    2.19
  -7   1   8   20.27    1.91
  -7  -1   8   20.47    2.13
  -7   1   8   21.93    2.20
  -7   1   8   21.49    2.02
  -7  -1   8   21.52    2.15
  -7   1   8   19.75    1.98
  -7   1   7   22.72    2.12
  -7   1   7   24.77    2.43
  -7  -1   7   22.67    2.38
  -7  -1   7   25.44    2.34
  -7   1   7   25.46    2.30
  -7   1   7   21.07    2.29
  -7  -1   7   21.47    2.31
  -7   1   7   20.29    2.21
  -7  -1   7   23.96    2.25
  -7   1   7   26.12    2.35
  -7  -1   7   25.53    2.28
  -7   1   7   24.23    2.17
  -7   1   6    4.78    1.27
  -7  -1   6    4.71    1.28
  -7   1   6    2.78    1.07
  -7  -1   6    7.16    1.18
  -7  -1   6    4.22    1.12
  -7   1   6    5.30    1.24
  -7   1   6    5.67    1.10
  -7  -1   6    6.23    1.10
  -7   1   6    7.04    1.25
  -7  -1   6    2.69    1.15
  -7  -1   5    3.29    1.04
  -7   1   5    6.47    1.15
  -7   1   5    5.74    1.12
  -7  -1   5    4.46    1.11
  -7  -1   4    2.38    1.00
  -7   1   4    2.75    0.98
  -7   1   4    1.43    0.92
  -7  -1   4    2.65    0.98
  -7  -1   3   14.30    1.49
  -7   1   3    9.85    1.38
  -7  -1   3   12.36    1.45
  -7   1   2   26.54    2.30
  -7  -1   2   25.44    2.33
  -7  -1   2   25.81    2.19
  -7  -1   1   36.54    3.01
  -7   1   1   33.66    2.97
  -7  -1   1   38.69    2.90
  -7  -1   0   62.03    4.73
  -7   1   0   57.03    4.63
  -7  -1   0   64.74    4.54
  -7   1  -1   11.79    1.41
  -7  -1  -1   14.76    1.53
  -7   1  -1   11.81    1.23
  -7  -1  -1   10.18    1.19
  -7  -1  -2   47.58    3.72
  -7   1  -2   47.15    3.64
  -7  -1  -2   44.68    3.53
  -7  -1  -2   48.68    3.81
  -7   1  -2   51.97    3.80
  -7  -1  -3   50.68    3.97
  -7   1  -3   53.61    3.92
  -7  -1  -3   52.48    4.10
  -7   1  -3   52.04    4.03
  -7  -1  -3   47.43    3.73
  -7   1  -4   25.87    2.61
  -7  -1  -4   29.60    2.34
  -7  -1  -4   28.30    2.69
  -7   1  -4   29.89    2.72
  -7   1  -4   31.65    2.76
  -7  -1  -4   32.85    2.81
  -7  -1  -4   31.40    2.67
  -7   1  -4   33.52    2.64
  -7  -1  -4   31.86    2.74
  -7   1  -4   28.66    2.61
  -7  -1  -5    1.54    0.98
  -7   1  -5    1.88    0.86
  -7  -1  -5    1.12    1.08
  -7   1  -5    1.39    1.05
  -7  -1  -5    1.23    0.84
  -7   1  -5    0.44    0.82
  -7  -1  -5   -0.18    1.09
  -7   1  -5    1.87    1.11
   7   1   5    0.69    0.88
   7  -1   6    5.74    1.53
   7   1   6    4.21    1.14
  -7  -1  -6    8.88    1.56
  -7   1  -6    8.00    1.53
  -7   1  -6    7.33    1.32
  -7  -1  -6   11.03    1.45
  -7   1  -6   10.14    1.39
  -7  -1  -6   10.47    1.59
  -7   1  -6    9.77    1.50
   7  -1   6    5.49    1.41
  -7  -1  -7    2.08    1.17
  -7   1  -7    2.82    1.26
  -7  -1  -7    2.28    1.05
  -7   1  -7    0.91    0.98
   7  -1   7    3.75    1.59
  -7   1  -7    3.13    1.08
  -7   1  -7    0.53    1.19
  -7  -1  -7    2.92    1.25
   7  -1   7    2.04    1.21
  -7  -1  -8   10.94    1.85
  -7   1  -8   10.87    1.78
  -7   1  -8   14.03    1.60
  -7  -1  -8   11.35    1.55
   7  -1   8    8.37    1.84
   7   1   8   12.56    1.84
   7  -1   8   15.32    1.82
  -7  -1  -8   11.22    1.83
  -7   1  -8   10.94    1.76
  -7   1  -8   10.69    1.59
  -7  -1  -9   16.59    1.91
  -7   1  -9   17.31    1.90
  -7  -1  -9   18.96    2.12
  -7   1  -9   11.58    1.93
   7  -1   9   18.68    2.20
   7   1   9    9.17    1.83
   7  -1   9   13.12    1.90
  -7  -1  -9   16.14    2.14
  -7   1  -9   12.75    1.96
  -7  -1 -10   13.10    1.90
  -7   1 -10    9.66    1.72
  -7  -1 -10   13.32    1.65
  -7   1 -10   10.08    1.59
  -7  -1 -10   10.63    1.78
   7  -1  10   10.76    1.88
  -7  -1 -11   31.67    3.03
   7  -1  11   33.51    3.09
  -7  -1 -12    0.95    1.11
   7  -1  12    0.33    1.05
   7  -1  13   10.71    1.43
  -7  -1 -13    8.65    1.34
   7   1  13    6.93    1.32
  -7  -1 -14    4.17    0.98
  -7   1 -14    3.31    0.98
  -7  -1 -15    0.13    0.52
  -7   1 -15    0.25    0.53
   7  -1  15    0.56    0.56
   7  -1  15    1.20    0.59
  -7  -2  17    4.15    0.66
  -7  -2  16    8.80    1.17
  -7  -2  16    8.75    1.11
  -7   2  16    7.51    1.03
  -7  -2  15    4.94    1.09
  -7   2  15    5.32    1.03
  -7  -2  15    6.80    1.25
  -7  -2  15    5.89    1.23
  -7  -2  14    0.15    1.06
  -7   2  14    0.40    1.03
  -7   2  14    0.15    1.03
  -7  -2  14    2.04    1.21
  -7   2  14    2.05    1.12
  -7  -2  14    1.83    1.07
  -7  -2  14    1.70    1.16
  -7  -2  13    8.17    1.56
  -7  -2  13    9.32    1.43
  -7   2  13    9.55    1.52
  -7  -2  13    7.31    1.56
  -7  -2  13    7.29    1.51
  -7   2  13    8.57    1.55
  -7  -2  13   10.24    1.62
  -7   2  13    9.07    1.48
  -7   2  13    8.18    1.25
  -7   2  12    7.53    1.20
  -7  -2  12    4.77    1.41
  -7  -2  12    8.76    1.52
  -7   2  12    6.81    1.37
  -7   2  12    6.76    1.22
  -7  -2  12    4.56    1.55
  -7   2  12    8.60    1.54
  -7  -2  12    7.84    1.48
  -7   2  12    4.32    1.44
  -7  -2  12    5.23    1.49
  -7   2  11    2.47    1.01
  -7  -2  11    0.91    1.19
  -7   2  11    2.56    1.14
  -7  -2  11    0.76    1.39
  -7   2  11    2.62    1.02
  -7   2  11    1.29    1.15
  -7  -2  11    2.68    1.31
  -7  -2  11    1.16    1.33
  -7   2  11    1.25    1.16
  -7   2  10   36.82    3.48
  -7   2  10   39.37    3.72
  -7  -2  10   43.59    3.82
  -7   2  10   46.32    3.81
  -7  -2  10   50.00    3.87
  -7   2  10   51.04    3.63
  -7   2  10   47.71    3.78
  -7  -2  10   42.46    3.79
  -7  -2  10   42.57    3.72
  -7  -2  10   46.50    3.76
  -7   2  10   40.99    3.65
  -7  -2   9    6.09    1.38
  -7   2   9    6.83    1.41
  -7   2   9    8.33    1.29
  -7   2   9   10.42    1.28
  -7   2   9    5.91    1.41
  -7  -2   9    9.07    1.51
  -7  -2   9    6.72    1.49
  -7   2   9    7.19    1.38
  -7   2   9    6.54    1.43
  -7  -2   9    5.08    1.39
  -7  -2   9    7.73    1.43
  -7  -2   8   19.45    2.09
  -7  -2   8   21.16    2.11
  -7   2   8   15.58    2.02
  -7  -2   8   20.60    2.19
  -7   2   8   20.03    1.94
  -7   2   8   17.23    1.86
  -7   2   8   18.99    2.05
  -7  -2   8   20.71    2.12
  -7   2   8   17.57    2.05
  -7  -2   8   20.54    2.14
  -7   2   8   19.54    2.06
  -7   2   8   19.02    2.21
  -7  -2   8   23.49    2.27
  -7  -2   7    4.74    1.10
  -7   2   7    5.44    1.19
  -7  -2   7    4.99    1.26
  -7   2   7    7.06    1.16
  -7   2   7    4.21    1.00
  -7  -2   7    4.69    1.22
  -7   2   7    4.47    1.18
  -7   2   7    5.01    1.18
  -7  -2   7    5.84    1.30
  -7  -2   7    4.80    1.23
  -7   2   7    5.29    1.13
  -7   2   7    3.13    1.22
  -7  -2   7    4.59    1.32
  -7   2   6    8.28    1.45
  -7  -2   6    6.50    1.40
  -7  -2   6    7.39    1.32
  -7   2   6    8.14    1.30
  -7  -2   6   10.35    1.45
  -7   2   6   12.43    1.45
  -7   2   6    8.55    1.27
  -7   2   6    7.08    1.18
  -7  -2   6    9.32    1.43
  -7   2   6    7.27    1.32
  -7  -2   6   11.14    1.43
  -7   2   5   -0.14    1.02
  -7  -2   5    1.33    1.02
  -7  -2   5    0.38    0.92
  -7   2   5    1.01    0.90
  -7   2   5    1.50    0.94
  -7  -2   5   -0.99    1.00
  -7  -2   5    1.41    0.88
  -7   2   5    1.49    0.86
  -7   2   4   -1.03    0.88
  -7  -2   4    0.27    0.84
  -7  -2   4    0.60    0.91
  -7   2   4    0.59    0.85
  -7  -2   3   74.50    5.50
  -7   2   3   72.53    5.49
  -7  -2   3   71.78    5.42
  -7  -2   3   73.26    5.44
  -7   2   3   75.28    5.45
  -7   2   2    7.67    1.22
  -7  -2   2   10.30    1.31
  -7  -2   2    7.77    1.13
  -7  -2   2   10.52    1.31
  -7  -2   1   19.87    1.79
  -7  -2   1   17.77    1.60
  -7  -2   0   43.45    3.23
  -7  -2   0   38.78    3.34
  -7   2   0   41.79    3.36
  -7   2  -1    1.12    0.87
  -7  -2  -1    0.53    0.84
  -7  -2  -1    0.76    0.71
  -7   2  -1    0.75    0.56
  -7   2  -2    1.70    0.90
  -7  -2  -2    0.99    0.89
  -7   2  -2    0.87    0.60
  -7  -2  -2    1.23    0.63
  -7  -2  -3   12.17    1.27
  -7  -2  -3   11.73    1.61
  -7   2  -3   11.43    1.56
  -7   2  -3   14.15    1.39
  -7   2  -3    9.80    1.47
  -7  -2  -3   12.23    1.62
  -7  -2  -3   15.22    1.67
  -7   2  -3   11.49    1.45
  -7   2  -3   10.74    1.46
  -7  -2  -4    1.30    0.67
  -7   2  -4    1.13    1.01
  -7  -2  -4    0.76    1.11
  -7   2  -4    3.45    0.93
  -7   2  -4    2.28    1.03
  -7  -2  -4    0.49    1.05
  -7  -2  -4    1.10    1.03
  -7   2  -4    1.69    0.91
  -7   2  -4    1.01    0.90
  -7   2  -5    2.99    0.96
  -7  -2  -5    3.02    1.21
  -7   2  -5    4.13    1.17
  -7   2  -5    3.21    1.06
  -7  -2  -5    3.28    1.17
   7   2   5    4.14    1.19
  -7  -2  -5    3.41    0.75
  -7  -2  -5    3.74    1.32
  -7   2  -5    3.64    1.19
   7   2   5    4.92    1.29
   7  -2   5    1.47    1.28
  -7  -2  -6   38.31    3.27
  -7   2  -6   42.79    3.27
   7   2   6   48.98    3.53
   7  -2   6   25.84    3.34
   7   2   6   33.51    3.40
   7  -2   6   36.41    3.44
   7   2   6   33.95    3.22
  -7   2  -6   36.93    3.26
  -7  -2  -6   43.63    3.41
  -7  -2  -6   39.07    3.43
  -7   2  -6   38.19    3.33
  -7  -2  -6   32.83    3.26
  -7   2  -6   44.23    3.30
  -7  -2  -7   12.39    1.59
  -7   2  -7    9.16    1.48
  -7  -2  -7   10.72    1.72
  -7   2  -7   11.46    1.67
   7   2   7    8.84    1.78
   7  -2   7   11.18    1.80
  -7   2  -7   11.15    1.48
  -7  -2  -7    9.55    1.49
  -7  -2  -7    9.29    1.65
  -7   2  -7   11.34    1.65
   7   2   7   10.45    1.61
   7  -2   7   10.34    1.73
   7   2   7    9.09    1.55
   7   2   8   32.21    2.99
   7  -2   8   32.07    3.02
  -7  -2  -8   34.25    3.07
  -7   2  -8   31.59    2.97
  -7   2  -8   30.03    2.76
  -7  -2  -8   32.32    2.93
  -7   2  -8   31.45    2.88
   7   2   8   28.20    3.11
   7  -2   8   33.63    3.14
  -7   2  -8   28.75    3.01
  -7  -2  -8   31.51    3.11
  -7   2  -9    0.93    0.98
  -7  -2  -9    2.29    1.04
   7   2   9    0.39    1.05
   7  -2   9   -0.20    1.09
  -7  -2  -9    2.39    1.32
  -7   2  -9    1.70    1.25
  -7   2  -9    0.73    1.20
  -7  -2  -9    2.27    1.37
   7   2   9   -1.25    1.41
   7  -2   9   -0.62    1.30
  -7   2 -10    3.04    1.29
  -7  -2 -10    0.92    1.21
   7   2  10    2.58    1.45
   7  -2  10    0.78    1.22
   7  -2  11    0.71    1.19
   7   2  11    3.25    1.32
  -7   2 -11   -0.26    0.92
  -7  -2 -11    2.03    1.21
  -7   2 -11    1.51    1.18
   7   2  12   15.19    1.74
   7  -2  12   13.15    1.74
  -7  -2 -12   14.48    1.71
  -7   2 -12    9.32    1.60
   7   2  13   -0.62    0.95
   7   2  13    0.12    0.90
   7  -2  13    0.12    0.87
  -7   2 -13    0.24    0.92
  -7  -2 -13    0.24    0.92
   7   2  14    6.65    1.01
   7   2  14    8.00    1.01
   7  -2  14    8.87    1.01
  -7  -2 -14    2.62    0.87
  -7   2 -14    4.07    0.91
   7   2  15    0.51    0.46
  -7  -2 -15   -0.10    0.42
  -7  -3  16    1.04    0.64
  -7  -3  16    1.01    0.75
  -7  -3  15    0.10    0.84
  -7  -3  15    2.48    0.99
  -7  -3  14   18.19    1.86
  -7   3  14   14.06    1.72
  -7  -3  14   23.06    2.05
  -7  -3  14   23.05    2.05
  -7   3  14   16.63    1.85
  -7  -3  14   15.40    1.84
  -7  -3  14   18.74    1.93
  -7  -3  13    1.17    1.18
  -7   3  13   -0.15    1.04
  -7   3  13    0.74    1.05
  -7  -3  13    0.16    1.08
  -7  -3  13    0.32    1.12
  -7  -3  13    1.37    1.08
  -7   3  13    1.49    0.99
  -7   3  13    0.49    0.80
  -7  -3  13    1.71    1.33
  -7   3  12    1.93    0.95
  -7  -3  12    0.55    1.22
  -7   3  12   -0.64    1.14
  -7   3  12    1.24    0.91
  -7  -3  12   -1.17    1.23
  -7   3  12   -0.75    1.03
  -7  -3  12   -1.04    1.27
  -7   3  12   -1.15    1.13
  -7  -3  12   -0.52    1.25
  -7  -3  12    0.38    1.39
  -7  -3  11   46.14    3.80
  -7   3  11   46.33    3.72
  -7   3  11   47.48    3.80
  -7  -3  11   46.95    3.94
  -7  -3  11   38.55    3.87
  -7   3  11   43.57    3.64
  -7   3  11   47.51    3.82
  -7  -3  11   43.07    3.82
  -7   3  11   44.46    3.65
  -7   3  10   31.52    2.80
  -7  -3  10   27.33    2.79
  -7   3  10   28.43    2.78
  -7   3  10   29.79    2.83
  -7  -3  10   36.47    2.98
  -7   3  10   29.36    2.85
  -7  -3  10   34.05    3.01
  -7   3  10   31.03    2.72
  -7  -3  10   29.95    2.92
  -7  -3   9   43.81    3.83
  -7   3   9   44.65    3.73
  -7  -3   9   45.92    3.80
  -7   3   9   44.34    3.74
  -7  -3   9   46.73    3.88
  -7   3   9   45.50    3.77
  -7   3   9   43.87    3.68
  -7   3   9   45.69    3.80
  -7  -3   9   47.09    3.87
  -7   3   9   45.26    3.80
  -7  -3   9   46.47    3.84
  -7   3   8    1.16    1.00
  -7  -3   8    2.78    1.11
  -7  -3   8    1.35    1.12
  -7   3   8    1.93    1.04
  -7   3   8    1.25    0.90
  -7   3   8    1.54    1.16
  -7  -3   8    1.97    1.24
  -7  -3   8    0.78    1.09
  -7   3   8    1.48    1.01
  -7   3   8    2.02    1.08
  -7  -3   8    1.23    1.23
  -7  -3   8    0.73    1.00
  -7   3   8    1.78    0.97
  -7  -3   7   -0.30    0.95
  -7  -3   7    0.32    0.97
  -7   3   7    0.46    1.00
  -7   3   7   -0.43    0.91
  -7   3   7    0.40    0.92
  -7   3   7   -0.70    0.93
  -7  -3   7    0.73    0.94
  -7  -3   7    1.50    1.11
  -7   3   7    0.39    0.94
  -7   3   7    1.45    1.13
  -7  -3   7    0.17    1.11
  -7   3   7   -0.61    0.94
  -7  -3   7    0.32    0.95
  -7  -3   6   45.11    3.77
  -7   3   6   53.02    3.80
  -7  -3   6   48.01    3.84
  -7  -3   6   44.10    3.85
  -7   3   6   47.70    3.88
  -7  -3   6   43.57    3.84
  -7   3   6   45.63    3.76
  -7  -3   6   45.74    3.79
  -7   3   6   44.09    3.68
  -7   3   6   52.21    3.75
  -7   3   6   46.98    3.77
  -7  -3   6   45.97    3.81
  -7   3   6   49.80    3.82
  -7   3   5   14.05    1.52
  -7  -3   5   10.81    1.43
  -7  -3   5   10.43    1.49
  -7   3   5   10.53    1.52
  -7  -3   5    6.99    1.41
  -7  -3   5    8.19    1.35
  -7   3   5   12.88    1.45
  -7   3   5   10.55    1.40
  -7  -3   5    6.39    1.35
  -7   3   5   10.80    1.34
  -7   3   5   12.52    1.39
  -7  -3   5   11.74    1.44
  -7  -3   5   12.94    1.53
  -7  -3   4   94.21    6.85
  -7   3   4   97.08    6.77
  -7  -3   4   90.63    6.79
  -7  -3   4   90.93    6.71
  -7   3   4   98.48    6.73
  -7  -3   4   83.85    6.73
  -7   3   4   90.84    6.74
  -7  -3   4   91.97    6.78
  -7   3   3   38.50    3.29
  -7  -3   3   43.07    3.36
  -7   3   3   41.76    3.31
  -7  -3   3   39.31    3.28
  -7   3   3   43.74    3.31
  -7  -3   3   39.87    3.41
  -7  -3   2   20.01    1.83
  -7   3   2   18.18    1.85
  -7  -3   2   19.24    1.91
  -7   3   1    9.45    1.18
  -7  -3   1    8.38    1.21
  -7  -3   1    7.29    1.07
  -7  -3   0   17.55    1.59
  -7  -3   0   16.55    1.68
  -7   3   0   13.70    1.57
  -7   3  -1    0.49    0.82
  -7  -3  -1   -0.40    0.85
  -7   3  -1    0.53    1.45
  -7   3  -1    0.29    0.47
  -7  -3  -1    0.11    0.71
  -7   3  -1    0.13    0.81
  -7  -3  -1    0.29    0.92
  -7   3  -1   -0.13    0.81
  -7   3  -2   10.70    1.45
  -7  -3  -2   15.77    1.65
  -7   3  -2    9.28    1.97
  -7  -3  -2   12.44    1.56
  -7   3  -2   14.56    1.32
  -7  -3  -2   13.13    1.41
  -7   3  -2   11.73    1.53
  -7   3  -2   11.32    1.54
  -7  -3  -2   14.53    1.73
  -7   3  -3    7.82    1.30
  -7  -3  -3   12.82    1.50
  -7  -3  -3    8.50    1.43
  -7   3  -3    8.15    1.34
  -7   3  -3   10.25    1.15
  -7  -3  -3    9.45    1.19
  -7   3  -3    9.16    1.44
  -7   3  -3    9.38    1.35
  -7  -3  -3    9.56    1.41
  -7   3  -4    3.51    1.08
  -7  -3  -4    1.36    1.14
   7   3   4    5.02    1.24
  -7   3  -4    5.15    1.16
  -7  -3  -4    3.82    1.18
  -7   3  -4    1.84    1.57
  -7   3  -4    2.69    0.86
  -7  -3  -4    2.54    0.83
  -7  -3  -4    3.08    1.14
  -7   3  -4    3.68    1.08
  -7   3  -4    2.70    1.01
  -7  -3  -5    7.03    1.32
  -7   3  -5    5.99    1.26
  -7   3  -5    4.55    1.04
  -7   3  -5    5.66    1.22
   7   3   5    8.45    1.49
  -7  -3  -5    8.12    1.40
  -7   3  -5    6.22    1.31
  -7   3  -5    7.25    1.87
   7   3   5    8.28    1.63
   7  -3   5    5.18    1.41
  -7  -3  -5    8.79    1.49
  -7   3  -5    7.68    1.32
  -7  -3  -5    6.76    1.04
   7   3   5   10.62    1.53
   7  -3   5    4.33    1.40
  -7  -3  -6    1.98    0.72
  -7   3  -6    2.29    0.93
  -7  -3  -6    4.33    1.25
  -7   3  -6    0.52    1.03
   7   3   6    1.48    1.12
   7   3   6    3.16    1.23
   7  -3   6    3.35    1.16
   7   3   6    1.54    1.30
   7  -3   6    1.12    1.23
  -7  -3  -6    2.40    1.25
  -7   3  -6    1.73    1.11
  -7   3  -6    0.76    0.97
  -7  -3  -7  124.42    8.85
  -7   3  -7  102.98    8.68
  -7  -3  -7  123.83    8.79
  -7   3  -7  117.06    8.66
   7   3   7  129.24    8.82
   7  -3   7  122.92    8.79
   7   3   7  111.32    8.79
   7  -3   7  108.01    8.74
  -7  -3  -7  131.53    8.80
  -7   3  -7  112.46    8.68
   7   3   7  121.19    8.78
  -7   3  -7  123.16    8.64
  -7  -3  -8   11.87    1.70
  -7   3  -8   12.32    1.65
  -7  -3  -8   11.79    1.75
  -7   3  -8   11.94    1.70
   7   3   8    5.07    1.49
   7  -3   8    9.24    1.54
  -7   3  -8   10.12    1.48
  -7  -3  -8   10.62    1.61
  -7   3  -8   11.34    1.47
   7   3   8    8.69    1.49
   7   3   8   10.00    1.74
   7  -3   8   14.14    1.85
   7   3   9    0.19    1.27
   7  -3   9    0.19    1.22
  -7  -3  -9   -0.72    1.18
  -7   3  -9   -0.17    1.17
  -7  -3  -9    0.61    1.19
  -7   3  -9    0.59    1.08
  -7   3  -9   -0.36    0.95
  -7   3 -10    0.59    1.03
   7  -3  10    1.06    1.18
   7   3  10    0.36    1.15
  -7  -3 -10    0.17    1.15
  -7   3 -10    0.49    1.11
   7   3  11   10.12    1.54
  -7   3 -11    8.32    1.31
  -7   3 -11   10.72    1.51
  -7  -3 -11    8.27    1.49
   7  -3  11    9.85    1.50
  -7  -3 -12   -0.13    0.90
   7   3  12   -0.54    0.89
   7  -3  12   -0.78    0.94
  -7  -3 -13    0.60    0.83
   7   3  13    1.96    0.82
   7  -3  13    2.30    0.82
   7  -3  14    0.13    0.57
   7   3  14    0.08    0.70
  -7  -3 -14    0.59    0.60
   7  -3  14    0.25    0.56
  -7  -4  16    3.10    0.73
  -7  -4  15    3.64    0.85
  -7  -4  15    3.68    0.87
  -7  -4  15    3.02    0.75
  -7  -4  14    5.22    1.12
  -7   4  14    1.49    0.73
  -7  -4  14    3.89    1.08
  -7  -4  14    2.20    1.12
  -7  -4  14    3.82    0.94
  -7   4  13    0.73    0.88
  -7  -4  13   -0.44    1.05
  -7   4  13   -0.48    0.86
  -7  -4  13    0.76    1.06
  -7  -4  13    0.92    1.01
  -7  -4  13   -1.16    1.27
  -7  -4  13    0.13    0.97
  -7   4  12   12.14    1.41
  -7  -4  12    8.56    1.55
  -7   4  12    5.31    1.27
  -7   4  12    9.43    1.42
  -7  -4  12    9.52    1.55
  -7  -4  12    6.48    1.43
  -7  -4  12   10.70    1.84
  -7  -4  12   11.68    1.52
  -7   4  12    7.04    1.25
  -7   4  11    1.68    1.04
  -7  -4  11    0.72    1.27
  -7   4  11    0.71    0.97
  -7   4  11    0.41    0.93
  -7  -4  11   -0.15    1.07
  -7   4  11    0.15    0.96
  -7  -4  11    1.11    1.31
  -7   4  11   -0.45    1.08
  -7  -4  11   -0.16    1.12
  -7   4  10    8.83    1.37
  -7   4  10    8.84    1.43
  -7  -4  10    8.85    1.51
  -7   4  10    7.50    1.31
  -7  -4  10    8.30    1.38
  -7   4  10    6.21    1.33
  -7  -4  10    4.84    1.36
  -7   4  10    8.01    1.36
  -7   4   9    7.42    1.38
  -7   4   9   11.13    1.43
  -7  -4   9    7.14    1.34
  -7  -4   9    8.92    1.42
  -7   4   9    6.65    1.35
  -7  -4   9    9.74    1.52
  -7  -4   9   10.63    1.58
  -7   4   9   10.88    1.40
  -7  -4   9    5.52    1.30
  -7   4   9    6.65    1.25
  -7  -4   8   16.09    2.02
  -7  -4   8   19.31    2.11
  -7  -4   8   16.28    1.95
  -7   4   8   17.44    1.96
  -7   4   8   17.00    1.88
  -7  -4   8   15.32    1.95
  -7  -4   8   17.46    1.98
  -7   4   8   20.63    2.02
  -7   4   8   17.97    1.94
  -7  -4   8   17.11    1.94
  -7   4   8   17.58    1.85
  -7   4   7   35.37    3.14
  -7  -4   7   30.64    3.11
  -7  -4   7   39.25    3.15
  -7   4   7   30.28    2.99
  -7   4   7   34.17    3.03
  -7   4   7   35.07    3.06
  -7  -4   7   36.32    3.10
  -7  -4   7   35.22    3.12
  -7  -4   7   31.17    3.12
  -7   4   7   43.64    3.20
  -7  -4   7   37.96    3.08
  -7   4   7   39.51    3.06
  -7  -4   7   38.99    3.26
  -7  -4   6    6.07    1.12
  -7   4   6    6.23    1.16
  -7   4   6    7.00    1.27
  -7  -4   6    6.05    1.36
  -7  -4   6    4.26    1.18
  -7   4   6    4.66    1.14
  -7  -4   6    3.54    1.16
  -7   4   6    4.59    1.06
  -7  -4   6    7.47    1.30
  -7  -4   6    5.97    1.28
  -7   4   6    5.56    1.17
  -7   4   6    7.33    1.15
[truncated: 175,930 more chars]
